# Supplementary material for: Splicing-aware scRNA-Seq resolution reveals execution-ready programs in effector Tregs
Source: PLoS Comput Biol. 2025 Nov 10;21(11):e1013682. doi: 10.1371/journal.pcbi.1013682 (PMC12646427; doi:10.1371/journal.pcbi.1013682)
Supplement: S1 Table — (XLSX) [file pcbi.1013682.s010.xlsx]

## Sheet: DE_splicing_aaware
gene	p_val	avg_log2FC	pct.1	pct.2	p_val_adj	cluster
CRIP1-unspliced	1.75081137025606e-224	1.63459638287956	0.773	0.472	2.65423003730819e-221	Naive
ACTB-unspliced	5.85847317631533e-196	1.41867865533638	0.668	0.338	8.88144533529404e-193	Naive
TSHZ2-spliced	1.31820281609431e-175	1.38892566382329	0.622	0.312	1.99839546919898e-172	Naive
ACTG1-unspliced	1.86721706668703e-163	1.6844849798672	0.519	0.238	2.83070107309753e-160	Naive
CRIP1-spliced	5.32563331935461e-126	-1.21633629327733	0.161	0.49	8.07366011214159e-123	Naive
ACTB-spliced	1.60743592601999e-113	-1.04104419933384	0.332	0.662	2.4368728638463e-110	Naive
ATM-unspliced	7.11031509337569e-110	1.2274401867998	0.21	0.062	1.07792376815575e-106	Naive
CERS6-spliced	1.92162063966674e-101	1.54510470030147	0.276	0.101	2.91317688973478e-98	Naive
MYO1F-spliced	1.06048074818571e-95	-2.61661841288641	0.067	0.31	1.60768881424954e-92	Naive
NIBAN1-spliced	2.99426928150962e-80	-3.32304612110859	0.063	0.275	4.53931223076859e-77	Naive
LTB-spliced	6.55808430800855e-80	1.39092707744113	0.487	0.315	9.94205581094097e-77	Naive
C1orf162-spliced	7.6159563932767e-78	1.5435897666257	0.484	0.302	1.15457898922075e-74	Naive
CCL5-unspliced	8.09799319966148e-76	-8.12932273381689	0.007	0.185	1.22765576906868e-72	Naive
ACTG1-spliced	2.41699928001749e-70	-0.439211855626406	0.469	0.756	3.66417090850651e-67	Naive
NELL2-unspliced	4.39110947044935e-68	0.747033206730339	0.303	0.141	6.65692195720122e-65	Naive
RPL10-unspliced	1.12105966818402e-67	-2.30889476305411	0.124	0.316	1.69952645696697e-64	Naive
GZMA-spliced	1.18805715301464e-67	-9.980246318571	0.001	0.159	1.8010946439702e-64	Naive
C12orf75-spliced	3.11303832187105e-67	-3.02947039267948	0.054	0.236	4.71936609595651e-64	Naive
SLC2A3-unspliced	6.13413579001004e-65	1.76815198192537	0.232	0.1	9.29934985765522e-62	Naive
FAS-spliced	1.33991231192437e-64	-2.28108072126547	0.038	0.214	2.03130706487734e-61	Naive
SYNE2-unspliced	1.72036828867519e-58	1.40101747630531	0.435	0.29	2.60807832563159e-55	Naive
LGALS1-unspliced	7.15404921031717e-58	-2.44371392446561	0.126	0.303	1.08455386028408e-54	Naive
CST7-spliced	2.17175555953143e-56	-5.48977713901517	0.011	0.151	3.29238142824965e-53	Naive
HOPX-spliced	8.72627428482605e-54	-9.48320987955277	0.001	0.129	1.32290318157963e-50	Naive
DOCK10-unspliced	8.91930070504705e-52	1.28094938652515	0.097	0.028	1.35216598688513e-48	Naive
CLIC1-unspliced	2.56024640802867e-51	-0.67456620379487	0.519	0.694	3.88133355457146e-48	Naive
EFHD2-spliced	5.50541814342553e-51	-2.36311447643022	0.077	0.234	8.34621390543311e-48	Naive
NKG7-spliced	1.86212839639948e-50	-17.4397415353003	0.001	0.121	2.82298664894162e-47	Naive
LTB-unspliced	2.652881591947e-50	-1.69064295377457	0.043	0.193	4.02176849339165e-47	Naive
SAMHD1-spliced	8.64060704980466e-50	-0.981973085559628	0.275	0.465	1.30991602875039e-46	Naive
ITGB1-spliced	5.19898669735903e-49	-0.482413001906843	0.28	0.498	7.88166383319629e-46	Naive
TNFAIP3-spliced	1.6660317111094e-48	-0.932945771987789	0.212	0.398	2.52570407404185e-45	Naive
RPL10-spliced	3.91242216158174e-46	1.45516891371149	0.225	0.112	5.93123199695792e-43	Naive
AL138963.4-spliced	4.77856073192889e-46	0.826241174182623	0.411	0.254	7.24429806960419e-43	Naive
SAMHD1-unspliced	6.72162132293803e-46	1.2042230058331	0.386	0.249	1.01899779255741e-42	Naive
SAMD3-spliced	9.13557689685097e-46	-1.34351225504423	0.125	0.286	1.38495345756261e-42	Naive
PRF1-spliced	6.81146941251964e-45	-14.1653171930144	0	0.108	1.03261876293798e-41	Naive
LGALS1-spliced	4.22795096005959e-43	-2.69347801166525	0.08	0.221	6.40957365545034e-40	Naive
HLA.DRB1-spliced	1.18151535115285e-41	-6.53003175468347	0.01	0.118	1.79117727234772e-38	Naive
CALR-spliced	1.24825384513681e-40	-1.31818139226326	0.075	0.217	1.89235282922741e-37	Naive
PLEK-spliced	5.78620712567419e-40	-12.253629784593	0.001	0.098	8.77189000252207e-37	Naive
RPL19-unspliced	2.35494163173886e-39	-1.67289597844793	0.151	0.293	3.57009151371612e-36	Naive
CXCR3-unspliced	7.80990160008857e-39	-1.70114770908908	0.051	0.177	1.18398108257343e-35	Naive
IKZF2-unspliced	1.13374025608912e-38	-7.1257081045826	0.005	0.102	1.71875022823111e-35	Naive
LGALS3-spliced	1.28790016769658e-38	-7.0628426678476	0.003	0.099	1.95245665422801e-35	Naive
CX3CR1-spliced	1.0362482385894e-37	-13.7317882230446	0	0.091	1.57095232970153e-34	Naive
CD6-spliced	3.49988259952009e-37	-1.70643108715577	0.068	0.196	5.30582202087245e-34	Naive
LIMS1-unspliced	2.29379662718211e-36	1.55131897536334	0.205	0.107	3.47739568680808e-33	Naive
IQGAP2-spliced	4.12228930468073e-36	-0.942266618592248	0.092	0.231	6.24939058589599e-33	Naive
ANXA2-unspliced	7.30921828402849e-36	-2.22450143953768	0.083	0.207	1.10807749185872e-32	Naive
ERN1-spliced	8.84181908738557e-36	-1.70402673182883	0.044	0.158	1.34041977364765e-32	Naive
FOXP3-spliced	2.1574188610671e-35	-7.03389633425225	0.006	0.096	3.27064699337772e-32	Naive
SCML4-unspliced	2.82007767342602e-35	0.236483370846384	0.229	0.121	4.27523775291384e-32	Naive
HLA.DRB1-unspliced	6.58779186545204e-35	-1.7407003436136	0.019	0.117	9.98709246802529e-32	Naive
AK5-spliced	2.36879102766005e-34	0.746459151428467	0.151	0.067	3.59108719793264e-31	Naive
TENT5C-spliced	2.59888199474911e-34	-2.32394621022533	0.021	0.119	3.93990510403965e-31	Naive
CST7-unspliced	2.65706131052119e-33	-3.97244616871432	0.016	0.108	4.02810494675012e-30	Naive
PFN1-spliced	4.81874387826994e-33	-1.79900957116989	0.062	0.175	7.30521571945723e-30	Naive
STK10-spliced	3.04361464655316e-32	-1.6860850339801	0.04	0.146	4.61411980417459e-29	Naive
HLA.DQB1-spliced	1.41558755755057e-31	-6.1999921314032	0.002	0.081	2.14603073724666e-28	Naive
GLCCI1-spliced	4.63159222604255e-31	-0.520479635307794	0.124	0.261	7.0214938146805e-28	Naive
CD74-spliced	4.85188724842865e-31	-2.22999458767204	0.312	0.468	7.35546106861784e-28	Naive
TNFRSF1B-spliced	8.15543442501847e-31	-2.54368356186331	0.013	0.099	1.2363638588328e-27	Naive
IL10RA-spliced	1.01777760089297e-30	-3.19196491762195	0.013	0.098	1.54295084295375e-27	Naive
RPL19-spliced	3.69787282587546e-30	0.911350010969052	0.386	0.272	5.6059752040272e-27	Naive
LYAR-spliced	7.94069746865764e-30	-0.967574773978	0.103	0.22	1.2038097362485e-26	Naive
EZR-spliced	1.77821298871346e-29	-1.01336166368333	0.083	0.198	2.69577089088961e-26	Naive
S1PR5-spliced	3.56636244819795e-29	-12.5470888477528	0	0.071	5.4066054714681e-26	Naive
HLA.DRB5-unspliced	4.11613895319833e-29	-4.97110542913326	0.003	0.077	6.24006665304867e-26	Naive
INPP4B-unspliced	5.18550630541587e-29	0.173518411956005	0.312	0.188	7.86122755901045e-26	Naive
FCRL6-spliced	8.83701147856863e-29	-13.0066073345411	0	0.07	1.339690940151e-25	Naive
CD69-spliced	1.4785285678643e-28	-0.655036010462823	0.248	0.387	2.24144930888228e-25	Naive
GNLY-spliced	3.16117336083695e-28	-8.05297769988939	0.001	0.07	4.79233881502881e-25	Naive
TOX-spliced	4.92947781646631e-28	-2.57787676288969	0.034	0.124	7.47308836976292e-25	Naive
TBX21-spliced	5.26794353126073e-28	-6.90746243784833	0.003	0.074	7.98620239339126e-25	Naive
FCRL3-spliced	8.89735548706451e-28	-7.33210245489639	0.002	0.072	1.34883909183898e-24	Naive
TSPAN32-spliced	2.39567300501026e-27	-2.61327243840443	0.028	0.113	3.63184027559556e-24	Naive
RTKN2-unspliced	5.12161030841096e-27	-4.28864211037993	0.019	0.098	7.76436122755102e-24	Naive
PRF1-unspliced	9.76854962960348e-27	-2.09968307636385	0.058	0.154	1.48091212384789e-23	Naive
TESPA1-unspliced	1.50229112172615e-26	0.22787308807357	0.184	0.098	2.27747334053684e-23	Naive
TNFAIP3-unspliced	1.81757269441495e-26	1.86676405333395	0.263	0.175	2.75544020473307e-23	Naive
TNFRSF4-spliced	3.26150914138267e-26	-1.8511914918945	0.027	0.109	4.94444785833612e-23	Naive
ITPKB-unspliced	4.31290659672816e-26	-0.483689866555246	0.206	0.112	6.53836640063988e-23	Naive
LSP1-spliced	4.52886852564195e-26	-2.79834723809738	0.073	0.167	6.86576468487319e-23	Naive
MATK-unspliced	5.14516949144321e-26	-3.85558637251447	0.012	0.085	7.8000769490279e-23	Naive
CD69-unspliced	7.80461047865754e-26	0.175845135661759	0.507	0.359	1.18317894856448e-22	Naive
PLCB1-unspliced	1.10764346981985e-25	-4.41749742319813	0.011	0.081	1.6791875002469e-22	Naive
PMAIP1-spliced	1.71614485608037e-25	-4.49363090136101	0.025	0.103	2.60167560181784e-22	Naive
CAPG-spliced	3.56938607972727e-25	-1.84316828233264	0.039	0.124	5.41118929686655e-22	Naive
HERPUD1-spliced	4.80078443941287e-25	-2.20521919175255	0.031	0.112	7.27798921014991e-22	Naive
RPS8-unspliced	6.3374121983715e-25	-1.33824145746854	0.304	0.377	9.6075168927312e-22	Naive
FRY-unspliced	1.29240064179304e-24	-5.24893596314639	0.007	0.073	1.95927937295825e-21	Naive
AL138963.4-unspliced	1.39285237383021e-24	-0.526012815539172	0.306	0.404	2.1115641987266e-21	Naive
DST-unspliced	1.40880046876212e-24	1.49740505245739	0.048	0.014	2.13574151064337e-21	Naive
LGALS3-unspliced	6.88595957067474e-24	-1.62746358280946	0.006	0.069	1.04391147091429e-20	Naive
FOXP1-spliced	7.15607996770878e-24	0.380267423559903	0.59	0.462	1.08486172310465e-20	Naive
ZEB2-spliced	7.52827520074236e-24	-3.60990422286609	0.001	0.06	1.14128652043254e-20	Naive
FLNA-spliced	1.22409336365296e-23	-0.417071576943746	0.141	0.258	1.85572553929789e-20	Naive
NCALD-unspliced	1.8822751415297e-23	-2.77095425166051	0.015	0.084	2.85352911455902e-20	Naive
LRRN3-unspliced	3.00346311014579e-23	2.09499061139561	0.062	0.022	4.55325007498102e-20	Naive
PRR5L-spliced	5.34759875641984e-23	-4.04224792310215	0.011	0.075	8.10695971473247e-20	Naive
SLC40A1-spliced	6.1676794504932e-23	1.56969981358806	0.1	0.046	9.35020204694769e-20	Naive
LMNA-unspliced	9.17877644247034e-23	-4.481088204601	0.007	0.068	1.3915025086785e-19	Naive
PLCL1-spliced	1.05444591544683e-22	1.01172783957715	0.382	0.291	1.59854000781739e-19	Naive
PPP2R2B-unspliced	1.20140632813467e-22	-5.85598132548804	0.003	0.061	1.82133199345216e-19	Naive
FYB1-unspliced	1.27941370311588e-22	0.667254926993936	0.141	0.073	1.93959117392367e-19	Naive
FGFBP2-unspliced	1.64875084338676e-22	-4.52655233429368	0.004	0.062	2.49950627857433e-19	Naive
FLT3LG-unspliced	1.93538509749047e-22	-0.948307262277878	0.098	0.198	2.93404380779555e-19	Naive
ANK3-spliced	3.91436928268786e-22	0.428781779643798	0.512	0.38	5.9341838325548e-19	Naive
SLC2A3-spliced	8.7261314005798e-22	-0.476081738077868	0.458	0.568	1.3228815203279e-18	Naive
CD6-unspliced	8.8777534464274e-22	1.22755421493211	0.193	0.119	1.34586742247839e-18	Naive
SYTL2-spliced	1.08967675801777e-21	-2.27893527192912	0.039	0.114	1.65194996515495e-18	Naive
ARHGAP26-spliced	1.12460475249181e-21	-2.31197683114563	0.03	0.101	1.70490080477759e-18	Naive
HOPX-unspliced	3.74552509719905e-21	-4.94918557778113	0.004	0.059	5.67821604735376e-18	Naive
ETS1-spliced	4.07064336965081e-21	-1.37672173022308	0.183	0.284	6.17109534839063e-18	Naive
LEF1-spliced	4.29714338505147e-21	0.411024724562291	0.227	0.139	6.51446937173802e-18	Naive
FCMR-spliced	4.98483226983263e-21	0.730327071666081	0.597	0.571	7.55700572106627e-18	Naive
ACTN4-spliced	9.7523084597896e-21	-2.08454968246626	0.028	0.097	1.4784499625041e-17	Naive
FAM160B1-spliced	1.39896221048573e-20	-1.63817545232389	0.054	0.134	2.12082671109637e-17	Naive
GNLY-unspliced	1.40422448607001e-20	-15.0904905801906	0.001	0.051	2.12880432088214e-17	Naive
ADGRG1-unspliced	1.64523810427673e-20	-11.2188269740367	0	0.05	2.49418096608353e-17	Naive
HLA.DRB5-spliced	1.80537449226339e-20	-11.8842764532713	0.002	0.054	2.7369477302713e-17	Naive
TGFBR3-unspliced	2.6198609752623e-20	-1.08972035295276	0.048	0.126	3.97170923849764e-17	Naive
EDA-spliced	3.01605782217471e-20	1.44577359997417	0.125	0.066	4.57234365841687e-17	Naive
ATM-spliced	4.61853645419864e-20	-2.10017027261088	0.147	0.232	7.00170126456514e-17	Naive
SKAP1-unspliced	5.09613730394071e-20	1.46966018082285	0.245	0.171	7.72574415277412e-17	Naive
LY6E-spliced	5.25404573256637e-20	-0.778678576036413	0.229	0.338	7.96513333057062e-17	Naive
NOSIP-unspliced	6.30834644870312e-20	0.681784870676038	0.124	0.064	9.56345321623393e-17	Naive
CCR7-spliced	1.65304673060985e-19	2.38962942333719	0.035	0.01	2.50601884360454e-16	Naive
HLA.DRA-unspliced	1.88012743237867e-19	-10.135860834582	0.001	0.048	2.85027318748607e-16	Naive
DUSP2-spliced	2.03066056810416e-19	-4.95046238794578	0.031	0.096	3.07848142124591e-16	Naive
ARAP2-spliced	2.77861086481582e-19	-0.298234097320373	0.06	0.141	4.21237407106078e-16	Naive
C12orf75-unspliced	3.91079521681262e-19	-2.86603665060863	0.028	0.092	5.92876554868793e-16	Naive
PTGER2-spliced	5.4193652827268e-19	-0.634123413759899	0.162	0.268	8.21575776861383e-16	Naive
TXK-unspliced	5.70388051858051e-19	-1.22419428090494	0.107	0.052	8.64708286616805e-16	Naive
SERINC5-spliced	7.54312856127357e-19	0.433333677563035	0.451	0.339	1.14353828988907e-15	Naive
ZEB2-unspliced	7.81208529611143e-19	-11.769729514385	0	0.045	1.18431213089049e-15	Naive
CCR6-spliced	8.22554933422908e-19	-1.0455055242671	0.054	0.13	1.24699327906913e-15	Naive
SMCHD1-spliced	8.23469232352464e-19	0.652727962622253	0.611	0.559	1.24837935624634e-15	Naive
SLF1-spliced	8.40947071920943e-19	-0.317053011606483	0.054	0.131	1.27487576103215e-15	Naive
CENPK-unspliced	1.04377919147248e-18	0.381438707228648	0.077	0.034	1.58236925427228e-15	Naive
CD74-unspliced	1.27230928965663e-18	0.908689253269518	0.49	0.399	1.92882088311945e-15	Naive
TIGIT-unspliced	2.2707694332497e-18	-1.46957313540788	0.066	0.142	3.44248646080654e-15	Naive
ITGAM-spliced	2.45234501865092e-18	-10.2135739060759	0	0.044	3.71775504827479e-15	Naive
FOXP1-unspliced	3.04393439744969e-18	-1.59139460277369	0.152	0.237	4.61460454653373e-15	Naive
FGFBP2-spliced	3.22606026897781e-18	-11.735182821133	0	0.044	4.89070736777036e-15	Naive
CLIC1-spliced	3.69996022273705e-18	-11.2576607901964	0	0.044	5.60913969766937e-15	Naive
MX1-spliced	3.98131026802427e-18	-4.62516499659517	0.001	0.046	6.03566636632479e-15	Naive
ZYX-unspliced	1.1929912138997e-17	-2.05186950901884	0.016	0.071	1.80857468027195e-14	Naive
CCR7-unspliced	1.9941978155209e-17	0.613787094414631	0.265	0.18	3.02320388832969e-14	Naive
RPLP0-unspliced	2.32084025279029e-17	0.519136983808693	0.68	0.695	3.51839382323008e-14	Naive
AUTS2-spliced	2.72109230869845e-17	-2.67243174261236	0.01	0.06	4.12517593998685e-14	Naive
NCALD-spliced	3.60621521459522e-17	-2.54338063122557	0.008	0.057	5.46702226532635e-14	Naive
SPON2-unspliced	4.90772756287788e-17	-2.6923542906632	0.027	0.085	7.44011498532287e-14	Naive
EZR-unspliced	5.61822932881569e-17	1.33923392266145	0.2	0.134	8.51723566248459e-14	Naive
ANKRD55-unspliced	6.50787828331686e-17	1.588416543509	0.066	0.029	9.86594347750836e-14	Naive
PI16-unspliced	7.59306098163082e-17	-3.51458903979705	0.022	0.076	1.15110804481523e-13	Naive
RGCC-unspliced	9.26327894245113e-17	0.716736070962734	0.13	0.073	1.40431308767559e-13	Naive
APBA2-spliced	1.20654734333501e-16	0.774748076229121	0.083	0.039	1.82912577249588e-13	Naive
FYN-spliced	1.33331345035697e-16	1.4536600996345	0.103	0.055	2.02130319074116e-13	Naive
FOS-unspliced	2.38844042020385e-16	1.78608472699022	0.229	0.162	3.62087567702903e-13	Naive
C1orf162-unspliced	3.13023045418651e-16	-1.17615208873996	0.08	0.154	4.74542936854674e-13	Naive
CD99-unspliced	5.19875978738455e-16	-0.294907019566994	0.25	0.373	7.88131983767498e-13	Naive
ID2-unspliced	5.92000825504395e-16	-0.938601058781342	0.058	0.127	8.97473251464663e-13	Naive
SATB1.AS1-unspliced	7.06071874530289e-16	-0.473004693148609	0.059	0.024	1.07040496178792e-12	Naive
GATA3-unspliced	1.04092146373801e-15	0.23866382195235	0.095	0.178	1.57803693902683e-12	Naive
CD58-unspliced	1.08487634436758e-15	-0.906938361775405	0.037	0.098	1.64467253806125e-12	Naive
CD28-spliced	1.47791725291274e-15	1.77866575854841	0.07	0.033	2.24052255541571e-12	Naive
S100A6-spliced	1.54488808422583e-15	-2.8084227947674	0.04	0.099	2.34205033568636e-12	Naive
EPSTI1-spliced	1.62584352995388e-15	-0.436877808420423	0.08	0.154	2.46477879141008e-12	Naive
DENND5A-spliced	2.3240081214248e-15	1.50069624841725	0.063	0.028	3.52319631208e-12	Naive
DUSP4-unspliced	2.67528916260739e-15	-3.48145624262695	0.003	0.042	4.05573837051281e-12	Naive
ZNF365-spliced	3.64652626509389e-15	-4.56198181448994	0.003	0.042	5.52813381788234e-12	Naive
ITGAL-unspliced	1.23773649241854e-14	-0.384072423830967	0.113	0.198	1.87640852250651e-11	Naive
TIGIT-spliced	1.50535923499037e-14	-1.62301343065006	0.022	0.072	2.2821246002454e-11	Naive
ANXA2-spliced	2.13982045008549e-14	-12.2980812489887	0	0.034	3.24396780232961e-11	Naive
AFDN-spliced	2.20090569747046e-14	-1.41539852778457	0.017	0.064	3.33657303736521e-11	Naive
IFITM2-unspliced	2.33200925815113e-14	-1.69890740078652	0.019	0.067	3.53532603535711e-11	Naive
SATB1-spliced	2.78160705329831e-14	0.388543524817075	0.314	0.223	4.21691629280023e-11	Naive
HLA.DQA1-spliced	2.93275711058485e-14	-10.8460954133662	0	0.034	4.44605977964664e-11	Naive
MYBL1-unspliced	3.57933319633747e-14	-1.36738979315602	0.1	0.168	5.4262691256476e-11	Naive
ABHD17A-unspliced	4.67695415725449e-14	-0.781833845398611	0.119	0.193	7.0902625023978e-11	Naive
STAM-spliced	4.85411163122941e-14	-0.584757251332957	0.145	0.228	7.35883323294378e-11	Naive
C1orf21-spliced	6.59178134174e-14	-9.90766428017498	0	0.033	9.99314051407784e-11	Naive
HLA.C-spliced	6.82611733744343e-14	-6.48527759263441	0.001	0.035	1.03483938835642e-10	Naive
MAML2-spliced	7.37247556391125e-14	0.191881535305505	0.478	0.37	1.11766729548895e-10	Naive
HLA.DRA-spliced	8.22901842463876e-14	-6.86817363343858	0.001	0.035	1.24751919317524e-10	Naive
MAP3K8-spliced	9.05853461517892e-14	-6.29577663268385	0.002	0.036	1.37327384766112e-10	Naive
TRG.AS1-spliced	9.50785313913507e-14	-4.12781476603169	0.019	0.064	1.44139053589288e-10	Naive
PRKCB-unspliced	1.04036332572808e-13	1.37499788549378	0.118	0.07	1.57719080180377e-10	Naive
EPHA1.AS1-spliced	1.44035714066988e-13	1.33833886001757	0.098	0.054	2.18358142525553e-10	Naive
GZMM-unspliced	1.45853875983779e-13	-0.415328392737881	0.169	0.252	2.21114475991408e-10	Naive
HLA.DQB1-unspliced	1.5293250911374e-13	-1.90248604128798	0.057	0.116	2.3184568381643e-10	Naive
ITGB1-unspliced	1.90826369141313e-13	1.18954121565038	0.265	0.203	2.8929277561823e-10	Naive
HPGD-unspliced	1.96182427789569e-13	-9.46201570195368	0.001	0.034	2.97412560528986e-10	Naive
CTSW-spliced	1.99204911990415e-13	-1.16015494150533	0.086	0.151	3.01994646577469e-10	Naive
CD53-unspliced	2.06108702088651e-13	1.84454913236026	0.093	0.052	3.12460792366396e-10	Naive
HLA.DQA1-unspliced	2.48940194219684e-13	-8.57874332383149	0.001	0.033	3.77393334437041e-10	Naive
LYAR-unspliced	4.6230619555152e-13	-6.06530074354006	0.019	0.062	7.00856192456104e-10	Naive
INPP4B-spliced	5.38295691188071e-13	-0.763116869686659	0.57	0.585	8.16056267841115e-10	Naive
HLA.DPB1-spliced	6.71386111422962e-13	-3.43189761336348	0.059	0.114	1.01782134491721e-09	Naive
GZMA-unspliced	7.75928935655551e-13	-1.43438232971337	0.021	0.065	1.17630826645382e-09	Naive
VAV3-unspliced	9.85450387309306e-13	-1.78523307807357	0.056	0.111	1.49394278716091e-09	Naive
CALR-unspliced	1.24599418548857e-12	1.19276222648134	0.148	0.097	1.88892718520068e-09	Naive
LRRN3-spliced	1.29375944800096e-12	2.40229491730924	0.016	0.004	1.96133932316945e-09	Naive
ADGRG5-unspliced	1.29935847115599e-12	-7.81690187561736	0.001	0.031	1.96982744227248e-09	Naive
ASCL2-spliced	1.39319649909446e-12	-9.64208930697138	0	0.029	2.11208589262719e-09	Naive
MXRA7-spliced	1.83428509916319e-12	-5.05811600322516	0.005	0.039	2.7807762103314e-09	Naive
FANK1-unspliced	2.49276665811312e-12	-10.3829527499104	0	0.029	3.77903425369949e-09	Naive
NIBAN1-unspliced	3.70758676139571e-12	-2.40423575170261	0.021	0.063	5.6207015302759e-09	Naive
PFN1-unspliced	4.73354771671458e-12	0.240625161426662	0.748	0.687	7.1760583385393e-09	Naive
RASGRP1-spliced	5.130369101553e-12	1.25066721237176	0.19	0.135	7.77763955795435e-09	Naive
RAB11FIP1-spliced	5.58762494890272e-12	-1.51557248075482	0.013	0.051	8.47083942253653e-09	Naive
IKZF2-spliced	5.86992116251003e-12	-1.81655510967761	0.016	0.055	8.89880048236521e-09	Naive
TPT1-spliced	8.18782183704351e-12	1.88531454697282	0.027	0.009	1.2412737904958e-08	Naive
ABI3-spliced	9.62237511516144e-12	-3.18889615862373	0.031	0.075	1.45875206745847e-08	Naive
PABPC1-unspliced	1.0204617559522e-11	0.11815736365435	0.116	0.069	1.54702002202353e-08	Naive
INPP5D-spliced	1.05213809980411e-11	0.597004226779824	0.156	0.248	1.59504135930303e-08	Naive
LINC02384-spliced	1.2184505041542e-11	-4.47291022211816	0.004	0.034	1.84717096429777e-08	Naive
SLAMF7-unspliced	1.30246584732561e-11	-8.82356022355679	0	0.027	1.97453822454563e-08	Naive
ZNF683-unspliced	1.53993050055248e-11	-7.8327567357883	0.001	0.028	2.33453463883755e-08	Naive
USP46-spliced	2.17381188013139e-11	-1.62104953012266	0.016	0.053	3.29549881027918e-08	Naive
ADAM19-spliced	2.24646964939798e-11	-0.821669361862318	0.026	0.069	3.40564798848734e-08	Naive
TTN-unspliced	2.2495772730411e-11	1.33620060932301	0.088	0.05	3.4103591459303e-08	Naive
PAG1-spliced	2.37607698401292e-11	-1.0142777572157	0.089	0.149	3.60213270776359e-08	Naive
CEP128-spliced	2.51037229202078e-11	-1.15267284880493	0.032	0.077	3.80572439470351e-08	Naive
PAG1-unspliced	2.91798217754348e-11	1.2499181363878	0.139	0.091	4.42366098115592e-08	Naive
FUT11-spliced	2.92412315278731e-11	-1.30958004124136	0.008	0.042	4.43297069962556e-08	Naive
BCL2-spliced	3.57677055519437e-11	0.433616034940631	0.574	0.492	5.42238416167467e-08	Naive
TOX-unspliced	3.68381158431165e-11	-2.4678228045699	0.028	0.07	5.58465836181646e-08	Naive
CEP78-spliced	4.16733750637787e-11	-1.40137865408045	0.025	0.066	6.31768365966885e-08	Naive
GZMK-unspliced	4.20728933728014e-11	-1.35451694516649	0.015	0.051	6.3782506353167e-08	Naive
GFI1-spliced	4.62374553721819e-11	-2.40081699465177	0.005	0.035	7.00959823442278e-08	Naive
CD300A-unspliced	5.23009743989742e-11	-0.756242682961306	0.048	0.097	7.92882771888449e-08	Naive
BTG3-spliced	5.27310975440949e-11	-0.914522441111866	0.012	0.047	7.99403438768479e-08	Naive
CLDND1-spliced	7.59367277558509e-11	0.104445623103607	0.098	0.162	1.1512007927787e-07	Naive
C1orf21-unspliced	7.79295772151988e-11	-5.10568190893209	0.002	0.028	1.18141239058241e-07	Naive
FGR-spliced	8.47487286196889e-11	-9.25249551116601	0	0.025	1.28479072587448e-07	Naive
SCML4-spliced	9.95648004725836e-11	-0.498527543098822	0.208	0.278	1.50940237516437e-07	Naive
EOMES-spliced	1.10710206612552e-10	-9.31867502493265	0	0.025	1.67836673224628e-07	Naive
UBE2E2-spliced	1.12319241138643e-10	2.76656037138607	0.022	0.007	1.70275969566183e-07	Naive
IL2RA-spliced	1.49910033815174e-10	-1.80530977696022	0.077	0.13	2.27263611263805e-07	Naive
ASCL2-unspliced	1.51196849744484e-10	-8.84376478918107	0	0.024	2.29214424212638e-07	Naive
IQGAP2-unspliced	1.81466681851952e-10	1.66180137742575	0.117	0.077	2.75103489687559e-07	Naive
RPS18-spliced	1.82703690633069e-10	0.603233359764683	0.358	0.297	2.76978794999733e-07	Naive
KIAA0825-spliced	2.93959999714008e-10	-2.30009906624169	0.004	0.03	4.45643359566436e-07	Naive
IRF4-spliced	3.18131316693219e-10	1.80621728560782	0.022	0.007	4.82287076106921e-07	Naive
KLRK1-unspliced	3.36821842592894e-10	-10.545053433617	0	0.023	5.10621913370827e-07	Naive
PLEK-unspliced	4.46889627045527e-10	-3.25214801754113	0.013	0.045	6.77484674601019e-07	Naive
PPP2R2B-spliced	4.77889193131812e-10	-2.49444527192376	0.004	0.03	7.24480016787827e-07	Naive
FNDC3B-spliced	4.8689090866478e-10	-1.30293645065334	0.014	0.047	7.38126617535806e-07	Naive
CHST11-spliced	4.8888085243452e-10	0.407858510654377	0.087	0.147	7.41143372290733e-07	Naive
MCF2L2-unspliced	5.29754103102015e-10	-4.35355801167791	0.003	0.029	8.03107220302655e-07	Naive
PASK-unspliced	6.40766984908152e-10	-0.267783209380639	0.078	0.044	9.71402749120759e-07	Naive
DUSP4-spliced	7.91073075744013e-10	-5.91613133602931	0.001	0.024	1.19926678282792e-06	Naive
IL7-unspliced	1.19018041365266e-09	-1.73043960024236	0.01	0.04	1.80431350709743e-06	Naive
PTGDR-spliced	1.22259921118073e-09	-8.11492655788047	0	0.022	1.85346040414999e-06	Naive
FRY-spliced	1.25217409779139e-09	-1.37693446257063	0.013	0.044	1.89829593225175e-06	Naive
SAT1-unspliced	1.27550446563225e-09	1.29882297545624	0.082	0.049	1.9336647698985e-06	Naive
EDA-unspliced	1.48207795748838e-09	2.21281763101758	0.076	0.045	2.24683018355238e-06	Naive
LINC02694-unspliced	1.58674640953258e-09	-6.28818793974145	0.013	0.043	2.4055075568514e-06	Naive
LINC01550-unspliced	1.75204133192671e-09	-1.11267312206497	0.063	0.034	2.6560946592009e-06	Naive
LINC01871-spliced	1.82272168007281e-09	-0.263874030189369	0.042	0.086	2.76324606699037e-06	Naive
TBXAS1-spliced	1.90453110206845e-09	-0.963297962288696	0.015	0.047	2.88726915073577e-06	Naive
NELL2-spliced	2.02123886918068e-09	0.432167883297581	0.258	0.193	3.06419812567791e-06	Naive
MALAT1-spliced	2.19846147971978e-09	-0.195058421005612	0.66	0.74	3.33286760325519e-06	Naive
FAM117B-spliced	2.49285602324261e-09	0.192946939460642	0.164	0.112	3.77916973123579e-06	Naive
TIAM1-unspliced	2.71646297327947e-09	-1.7040200890673	0.008	0.035	4.11815786749168e-06	Naive
PDCD4-unspliced	2.92312283303176e-09	0.33288215433987	0.153	0.106	4.43145421487615e-06	Naive
TESPA1-spliced	2.987054562741e-09	-0.86973878207118	0.417	0.442	4.52837471711536e-06	Naive
ST8SIA6-spliced	3.3063600624866e-09	-4.87228229059114	0.001	0.022	5.01244185472969e-06	Naive
BHLHE40-spliced	3.41315800040283e-09	-2.0475334898835	0.023	0.057	5.17434752861069e-06	Naive
TRGC2-spliced	4.37394381587979e-09	-6.0563085102684	0.002	0.024	6.63089882487377e-06	Naive
BARD1-spliced	5.3914566094591e-09	-3.72370360343496	0.003	0.026	8.17344821994e-06	Naive
IGF1R-unspliced	6.27740137740683e-09	0.567356308732044	0.025	0.01	9.51654048814875e-06	Naive
RHBDF2-spliced	6.85321861471276e-09	-1.52613459382313	0.005	0.03	1.03894794199045e-05	Naive
DOCK10-spliced	7.43272623068273e-09	-0.375432331063806	0.562	0.599	1.1268012965715e-05	Naive
CARD16-spliced	7.61032896648908e-09	-5.82921921303631	0.001	0.022	1.15372587131974e-05	Naive
PMAIP1-unspliced	9.34890461393175e-09	-5.09803962024786	0.006	0.03	1.41729393947205e-05	Naive
CFH-spliced	1.03339491023832e-08	-5.24051128149381	0.004	0.026	1.56662668392129e-05	Naive
GBP2-spliced	1.06592638746333e-08	-0.24616150068562	0.141	0.206	1.61594440339442e-05	Naive
ARID5B-unspliced	1.07105520528567e-08	-0.583264740994371	0.06	0.105	1.62371969121308e-05	Naive
SAT1-spliced	1.40449389628638e-08	-0.328254016421793	0.151	0.214	2.12921274677016e-05	Naive
KLRD1-spliced	1.53514856684221e-08	-8.95370781644952	0	0.019	2.32728522733279e-05	Naive
PROK2-spliced	1.5773359061787e-08	-2.86209206442779	0.001	0.02	2.39124123376692e-05	Naive
RASGRP1-unspliced	1.59576683530192e-08	-0.714136115016254	0.07	0.116	2.41918252231771e-05	Naive
AOAH-spliced	1.67180127397906e-08	-2.26906235071647	0.054	0.093	2.53445073135225e-05	Naive
LINC00426-spliced	1.99383611805444e-08	-0.75598200242714	0.019	0.049	3.02265555497054e-05	Naive
PTGDR-unspliced	2.06301489106649e-08	-3.91933235985477	0.002	0.022	3.1275305748568e-05	Naive
ADAM23-spliced	2.12324509810003e-08	-1.23214824707615	0.024	0.056	3.21883956871964e-05	Naive
PPP1R16B-spliced	2.20101342877083e-08	0.111003621215333	0.106	0.167	3.33673635801657e-05	Naive
SNED1-unspliced	2.35249465806254e-08	-3.05500640612975	0.011	0.038	3.56638190162281e-05	Naive
LPCAT1-unspliced	2.57033723372215e-08	-0.65473056175453	0.033	0.069	3.89663124632278e-05	Naive
AGAP1-unspliced	2.85638969134136e-08	-8.33659205860831	0	0.018	4.3302867720735e-05	Naive
CES1-unspliced	2.90364908937503e-08	-4.43271288441453	0.002	0.022	4.40193201949255e-05	Naive
MATK-spliced	2.98591284202095e-08	-7.62753348658195	0	0.018	4.52664386850376e-05	Naive
TXK-spliced	3.07066033644356e-08	0.170352935835496	0.243	0.181	4.65512107004844e-05	Naive
ADGRG1-spliced	3.09371789565352e-08	-7.27051221765318	0.001	0.019	4.69007632981074e-05	Naive
SLAMF7-spliced	3.1213073523442e-08	-7.79422506033754	0	0.018	4.73190194615381e-05	Naive
SSBP3-spliced	3.39207706740369e-08	-0.678886591527896	0.026	0.059	5.14238883418399e-05	Naive
CXCR3-spliced	3.83415991494682e-08	-0.228360977501925	0.028	0.061	5.81258643105937e-05	Naive
AIRE-unspliced	4.07275190845592e-08	-10.5064443540442	0	0.018	6.17429189321917e-05	Naive
TTC38-unspliced	4.07275190845592e-08	-8.89574056333367	0	0.018	6.17429189321917e-05	Naive
MALAT1-unspliced	4.09476645428693e-08	-0.191324549682875	0.34	0.26	6.20766594469899e-05	Naive
CENPK-spliced	4.56005263928398e-08	-0.863146391196756	0.086	0.13	6.91303980115451e-05	Naive
ZNF683-spliced	5.08364384167244e-08	-10.1534681927075	0	0.018	7.70680406397542e-05	Naive
USP28-unspliced	5.09732143040081e-08	-1.20854913573426	0.022	0.053	7.72753928848762e-05	Naive
HPGD-spliced	6.18845509603196e-08	-2.79532789223337	0.004	0.025	9.38169792558445e-05	Naive
KLRD1-unspliced	6.36892047947649e-08	-6.77421694219189	0.001	0.02	9.65528344688636e-05	Naive
CTLA4-spliced	7.18666757189432e-08	-2.25314289366443	0.092	0.137	0.000108949880389918	Naive
CCDC88C-spliced	7.68516628948051e-08	1.46595211820644	0.062	0.036	0.000116507120948525	Naive
PTPN13-unspliced	7.94846194246015e-08	-4.75300870737045	0.003	0.023	0.000120498683047696	Naive
DUSP16-unspliced	9.45435264852646e-08	-6.36298065195331	0.001	0.018	0.000143327986151661	Naive
PRSS23-unspliced	1.03340925608708e-07	-8.01358695725509	0	0.017	0.000156664843222802	Naive
FBXL16-unspliced	1.05543240500675e-07	-1.32967111222154	0.021	0.049	0.000160003552599023	Naive
RUNX3-unspliced	1.07678527419904e-07	0.447021735150884	0.032	0.066	0.000163240647568574	Naive
HLA.DPA1-unspliced	1.0920001169197e-07	-3.59600366636346	0.006	0.028	0.000165547217725027	Naive
IL7-spliced	1.12923269337139e-07	-8.41138616403516	0	0.017	0.000171191676315103	Naive
FGR-unspliced	1.12923269337139e-07	-7.95538791104419	0	0.017	0.000171191676315103	Naive
RALGPS2-spliced	1.23149468954584e-07	0.845546144970261	0.053	0.03	0.000186694594935149	Naive
CTSA-spliced	1.24436611721389e-07	-0.484730686662207	0.05	0.089	0.000188645903369626	Naive
CLIC3-unspliced	1.77299200867419e-07	-4.94400084363882	0.001	0.019	0.000268785588515007	Naive
GK-spliced	1.7958087523355e-07	-1.36991667095418	0.011	0.035	0.000272244606854062	Naive
ZYX-spliced	1.95042421901145e-07	0.949938024588064	0.297	0.265	0.000295684311602135	Naive
SNED1-spliced	2.22244936422933e-07	-5.08631392547348	0.001	0.018	0.000336923323617166	Naive
HACD1-spliced	2.73165719331105e-07	-2.84309546401636	0.004	0.022	0.000414119230505956	Naive
NKG7-unspliced	2.84352971836234e-07	-0.706621214397686	0.011	0.034	0.00043107910530373	Naive
TRAV12.2-unspliced	2.95007326578794e-07	-3.08867312603085	0.005	0.025	0.000447231107093452	Naive
HACD1-unspliced	3.03112847037103e-07	-2.06776680843823	0.005	0.024	0.000459519076108247	Naive
SUSD4-unspliced	3.04726649626257e-07	-0.887797693893191	0.007	0.027	0.000461965600833405	Naive
THEMIS-spliced	3.29082139026833e-07	0.518463095691744	0.315	0.269	0.000498888522764678	Naive
CCR8-unspliced	3.34727591862182e-07	-3.15540644618295	0.002	0.019	0.000507447029263067	Naive
IL18RAP-unspliced	3.5292054292852e-07	-4.25235095736851	0.002	0.019	0.000535027543079636	Naive
MT1E-unspliced	3.7479336723669e-07	-1.45164748435678	0.017	0.043	0.000568186744730822	Naive
EPS15-spliced	3.98462409750367e-07	-0.270294570940073	0.083	0.128	0.000604069013181557	Naive
SLC20A1-spliced	4.03488671303401e-07	-0.289903042396201	0.03	0.061	0.000611688825695956	Naive
HDAC9-unspliced	4.12428061233828e-07	-5.35322064581674	0.001	0.016	0.000625240940830483	Naive
NCAPG2-spliced	4.26812460941246e-07	-3.77325909196304	0.006	0.026	0.000647047690786929	Naive
CCDC50-unspliced	4.81164380447663e-07	-0.957900132921871	0.01	0.032	0.000729445200758657	Naive
PLXND1-spliced	5.09540982607403e-07	-5.34118972770636	0.001	0.017	0.000772464129632823	Naive
LMO4-spliced	5.37473112086923e-07	-0.610199784226644	0.029	0.059	0.000814809237923776	Naive
PTGER2-unspliced	7.57939203260059e-07	1.04294849031816	0.21	0.174	0.00114903583214225	Naive
SULT1B1-unspliced	8.07594083982656e-07	-0.16750954301065	0.028	0.013	0.00122431263131771	Naive
CD70-unspliced	9.40168841021676e-07	-3.48220972899031	0.002	0.019	0.00142529596298886	Naive
ENTPD1-unspliced	1.0393409051111e-06	-3.10064617163732	0.003	0.02	0.00157564081214843	Naive
ITGA4-unspliced	1.10877238813052e-06	1.44316918603525	0.081	0.054	0.00168089894040586	Naive
ZNF292-spliced	1.17997298757639e-06	1.15565250875599	0.052	0.03	0.0017888390491658	Naive
CD70-spliced	1.2384775640525e-06	-8.82896066677619	0	0.014	0.00187753198710359	Naive
NFKB1-spliced	1.23985287735474e-06	0.332583404135795	0.226	0.18	0.00187961696206978	Naive
IL12RB2-unspliced	1.2757523189101e-06	-1.9534993632995	0.005	0.024	0.00193404051546771	Naive
ERN1-unspliced	1.2965959253006e-06	-0.195581736871512	0.144	0.198	0.00196563942275571	Naive
GTDC1-spliced	1.49399944053468e-06	-2.56567931041422	0.004	0.022	0.00226490315185058	Naive
CD55-spliced	1.57428209691645e-06	-0.102215613004406	0.326	0.26	0.00238661165892534	Naive
ITGAM-unspliced	1.61661490648316e-06	-6.29562499033147	0.001	0.015	0.00245078819822848	Naive
CD38-unspliced	1.64757921917952e-06	1.82001064091154	0.024	0.011	0.00249773009627615	Naive
FLT3LG-spliced	1.865826166432e-06	0.786346451708973	0.173	0.135	0.00282859246831091	Naive
TSHR-unspliced	1.8937597601104e-06	-2.60829720689581	0.004	0.02	0.00287093979632737	Naive
FAM117B-unspliced	2.00113997857978e-06	-1.17597357823674	0.078	0.049	0.00303372820752695	Naive
SETBP1-unspliced	2.20548232232978e-06	-8.39573551850076	0	0.013	0.00334351120065194	Naive
LINC01943-unspliced	2.41815561990681e-06	-4.04255263843398	0.002	0.018	0.00366592391977873	Naive
TGFBR2-spliced	2.58132394338303e-06	-0.854904502022371	0.271	0.309	0.00391328709816867	Naive
RGCC-spliced	2.60491650198737e-06	-0.737240941795607	0.177	0.22	0.00394905341701286	Naive
TENT5C-unspliced	2.86348923083549e-06	-0.282298219970564	0.158	0.207	0.0043410496739466	Naive
FBXL16-spliced	2.95378003034401e-06	0.943572098269993	0.086	0.059	0.00447793052600152	Naive
IL18R1-spliced	3.052163631423e-06	-3.93027144151691	0.001	0.015	0.00462708006523727	Naive
GATA3-spliced	3.38366448689313e-06	1.31994866172566	0.408	0.424	0.00512963536212999	Naive
SOX13-spliced	3.59487849559104e-06	-7.25286438753946	0	0.013	0.00544983579931601	Naive
CFH-unspliced	4.05326887799544e-06	-2.60526592307823	0.002	0.017	0.00614475561904108	Naive
IGF1R-spliced	4.14868269771652e-06	0.79417183219304	0.034	0.018	0.00628940296973824	Naive
MIR181A1HG-unspliced	4.30958588446636e-06	-3.42759242135206	0.002	0.017	0.006533332200851	Naive
CD53-spliced	4.33448365875552e-06	-0.157102059723438	0.022	0.047	0.00657107722667337	Naive
DST-spliced	4.43574804893469e-06	0.213925447270645	0.034	0.018	0.00672459404218499	Naive
MAP3K8-unspliced	4.76144775713083e-06	-1.25700148395364	0.01	0.03	0.00721835479981034	Naive
FAS-unspliced	5.11083511933478e-06	1.26831078980851	0.089	0.062	0.00774802604091153	Naive
TSHR-spliced	5.36276707390262e-06	-8.26556558655721	0	0.012	0.00812995488403637	Naive
RTKN2-spliced	5.49749470958458e-06	-3.08269358790912	0.025	0.05	0.00833420197973023	Naive
SYNE1-spliced	5.79138663968791e-06	-0.181031957950249	0.224	0.283	0.00877974214576687	Naive
SLC15A4-spliced	5.91308334315005e-06	-1.82671033874444	0.02	0.043	0.00896423434821548	Naive
USP10-spliced	7.27148271422674e-06	-0.241131301306861	0.348	0.28	0.0110235677947677	Naive
TPT1-unspliced	7.47111174363392e-06	0.810714476365261	0.162	0.128	0.011326205403349	Naive
ABI3-unspliced	7.59413097747345e-06	-2.2404031669203	0.011	0.03	0.0115127025618498	Naive
PRSS23-spliced	8.00208523509195e-06	-6.70882229279856	0	0.012	0.0121311612163994	Naive
MAN1A1-spliced	8.24350717751896e-06	-1.20638394242837	0.008	0.025	0.0124971568811187	Naive
IFITM2-spliced	8.46973627112729e-06	0.341706014499034	0.681	0.709	0.012840120187029	Naive
PRKCB-spliced	1.05592539032681e-05	-0.331892540094811	0.138	0.183	0.0160078289173545	Naive
BCL2-unspliced	1.17577320616703e-05	-0.539950933272681	0.112	0.078	0.0178247218054921	Naive
LINC02384-unspliced	1.18857885361012e-05	-0.84337658246931	0.002	0.016	0.0180188554207294	Naive
AIRE-spliced	1.20107134481598e-05	-5.67405032012887	0.001	0.013	0.0182082415874102	Naive
LY6E-unspliced	1.43256257805887e-05	-3.6430279205285	0.002	0.015	0.0217176486833725	Naive
FCRL3-unspliced	1.51304347616096e-05	-3.69225679044539	0.004	0.018	0.0229377390986002	Naive
STOM-spliced	1.60797033535728e-05	-0.657851054516561	0.022	0.045	0.0243768302840164	Naive
ATP1B1-unspliced	1.70435982706986e-05	-4.3215539983636	0.002	0.016	0.0258380949783791	Naive
FANK1-spliced	1.86929572667397e-05	-4.0410236959514	0.001	0.013	0.0283385232163774	Naive
FXYD7-spliced	2.03845312456642e-05	-8.151919582031	0	0.011	0.0309029493684269	Naive
CCL5-spliced	2.30939344208668e-05	-1.02226428072267	0.008	0.024	0.0350104045820341	Naive
STK10-unspliced	2.40848492108364e-05	1.40734163133851	0.138	0.111	0.036512631403628	Naive
TSPAN32-unspliced	2.66461607100789e-05	-2.6201016542532	0.019	0.039	0.0403955796364795	Naive
AL136456.1-unspliced	2.74185403304029e-05	-5.37768746275085	0.002	0.015	0.0415665071408908	Naive
PITPNC1-unspliced	3.01748706798574e-05	-0.331235756362512	0.079	0.054	0.0457451039506639	Naive
TBX21-unspliced	3.01861470443727e-05	-0.392387829167429	0.007	0.023	0.0457621989192689	Naive
PTGDR2-spliced	3.15369855454242e-05	-4.14688277597966	0.001	0.013	0.0478100700868631	Naive
SAMD3-unspliced	3.15413276710752e-05	-3.75217365656126	0.003	0.016	0.04781665274935	Naive
FOXP3-unspliced	3.20636371854967e-05	-0.794369465548438	0.016	0.036	0.048608473973213	Naive
ANKRD55-spliced	3.23210560296609e-05	0.836321762304967	0.019	0.009	0.048998720940966	Naive
TOX-spliced	8.55311486317096e-151	2.4971823586585	0.372	0.105	1.29665221325672e-147	SelfStopping
CRIP1-spliced	4.32323137890507e-115	1.33090779103118	0.779	0.45	6.55401877042009e-112	SelfStopping
AC004585.1-spliced	1.60510848926734e-107	4.18091072691109	0.057	0.003	2.43334446972929e-104	SelfStopping
CRIP1-unspliced	7.41728899840842e-91	-2.45080029524775	0.198	0.509	1.12446101215872e-87	SelfStopping
MALAT1-unspliced	1.62705786526026e-90	1.36327989597021	0.518	0.254	2.46661972373455e-87	SelfStopping
MALAT1-spliced	2.07167151792194e-84	-1.20844819818593	0.482	0.746	3.14065402116966e-81	SelfStopping
INPP4B-spliced	3.04535324104115e-83	1.10224046556732	0.789	0.574	4.61675551341838e-80	SelfStopping
AC004585.1-unspliced	7.5606516085576e-82	3.01042369482285	0.088	0.012	1.14619478385733e-78	SelfStopping
IGFBP4-spliced	4.16496481412039e-74	4.69186845061192	0.027	0.001	6.31408665820651e-71	SelfStopping
TOX2-spliced	2.61106018392829e-68	2.94909733786388	0.061	0.007	3.95836723883529e-65	SelfStopping
FAM160B1-spliced	8.10581999684186e-66	1.70372216037753	0.304	0.12	1.22884231152123e-62	SelfStopping
TIGIT-spliced	1.05975959081007e-64	2.0362807664349	0.2	0.062	1.60659553966807e-61	SelfStopping
TOX2-unspliced	9.7167981320869e-64	2.35875922167789	0.068	0.009	1.47306659682437e-60	SelfStopping
POU2AF1-unspliced	7.63309545850035e-61	4.0157153601561	0.043	0.004	1.15717727150865e-57	SelfStopping
EPSTI1-spliced	1.31126124651517e-60	0.674943242079442	0.341	0.139	1.987872049717e-57	SelfStopping
MT1E-unspliced	2.27891500402213e-58	1.86028999998138	0.141	0.037	3.45483514609754e-55	SelfStopping
PDCD1-unspliced	7.24906543497139e-57	1.93390122196112	0.08	0.014	1.09895831994166e-53	SelfStopping
SYNE2-spliced	1.67684780259005e-56	0.681088892630902	0.696	0.459	2.54210126872652e-53	SelfStopping
CENPE-spliced	1.51256525923782e-51	3.491291037259	0.036	0.003	2.29304893300453e-48	SelfStopping
GBP2-spliced	6.31502931187959e-51	1.25359965642249	0.381	0.192	9.57358443680947e-48	SelfStopping
TCF7-spliced	2.31063509239518e-50	0.821968789804712	0.727	0.484	3.50292280007109e-47	SelfStopping
ACTB-unspliced	6.87431227506272e-50	-1.16770856202179	0.138	0.374	1.04214574089951e-46	SelfStopping
F5-spliced	1.46041693910528e-47	1.73963574432546	0.187	0.066	2.21399207968361e-44	SelfStopping
FAS-spliced	1.673353393264e-47	0.893518840391493	0.383	0.192	2.53680374418822e-44	SelfStopping
AFF3-unspliced	4.7796026824951e-47	2.92703786574487	0.067	0.012	7.24587766666258e-44	SelfStopping
FOS-spliced	6.24266820441359e-47	-1.77159890484706	0.186	0.411	9.463884997891e-44	SelfStopping
STAT1-spliced	2.38626531436506e-46	0.507814635109517	0.665	0.388	3.61757821657742e-43	SelfStopping
TBC1D4-spliced	4.15756483629645e-45	1.92363611827918	0.132	0.039	6.30286829182541e-42	SelfStopping
LGALS9-spliced	4.48323466103817e-45	0.713419524741614	0.173	0.058	6.79658374613387e-42	SelfStopping
LEF1-spliced	4.80912282353337e-43	1.64660051200078	0.288	0.139	7.29063020047658e-40	SelfStopping
CDCA7-spliced	5.44967164702871e-43	2.23400397672866	0.05	0.007	8.26170221689552e-40	SelfStopping
PTPRJ-spliced	9.40199857770753e-43	0.905846723441079	0.198	0.074	1.42534298438046e-39	SelfStopping
MIR181A1HG-unspliced	2.34958469309956e-41	2.5770505535447	0.068	0.014	3.56197039473894e-38	SelfStopping
EZR-spliced	5.02040941576063e-40	1.09654784896728	0.343	0.182	7.61094067429312e-37	SelfStopping
AFF3-spliced	1.50503214230094e-39	2.25799355928381	0.07	0.015	2.28162872772823e-36	SelfStopping
ITPKB-spliced	8.67017679334739e-39	0.542639364209125	0.442	0.253	1.31439880187146e-35	SelfStopping
PRKCB-unspliced	3.95340189299544e-38	-0.508291313456505	0.183	0.068	5.99335726978109e-35	SelfStopping
PHACTR2-unspliced	4.12280873968221e-37	0.381289102456439	0.183	0.071	6.25017804935823e-34	SelfStopping
MKI67-spliced	6.28250103671659e-37	4.76292146316996	0.011	0	9.52427157166235e-34	SelfStopping
ACTB-spliced	8.22074335500077e-36	0.371843317865499	0.862	0.626	1.24626469261812e-32	SelfStopping
TOP2A-unspliced	1.30906602341277e-35	2.3972638839459	0.058	0.011	1.98454409149375e-32	SelfStopping
CD38-spliced	1.63133967366629e-34	2.52375776685541	0.038	0.005	2.47311094527809e-31	SelfStopping
HLA.DRA-spliced	2.02150657460096e-34	1.6902012763722	0.099	0.029	3.06460396709505e-31	SelfStopping
LIMS1-unspliced	2.5461376444383e-33	0.446551367398722	0.238	0.108	3.85994466896847e-30	SelfStopping
TGFBR2-unspliced	2.65592008551661e-32	1.33403221995693	0.198	0.088	4.02637484964318e-29	SelfStopping
LINC01934-unspliced	3.34872647412017e-32	1.83767576272507	0.136	0.05	5.07666933476617e-29	SelfStopping
FOS-unspliced	2.08559317552158e-31	1.12538028812343	0.301	0.16	3.16175925409072e-28	SelfStopping
TSHZ2-spliced	7.39488231701783e-31	0.432102807797094	0.529	0.327	1.1210641592599e-27	SelfStopping
GTDC1-spliced	1.9548692153266e-30	1.50081686124737	0.07	0.018	2.96358173043513e-27	SelfStopping
NDC80-spliced	3.16922886284691e-30	1.26633673399474	0.061	0.014	4.80455095607591e-27	SelfStopping
ACTG1-unspliced	9.80498166287095e-30	-1.48788951269355	0.106	0.267	1.48643522009124e-26	SelfStopping
PTGER2-spliced	1.47066514070551e-29	-1.56915387845458	0.107	0.267	2.22952835330956e-26	SelfStopping
HLA.DRA-unspliced	4.95561637543156e-29	1.16595401084688	0.117	0.041	7.51271442515424e-26	SelfStopping
TBXAS1-spliced	9.84296602732902e-29	0.765257885423388	0.117	0.041	1.49219364974308e-25	SelfStopping
INPP4B-unspliced	6.91588042205932e-28	-2.45500872470776	0.064	0.204	1.04844747198419e-24	SelfStopping
CEP128-spliced	1.53428042371024e-27	1.21849103826878	0.16	0.069	2.32596912234473e-24	SelfStopping
APOLD1-spliced	1.86179679545998e-27	0.853050152906407	0.097	0.032	2.82248394191733e-24	SelfStopping
CDK6-unspliced	2.02685258750482e-27	1.53823437325918	0.135	0.053	3.0727085226573e-24	SelfStopping
CD69-unspliced	3.56433101156024e-27	0.995757388039844	0.506	0.364	5.40352581352532e-24	SelfStopping
ITGA4-spliced	8.12020284018239e-27	0.557805888346995	0.522	0.345	1.23102275057165e-23	SelfStopping
INPP5D-spliced	2.60040900772559e-26	0.891637696766245	0.37	0.235	3.942220055712e-23	SelfStopping
IGFL2-unspliced	2.66560527164744e-26	5.02228207496228	0.012	0.001	4.04105759181751e-23	SelfStopping
CD200-unspliced	2.91075658820627e-26	1.8269397916899	0.031	0.005	4.41270698772071e-23	SelfStopping
ABHD17A-spliced	3.77729763313088e-26	1.13770721079788	0.217	0.109	5.72638321182642e-23	SelfStopping
DLEU2-spliced	3.79969962983146e-26	0.940428890523308	0.173	0.077	5.7603446388245e-23	SelfStopping
MAML2-unspliced	1.07114746078079e-25	1.27967177925585	0.188	0.09	1.62385955054367e-22	SelfStopping
HMOX1-unspliced	1.806258783556e-25	3.33448085081045	0.015	0.001	2.7382883158709e-22	SelfStopping
BCL2-spliced	2.48531745106043e-25	-0.834806223633945	0.344	0.506	3.76774125580762e-22	SelfStopping
TESPA1-spliced	4.18582050334947e-25	0.519147794465487	0.595	0.433	6.3457038830778e-22	SelfStopping
CD74-spliced	5.22262477799509e-25	0.996675229404985	0.603	0.449	7.91749916344055e-22	SelfStopping
ANK3-spliced	6.13681264660207e-25	0.556150727427087	0.536	0.383	9.30340797224874e-22	SelfStopping
SYNE2-unspliced	7.92380485073735e-25	-1.50579232980693	0.157	0.308	1.20124881537178e-21	SelfStopping
MIR181A1HG-spliced	8.37875929341284e-25	1.4360392436514	0.07	0.021	1.27021990888139e-21	SelfStopping
SAMHD1-unspliced	9.21807274818648e-25	-2.09418203213562	0.132	0.266	1.39745982862507e-21	SelfStopping
PYHIN1-spliced	9.54338912573448e-25	0.713961010365392	0.529	0.37	1.44677779146135e-21	SelfStopping
USP46-spliced	5.22373126754487e-24	1.10625921278001	0.12	0.047	7.91917660159802e-21	SelfStopping
TCF7-unspliced	5.40379665255087e-24	-1.32909767201012	0.173	0.319	8.19215572526711e-21	SelfStopping
HLA.DQB1-spliced	1.78847654038519e-23	1.52857425371447	0.156	0.071	2.71133043522395e-20	SelfStopping
ACTG1-spliced	2.42860967574631e-23	0.336655040185977	0.893	0.726	3.6817722684314e-20	SelfStopping
NOSIP-spliced	1.7979113532645e-22	2.21824041587356	0.101	0.039	2.72563361154899e-19	SelfStopping
LSP1-spliced	3.91764258301782e-22	0.85368350900362	0.267	0.155	5.93914615585502e-19	SelfStopping
RPS18-unspliced	5.03912250390936e-22	-1.69371551784868	0.032	0.14	7.63930971592658e-19	SelfStopping
GZMM-spliced	1.06716302772298e-21	0.535277313340955	0.119	0.049	1.61781915002804e-18	SelfStopping
NCALD-unspliced	1.52651603676663e-21	1.29815774251137	0.157	0.075	2.31419831173821e-18	SelfStopping
VIM-unspliced	1.6020433376414e-21	-1.45513508642351	0.065	0.183	2.42869769986436e-18	SelfStopping
CXCR3-spliced	2.32165204456503e-21	1.15756546372536	0.128	0.055	3.51962449956059e-18	SelfStopping
LTB-spliced	1.81143080400207e-20	0.578027034624327	0.462	0.322	2.74612909886713e-17	SelfStopping
IL18R1-spliced	2.69787639707723e-20	1.43599955849452	0.048	0.013	4.08998061796908e-17	SelfStopping
NIBAN1-spliced	7.02084456982753e-20	0.848631460163208	0.378	0.253	1.06436003678585e-16	SelfStopping
XBP1-unspliced	8.44396614232833e-20	1.08096114391942	0.127	0.057	1.28010526717698e-16	SelfStopping
HLA.DRB5-unspliced	8.56657673693091e-20	0.227363122001697	0.145	0.068	1.29869303331873e-16	SelfStopping
TP63-unspliced	1.24615163307291e-19	4.64646377636209	0.012	0.001	1.88916587573854e-16	SelfStopping
SMCHD1-spliced	1.45690907726785e-19	0.168735920443455	0.733	0.555	2.20867416113806e-16	SelfStopping
EZR-unspliced	1.63933760839832e-19	-2.45044749667374	0.043	0.144	2.48523581433186e-16	SelfStopping
GZMA-unspliced	1.82030922848841e-19	1.01863861668242	0.129	0.059	2.75958879038843e-16	SelfStopping
SLC9A9-spliced	2.36799497056326e-19	-0.39472967538825	0.35	0.202	3.58988037537391e-16	SelfStopping
LINC00426-spliced	2.64537979390732e-19	0.744851734210806	0.107	0.044	4.0103957675635e-16	SelfStopping
RSAD2-unspliced	3.67889762554858e-19	3.87800572668437	0.04	0.01	5.57720880033165e-16	SelfStopping
CXCR3-unspliced	3.69023795525191e-19	0.248978411230532	0.28	0.162	5.59440074016189e-16	SelfStopping
CD28-unspliced	4.19937280451203e-19	0.87235358405801	0.066	0.022	6.36624917164024e-16	SelfStopping
ATXN7L1-spliced	5.07808973790168e-19	0.182981584655961	0.216	0.116	7.69838404265895e-16	SelfStopping
MKI67-unspliced	6.15413524332291e-19	1.71741549280247	0.034	0.007	9.32966902887753e-16	SelfStopping
IFI44L-unspliced	9.07455503294054e-19	1.52878692863941	0.095	0.039	1.37570254299379e-15	SelfStopping
CXCR5-spliced	1.10928486459394e-18	2.14513197691204	0.037	0.009	1.68167585472441e-15	SelfStopping
GATA3-spliced	1.18710139954889e-18	0.113053000199487	0.57	0.416	1.79964572171612e-15	SelfStopping
SAT1-spliced	4.05873128120226e-18	0.849473931745461	0.311	0.204	6.15303662230262e-15	SelfStopping
CCDC50-spliced	4.53779313022487e-18	2.55588177332648	0.034	0.008	6.8792943854209e-15	SelfStopping
IL10RA-unspliced	5.1559006055056e-18	0.368026776215159	0.679	0.547	7.81634531794649e-15	SelfStopping
CLDND1-spliced	5.24434685774324e-18	0.145833186965386	0.263	0.152	7.95042983633875e-15	SelfStopping
IL7R-unspliced	5.94859615746694e-18	-0.646288281882889	0.373	0.52	9.01807177471988e-15	SelfStopping
RPS18-spliced	7.84601468438387e-18	0.807101893075503	0.397	0.297	1.1894558261526e-14	SelfStopping
GLCCI1-spliced	8.6167506064767e-18	0.323412656273608	0.376	0.245	1.30629939194187e-14	SelfStopping
DUSP2-spliced	2.18548474845661e-17	0.128537009880032	0.169	0.088	3.31319487866022e-14	SelfStopping
USP15-spliced	2.31595770623264e-17	0.326515427217122	0.689	0.571	3.51099188264868e-14	SelfStopping
IL7R-spliced	2.63610277996696e-17	0.753355103025594	0.398	0.28	3.99633181442991e-14	SelfStopping
STK10-spliced	3.5878538821888e-17	0.529531587499191	0.228	0.133	5.43918648539822e-14	SelfStopping
LIMS1-spliced	4.77178625952123e-17	0.516543982266817	0.498	0.356	7.23402796943418e-14	SelfStopping
IFIT1-spliced	6.44547790187202e-17	2.96915631219401	0.03	0.007	9.77134449923799e-14	SelfStopping
SERINC5-unspliced	6.76116318658755e-17	0.656604611445164	0.175	0.094	1.02499233908667e-13	SelfStopping
VIM-spliced	8.05261067194107e-17	0.522459353748018	0.495	0.372	1.22077577786627e-13	SelfStopping
TBXAS1-unspliced	1.15211328677415e-16	1.96624584659218	0.106	0.047	1.74660374274961e-13	SelfStopping
KIAA0825-spliced	1.26953014589035e-16	0.576255435828447	0.071	0.026	1.92460770116977e-13	SelfStopping
RPLP0-unspliced	1.6250670379019e-16	0.299325834047682	0.787	0.69	2.46360162945927e-13	SelfStopping
ITGA4-unspliced	1.64610072182135e-16	1.08118061467189	0.115	0.053	2.49548869428116e-13	SelfStopping
FCMR-spliced	2.16250398440253e-16	0.30711269235709	0.677	0.568	3.27835604035423e-13	SelfStopping
PTTG1-spliced	8.42081714834534e-16	0.232446814108334	0.032	0.008	1.27659587968915e-12	SelfStopping
S1PR5-spliced	8.9527695326262e-16	-5.37145427692091	0.004	0.068	1.35723986114613e-12	SelfStopping
PHEX-spliced	9.15221124099735e-16	2.86644158690897	0.01	0.001	1.3874752241352e-12	SelfStopping
NEFL-spliced	1.06955065595746e-15	-2.59446746233929	0.015	0.088	1.62143879443151e-12	SelfStopping
INPP1-spliced	1.51309947482003e-15	2.35499553633094	0.025	0.005	2.29385880382716e-12	SelfStopping
USP36-unspliced	2.57455871130802e-15	1.49143076405326	0.047	0.015	3.90303100634295e-12	SelfStopping
CX3CR1-spliced	3.10710314452633e-15	-3.59443650604587	0.017	0.087	4.71036836710192e-12	SelfStopping
KIAA0825-unspliced	4.00022751661433e-15	0.624434951615003	0.091	0.04	6.06434491518732e-12	SelfStopping
RPLP0-spliced	4.26800173544271e-15	-0.513106098647811	0.071	0.169	6.47029063093115e-12	SelfStopping
PASK-unspliced	4.75284627739255e-15	-0.211678343667968	0.099	0.044	7.20531495652711e-12	SelfStopping
RAB11FIP1-spliced	6.12526338317079e-15	1.24605177577904	0.099	0.046	9.28589928888692e-12	SelfStopping
TIAM1-spliced	6.57798914309874e-15	1.13198017326536	0.148	0.08	9.97223154093769e-12	SelfStopping
CENPF-unspliced	1.03121727135388e-14	1.34964479131186	0.046	0.015	1.56332538337248e-11	SelfStopping
OAS1-unspliced	1.06843669695522e-14	1.2177825398946	0.109	0.052	1.61975003258412e-11	SelfStopping
MCF2L2-unspliced	1.2018495627688e-14	0.598900382860776	0.065	0.025	1.8220039371575e-11	SelfStopping
PELI1-spliced	1.34467110542756e-14	1.16202800503035	0.093	0.042	2.03852139582818e-11	SelfStopping
HLA.DPB1-spliced	1.62846324380395e-14	0.315877092748902	0.183	0.106	2.46875027760679e-11	SelfStopping
FCMR-unspliced	2.13385019921259e-14	-4.32255315006183	0.005	0.065	3.23491690200629e-11	SelfStopping
NKG7-spliced	2.82057387094965e-14	-4.45190841722313	0.041	0.115	4.27598998835967e-11	SelfStopping
PRR5L-unspliced	3.20211036302151e-14	1.28331907575307	0.048	0.016	4.85439931034061e-11	SelfStopping
SPTAN1-spliced	3.31405160107091e-14	-0.147424359208086	0.287	0.176	5.0241022272235e-11	SelfStopping
ARAP2-spliced	3.4383153501574e-14	0.996367971980154	0.21	0.132	5.21248607083862e-11	SelfStopping
PTPN13-unspliced	4.03196179578874e-14	0.836245495084029	0.055	0.02	6.11245408241573e-11	SelfStopping
RRM2-unspliced	4.36376944927679e-14	0.690955685703219	0.022	0.004	6.61547448510361e-11	SelfStopping
LRRN3-spliced	4.94790174310154e-14	2.22244205860801	0.02	0.004	7.50101904254193e-11	SelfStopping
CMPK2-unspliced	7.04051537003348e-14	3.88032455663777	0.027	0.006	1.06734213009708e-10	SelfStopping
CLIC1-unspliced	1.14675044520883e-13	0.268484631389247	0.788	0.675	1.73847367493659e-10	SelfStopping
SLFN5-unspliced	2.58961959871567e-13	-1.69060916797044	0.084	0.167	3.92586331165296e-10	SelfStopping
SKAP1-unspliced	3.02377902234857e-13	-0.888785491464612	0.09	0.181	4.58404899788043e-10	SelfStopping
BTG3-unspliced	3.50311274646659e-13	0.454933409929557	0.071	0.03	5.31071892364335e-10	SelfStopping
CERS6-spliced	3.60831221836621e-13	0.681795533228961	0.186	0.111	5.47020132304318e-10	SelfStopping
FOXP3-spliced	3.89958476415147e-13	-3.25245067816943	0.026	0.092	5.91177050245363e-10	SelfStopping
SULT1B1-spliced	5.40182464945944e-13	2.20338019922921	0.05	0.018	8.18916616858051e-10	SelfStopping
PLEK-spliced	5.54997860418408e-13	-1.95619953943394	0.027	0.093	8.41376756394306e-10	SelfStopping
LTB-unspliced	5.69954460397009e-13	-1.10485378750991	0.097	0.186	8.64050961961866e-10	SelfStopping
CAPG-unspliced	6.06734262301912e-13	1.01193036568712	0.118	0.061	9.19809141649699e-10	SelfStopping
HLA.DRB1-spliced	6.47984703141486e-13	0.693009535902007	0.18	0.106	9.82344809962492e-10	SelfStopping
CALR-spliced	7.09649993924307e-13	0.72518490553598	0.287	0.202	1.07582939078925e-09	SelfStopping
DTHD1-unspliced	9.67590227945516e-13	2.05230573254441	0.022	0.005	1.4668667855654e-09	SelfStopping
MAP3K8-unspliced	1.0326656006969e-12	1.96331612123597	0.064	0.026	1.56552105065651e-09	SelfStopping
ACTN4-spliced	1.158350392575e-12	0.588782376921845	0.157	0.089	1.75605919514369e-09	SelfStopping
ADGRG1-unspliced	1.49783216630526e-12	-10.434929766131	0	0.048	2.27071356411878e-09	SelfStopping
ITGB1-spliced	1.5667617839391e-12	0.16176044073453	0.621	0.474	2.37521086445167e-09	SelfStopping
PRF1-spliced	1.71894068977017e-12	-3.46485605000048	0.036	0.103	2.60591408569158e-09	SelfStopping
GNLY-spliced	1.92145832009505e-12	-2.58719189582944	0.011	0.067	2.9129308132641e-09	SelfStopping
CD69-spliced	2.36070926151291e-12	-1.00678742996702	0.283	0.381	3.57883524045357e-09	SelfStopping
CTSW-spliced	3.25594622912947e-12	-2.59436939601435	0.074	0.15	4.93601448336028e-09	SelfStopping
DPP4-spliced	4.39217932893168e-12	-1.42049475605172	0.059	0.135	6.65854386266043e-09	SelfStopping
MYBL1-unspliced	6.06051879292483e-12	-2.05881545704958	0.089	0.166	9.18774649007404e-09	SelfStopping
CHN1-unspliced	6.06919966459669e-12	2.00500071593961	0.036	0.011	9.20090669152858e-09	SelfStopping
FGFBP2-unspliced	6.14851761795137e-12	-6.31201380055576	0.008	0.059	9.32115270881427e-09	SelfStopping
TNFRSF1B-spliced	6.20497334133315e-12	1.06144178641583	0.153	0.089	9.40673958546105e-09	SelfStopping
IFI44L-spliced	6.34101350913372e-12	1.56735887562065	0.041	0.014	9.61297647984673e-09	SelfStopping
CHN1-spliced	8.33113750301422e-12	1.08248662635607	0.033	0.01	1.26300044545696e-08	SelfStopping
MDFIC-unspliced	1.14036528427871e-11	0.424349543893636	0.28	0.196	1.72879377096653e-08	SelfStopping
ENTPD1-unspliced	1.16918462162024e-11	0.295748738209498	0.047	0.017	1.77248388637628e-08	SelfStopping
APOBEC3H-spliced	1.22124028732655e-11	2.10634415476323	0.016	0.003	1.85140027558705e-08	SelfStopping
PABPC1-spliced	1.27273892187967e-11	1.74719141745708	0.115	0.063	1.92947220556959e-08	SelfStopping
CARD16-spliced	1.5452075045455e-11	0.642543081239243	0.05	0.019	2.34253457689097e-08	SelfStopping
PLCL1-spliced	1.80445330977383e-11	-0.872068643154637	0.208	0.303	2.73555121761712e-08	SelfStopping
ETS1-unspliced	2.24520834630559e-11	-1.54185177931268	0.498	0.504	3.40373585299928e-08	SelfStopping
PECAM1-unspliced	2.81363206644261e-11	1.33339002895525	0.029	0.008	4.26546621272699e-08	SelfStopping
ATM-spliced	2.93955040862007e-11	0.37961309947658	0.311	0.221	4.45635841946803e-08	SelfStopping
CLECL1-spliced	2.98713794063772e-11	1.10471877980824	0.078	0.037	4.52850111800678e-08	SelfStopping
STX11-spliced	3.06134997493595e-11	1.78412068468895	0.031	0.009	4.64100656200289e-08	SelfStopping
SAMD3-spliced	3.37694627577778e-11	0.430368259358623	0.372	0.269	5.11945055407911e-08	SelfStopping
FAM117B-spliced	3.69822193038115e-11	0.261657356415267	0.185	0.113	5.60650444645783e-08	SelfStopping
ZNRF2-spliced	5.91058376235023e-11	-0.579035933140177	0.119	0.063	8.96044498372295e-08	SelfStopping
GBP1-unspliced	6.20049395305196e-11	1.21195363797988	0.159	0.097	9.39994883282678e-08	SelfStopping
IL10RA-spliced	6.30315223942666e-11	-1.60492516715076	0.033	0.095	9.55557879497081e-08	SelfStopping
FLT3LG-spliced	6.62710225496941e-11	0.652925601115876	0.206	0.134	1.00466870185336e-07	SelfStopping
AC090152.1-unspliced	6.77213362541121e-11	1.76546387360011	0.036	0.012	1.02665545761234e-07	SelfStopping
TBX21-spliced	7.23966633577832e-11	-4.28257962151684	0.018	0.071	1.09753341650399e-07	SelfStopping
RPL10-unspliced	9.39382093846875e-11	0.603139377370997	0.374	0.298	1.42410325427186e-07	SelfStopping
INPP5D-unspliced	1.08430805715801e-10	-2.00509831538648	0.037	0.098	1.64381101465154e-07	SelfStopping
F2R-unspliced	1.09928320986489e-10	1.71603347017216	0.02	0.005	1.66651334615518e-07	SelfStopping
CCL5-unspliced	1.24642613960026e-10	-1.48198963567582	0.101	0.174	1.88958202763399e-07	SelfStopping
LSP1-unspliced	1.39530160108935e-10	-0.64804383704497	0.565	0.649	2.11527722725145e-07	SelfStopping
ATM-unspliced	1.77859607606725e-10	-2.17411922027027	0.022	0.076	2.69635165131794e-07	SelfStopping
GK-spliced	2.00378852290018e-10	0.729586562987634	0.068	0.031	3.03774340071667e-07	SelfStopping
PASK-spliced	2.08710574873512e-10	0.427061164341053	0.16	0.096	3.16405231508244e-07	SelfStopping
AK5-spliced	2.22943081874026e-10	-1.65705519964002	0.022	0.076	3.37981712121024e-07	SelfStopping
RPL10-spliced	2.35061305987599e-10	-1.17974580071491	0.056	0.123	3.56352939877199e-07	SelfStopping
GADD45A-spliced	2.36658174195469e-10	1.25437923960193	0.048	0.019	3.58773792080331e-07	SelfStopping
ANXA1-unspliced	2.72736739358331e-10	-1.00427756295136	0.173	0.258	4.13468896867229e-07	SelfStopping
FGFBP2-spliced	2.75539230676558e-10	-6.87353820924318	0.002	0.042	4.17717473705662e-07	SelfStopping
FLNA-spliced	3.97351834448686e-10	-0.226235482024593	0.353	0.244	6.02385381024207e-07	SelfStopping
LINC01550-spliced	5.1974506559783e-10	0.754864946186974	0.107	0.058	7.8793351944631e-07	SelfStopping
SAT1-unspliced	5.72113290208348e-10	-3.07853115190275	0.009	0.053	8.67323747955855e-07	SelfStopping
SESTD1-spliced	5.96028989442391e-10	0.930665039751132	0.044	0.017	9.03579947994665e-07	SelfStopping
XAF1-unspliced	6.200386107848e-10	-0.34859400470658	0.103	0.054	9.39978533949757e-07	SelfStopping
TNFRSF4-spliced	6.65627280493833e-10	1.1378260234117	0.158	0.1	1.00909095722865e-06	SelfStopping
STAM-spliced	7.78343411902892e-10	0.196350898124404	0.305	0.218	1.17996861244478e-06	SelfStopping
DUSP4-unspliced	1.16543797898528e-09	0.743674201394429	0.076	0.038	1.76680397614169e-06	SelfStopping
HLA.DRB5-spliced	1.22883832772184e-09	0.398702457768709	0.092	0.048	1.86291890482631e-06	SelfStopping
FCRL6-spliced	1.2680234876197e-09	-3.15262252155422	0.019	0.067	1.92232360723147e-06	SelfStopping
DUSP16-spliced	1.58464389279656e-09	0.166008637899958	0.301	0.212	2.40232014147959e-06	SelfStopping
GATA3-unspliced	1.6672919808839e-09	-1.05877551642858	0.104	0.175	2.52761464301999e-06	SelfStopping
ANKRD55-unspliced	1.90367492343955e-09	0.732204016756006	0.064	0.03	2.88597118393436e-06	SelfStopping
HERPUD1-spliced	1.92009125818533e-09	0.699544613387749	0.163	0.104	2.91085834740896e-06	SelfStopping
STK10-unspliced	1.97569731883723e-09	-2.42590316273929	0.056	0.115	2.99515713535724e-06	SelfStopping
MX1-unspliced	2.27472134277996e-09	0.572393999615254	0.105	0.058	3.44847755565442e-06	SelfStopping
XBP1-spliced	2.61437652954451e-09	-0.88282041703933	0.154	0.233	3.96339481878948e-06	SelfStopping
USP10-spliced	3.0717786976111e-09	0.728506733475954	0.363	0.282	4.65681650557842e-06	SelfStopping
GBP5-unspliced	3.3422663378447e-09	0.647323002316532	0.128	0.076	5.06687576817256e-06	SelfStopping
CLDND1-unspliced	3.76885002300245e-09	-2.50950527510041	0.044	0.099	5.71357663487172e-06	SelfStopping
AHR-unspliced	3.97646275728243e-09	0.321000113571452	0.066	0.032	6.02831754004017e-06	SelfStopping
TTN-spliced	4.04120814305452e-09	-0.143686456630239	0.181	0.114	6.12647154487066e-06	SelfStopping
GNLY-unspliced	5.20134318853356e-09	-5.39525663251281	0.009	0.049	7.88523627381687e-06	SelfStopping
LPCAT1-spliced	5.23310758303755e-09	1.44029235562301	0.03	0.01	7.93339109588493e-06	SelfStopping
PABPC1-unspliced	5.32807828827112e-09	-1.8744944743847	0.026	0.075	8.07736668501902e-06	SelfStopping
HOPX-unspliced	5.53554402686356e-09	-3.73999226073053	0.014	0.057	8.39188474472516e-06	SelfStopping
SMCHD1-unspliced	5.72808973099429e-09	-1.30591447469598	0.207	0.28	8.68378403218734e-06	SelfStopping
PLCB1-unspliced	7.70057376783582e-09	-3.41902855512004	0.03	0.078	1.16740698320391e-05	SelfStopping
EDA-spliced	7.97021684606741e-09	-2.21791800908701	0.025	0.073	1.20828487386382e-05	SelfStopping
IKZF2-unspliced	8.13897687873542e-09	-2.90800833750449	0.044	0.097	1.23386889481629e-05	SelfStopping
BARD1-spliced	8.86295833364908e-09	1.4816017767473	0.051	0.023	1.3436244833812e-05	SelfStopping
EPS15-spliced	9.15380703509562e-09	-0.230280177276415	0.192	0.121	1.3877171465205e-05	SelfStopping
CD38-unspliced	9.34090974009212e-09	1.92269491572163	0.031	0.011	1.41608191659797e-05	SelfStopping
ITGB1-unspliced	1.09649373140614e-08	-1.82926181877799	0.146	0.211	1.66228449681171e-05	SelfStopping
ADAM23-spliced	1.28346413742861e-08	-4.485732080411	0.014	0.055	1.94573163234177e-05	SelfStopping
C1orf112-spliced	1.50865287039167e-08	1.89294997040649	0.04	0.016	2.28711775151377e-05	SelfStopping
ABHD17A-unspliced	1.89570058824441e-08	-1.38897649591009	0.126	0.19	2.87388209177852e-05	SelfStopping
ADAM19-spliced	2.10948727663375e-08	0.89268875174196	0.108	0.063	3.19798271137676e-05	SelfStopping
IL2RA-spliced	2.51349801623079e-08	-1.43761657686261	0.069	0.129	3.81046299260587e-05	SelfStopping
CD6-unspliced	2.56877566702724e-08	-0.209328144886564	0.184	0.122	3.89426391121329e-05	SelfStopping
TXK-spliced	2.59576010180418e-08	0.403906565076928	0.252	0.183	3.93517231433513e-05	SelfStopping
C1orf21-spliced	3.23675411784967e-08	-7.74661681520849	0.001	0.032	4.9069192426601e-05	SelfStopping
SERPINB6-spliced	3.53789908402918e-08	-1.01253524656602	0.064	0.123	5.36345501138824e-05	SelfStopping
FAS-unspliced	4.52448179325568e-08	-1.79383548451775	0.023	0.067	6.85911439857561e-05	SelfStopping
NUSAP1-unspliced	5.43431262624104e-08	1.01963013291461	0.023	0.007	8.23841794138142e-05	SelfStopping
IFITM2-spliced	5.79153346455797e-08	0.196622164303196	0.782	0.703	8.77996473226989e-05	SelfStopping
PAG1-spliced	6.07986736318434e-08	0.378667730298117	0.205	0.141	9.21707892258746e-05	SelfStopping
CHST11-spliced	7.20716305037114e-08	0.120720215684983	0.205	0.139	0.000109260591843627	SelfStopping
RTKN2-unspliced	7.23719737555467e-08	-2.53333218374749	0.045	0.094	0.000109715912213409	SelfStopping
CYSLTR1-spliced	7.36081679267474e-08	0.635085610195184	0.082	0.045	0.000111589982576949	SelfStopping
STOM-unspliced	7.46626812009667e-08	0.578797389734268	0.03	0.011	0.000113188624700665	SelfStopping
ITPKB-unspliced	8.45106362846204e-08	-1.48715252930134	0.066	0.122	0.000128118124607485	SelfStopping
GNAQ-spliced	9.51356401725968e-08	-0.122087569596204	0.187	0.125	0.000144225630501657	SelfStopping
ERN1-unspliced	1.13560542293311e-07	0.507501115893212	0.258	0.191	0.00017215778211666	SelfStopping
ANXA2-unspliced	1.14962300175679e-07	0.560777232597491	0.261	0.194	0.000174282847066329	SelfStopping
MYO1F-spliced	1.53107268593314e-07	0.155947662677494	0.383	0.287	0.000232110619187464	SelfStopping
EPHA1.AS1-spliced	1.55289829696217e-07	-2.43918434817178	0.02	0.059	0.000235419381819466	SelfStopping
SLC40A1-spliced	1.77841860296626e-07	-1.99355638985504	0.015	0.052	0.000269608260209685	SelfStopping
ATP2B1-spliced	1.88670173022028e-07	-0.48121080569364	0.345	0.246	0.000286023982301394	SelfStopping
ASCL2-spliced	1.94379921593981e-07	-8.0583114907832	0.001	0.028	0.000294679961136475	SelfStopping
AC090152.1-spliced	1.96370017838018e-07	0.306842307393092	0.025	0.009	0.000297696947042436	SelfStopping
PFN1-unspliced	1.98535657248209e-07	-0.280643919554408	0.648	0.694	0.000300980056388285	SelfStopping
IFITM2-unspliced	2.28644764939145e-07	-1.24727532754076	0.024	0.065	0.000346625463647744	SelfStopping
AL450352.1-unspliced	2.94645611019064e-07	1.659642396385	0.021	0.007	0.000446682746304901	SelfStopping
ASPM-unspliced	3.19963090920731e-07	1.65092976736204	0.02	0.006	0.000485064045835829	SelfStopping
IL7-unspliced	3.38060515723331e-07	0.936782379095621	0.067	0.036	0.00051249974183657	SelfStopping
LGALS1-unspliced	3.44472791448643e-07	-0.114072949088582	0.214	0.293	0.000522220751836143	SelfStopping
HPGD-unspliced	3.53423527962811e-07	-6.6213258464187	0.004	0.033	0.000535790068391621	SelfStopping
ZC3H12D-unspliced	4.2591365705973e-07	-1.29942638031645	0.038	0.016	0.000645685104102551	SelfStopping
HOPX-spliced	4.45769606659609e-07	-0.223024516355447	0.067	0.121	0.000675786723695967	SelfStopping
CBLB-spliced	5.07083805495677e-07	0.236450419486221	0.22	0.158	0.000768739049131446	SelfStopping
SATB1.AS1-spliced	5.65422071535636e-07	-1.1160409747082	0.027	0.068	0.000857179860448024	SelfStopping
SYNE1-spliced	6.10086557848184e-07	0.343419968350577	0.347	0.275	0.000924891221697846	SelfStopping
CLIC1-spliced	6.3224990180235e-07	-2.65534506089753	0.01	0.042	0.000958490851132362	SelfStopping
MATK-unspliced	6.64649901933842e-07	-1.65646833979703	0.038	0.081	0.0010076092513317	SelfStopping
STAT4-unspliced	6.86357277606453e-07	-3.23018608625045	0.024	0.062	0.00104051763285138	SelfStopping
BHLHE40-unspliced	7.54322652390246e-07	0.829915941572256	0.058	0.03	0.00114355314102361	SelfStopping
PI16-unspliced	7.59741752612259e-07	-2.13990839339065	0.033	0.074	0.00115176849696018	SelfStopping
S100A6-spliced	8.42563559009322e-07	0.651049053017985	0.139	0.092	0.00127732635545813	SelfStopping
STOM-spliced	8.65503209835718e-07	0.580947331275717	0.074	0.042	0.00131210286611095	SelfStopping
XYLB-spliced	8.96212748817831e-07	1.59329899469868	0.014	0.004	0.00135865852720783	SelfStopping
NOSIP-unspliced	1.0154548596174e-06	-1.38091096546489	0.03	0.07	0.00153942956717998	SelfStopping
PTPRM-unspliced	1.02234763583482e-06	0.744213254035979	0.038	0.017	0.00154987901592559	SelfStopping
PDCD4-unspliced	1.10937243583825e-06	-1.62565519963037	0.063	0.112	0.00168180861273079	SelfStopping
XAF1-spliced	1.14007192008804e-06	0.408602076782319	0.122	0.077	0.00172834903085346	SelfStopping
GZMK-unspliced	1.1826360457145e-06	1.61531873693757	0.08	0.047	0.00179287624530318	SelfStopping
ERN1-spliced	1.19238863340776e-06	-0.757796235040032	0.096	0.152	0.00180766116824616	SelfStopping
NELL2-unspliced	1.40726391488603e-06	-0.429141135417157	0.101	0.156	0.00213341209496722	SelfStopping
PRF1-unspliced	1.46371100937953e-06	0.292864541089932	0.201	0.144	0.00221898589021937	SelfStopping
DENND5A-unspliced	1.46548469630794e-06	0.351981810646247	0.056	0.029	0.00222167479960284	SelfStopping
CDCA7-unspliced	1.52394744191846e-06	1.34785995247591	0.025	0.009	0.00231030432194839	SelfStopping
KLRK1-unspliced	1.69634232952001e-06	-9.76115622571134	0	0.023	0.00257165497155233	SelfStopping
CCDC88C-unspliced	1.81534072002577e-06	1.18259143843512	0.054	0.028	0.00275205653155906	SelfStopping
FGR-spliced	2.19891299845827e-06	-6.76053286020057	0.001	0.024	0.00333355210566273	SelfStopping
ITGAM-spliced	2.48287029786974e-06	-2.49360895659791	0.012	0.042	0.00376403137157052	SelfStopping
CALR-unspliced	2.54540990099678e-06	-1.44845920336448	0.058	0.103	0.00385884140991112	SelfStopping
DUSP10-spliced	2.68183910924866e-06	0.709942182533197	0.044	0.022	0.00406566808962097	SelfStopping
IFNG.AS1-spliced	3.04271730725109e-06	0.475338959266487	0.066	0.037	0.00461275943779265	SelfStopping
CXCR5-unspliced	3.20688080782732e-06	0.360271083468364	0.062	0.034	0.00486163130466622	SelfStopping
MDFIC-spliced	3.67029018162588e-06	-0.65159856175159	0.251	0.314	0.00556415991534483	SelfStopping
RPL19-unspliced	3.86554117229677e-06	0.906939661021471	0.322	0.28	0.00586016041720191	SelfStopping
AGPAT4-spliced	4.15669149186575e-06	1.17612824075414	0.022	0.008	0.00630154430166848	SelfStopping
CD74-unspliced	4.17719597830559e-06	-0.998887818486338	0.34	0.409	0.00633262910311127	SelfStopping
TAB2-unspliced	4.1990360096289e-06	0.838451419253136	0.082	0.05	0.00636573859059741	SelfStopping
SLC9A9-unspliced	4.45730701430647e-06	-1.98100756082995	0.103	0.062	0.00675727743368861	SelfStopping
NFKBIZ-spliced	4.56558818647971e-06	0.471107312916427	0.136	0.092	0.00692143169070323	SelfStopping
AL450352.1-spliced	4.57561238490278e-06	0.953998631781898	0.026	0.01	0.00693662837551261	SelfStopping
TBX21-unspliced	4.69870253466942e-06	1.37909114534179	0.042	0.021	0.00712323304255884	SelfStopping
C1orf162-unspliced	5.35323817918044e-06	0.853280856228628	0.195	0.146	0.00811550907963755	SelfStopping
KNL1-unspliced	5.35624081980112e-06	0.805121357086599	0.023	0.009	0.00812006108281849	SelfStopping
TPX2-unspliced	6.37802605442663e-06	0.35555646149021	0.016	0.005	0.00966908749851078	SelfStopping
CERS6-unspliced	6.51056730287921e-06	0.657239825492524	0.067	0.039	0.00987002003116488	SelfStopping
ATP2B1-unspliced	6.76416947741939e-06	-0.227096929816184	0.203	0.143	0.0102544809277678	SelfStopping
TSPAN32-spliced	7.16624453227495e-06	-1.27123991003059	0.064	0.109	0.0108640267109288	SelfStopping
ARPC1B-unspliced	7.31875665510793e-06	-2.49029495095293	0.071	0.114	0.0110952350891436	SelfStopping
ANXA1-spliced	8.31707974673382e-06	0.33989428020617	0.543	0.467	0.0126086928960485	SelfStopping
LGALS1-spliced	8.31777354196602e-06	0.653094271563295	0.261	0.207	0.0126097446896205	SelfStopping
SATB1-spliced	9.05053098146522e-06	-0.637089907980188	0.174	0.233	0.0137206049679013	SelfStopping
PDCD4-spliced	1.05242509894945e-05	0.88746562487862	0.215	0.168	0.0159547645000737	SelfStopping
AREG-spliced	1.05690125889702e-05	-3.50738808010424	0.007	0.031	0.0160226230848788	SelfStopping
DOCK10-spliced	1.11707621237964e-05	0.128001748652284	0.688	0.591	0.0169348753796753	SelfStopping
CTSW-unspliced	1.13371777775485e-05	-4.07175147211865	0.012	0.039	0.0171871615107636	SelfStopping
CCR7-unspliced	1.21653054979377e-05	0.465129585881441	0.237	0.184	0.0184426031348736	SelfStopping
LINC02384-spliced	1.31247094923915e-05	-3.27505059026485	0.008	0.033	0.0198970595904655	SelfStopping
FANK1-unspliced	1.34842819639409e-05	-6.95161307364313	0.005	0.028	0.0204421714573344	SelfStopping
FCRL3-spliced	1.44208121714629e-05	-2.43214849965053	0.034	0.068	0.0218619512519378	SelfStopping
PPP1R16B-spliced	1.45083761786673e-05	0.287018737602156	0.213	0.16	0.0219946982868596	SelfStopping
NEAT1-spliced	1.57732655447752e-05	-0.647357463997118	0.298	0.212	0.0239122705658792	SelfStopping
KLRD1-spliced	1.62047399616773e-05	-8.1698106085439	0	0.018	0.0245663857819028	SelfStopping
PPP2R2B-unspliced	1.67347839414018e-05	-2.52968134035622	0.026	0.058	0.0253699324551651	SelfStopping
MYBL1-spliced	1.99909269732638e-05	-0.722090537382723	0.062	0.104	0.0303062452914679	SelfStopping
LEF1-unspliced	2.06877058812487e-05	-0.374359291482678	0.441	0.506	0.0313625621159731	SelfStopping
APOBEC3H-unspliced	2.09820554019185e-05	0.986816803326646	0.02	0.008	0.0318087959893085	SelfStopping
ANK1-spliced	2.09892559941438e-05	2.08068077103207	0.015	0.005	0.031819712087122	SelfStopping
TENT5C-unspliced	2.13718429047964e-05	0.321983629115136	0.256	0.201	0.0323997138436713	SelfStopping
MAN1A1-spliced	2.50355466430707e-05	0.294374702416937	0.044	0.023	0.0379538887108952	SelfStopping
BHLHE40-spliced	2.64765923690898e-05	-2.38525824765364	0.025	0.056	0.0401385140315402	SelfStopping
PMAIP1-unspliced	2.69751945930422e-05	0.644583102600973	0.05	0.027	0.0408943950030519	SelfStopping
TESPA1-unspliced	2.79701686953397e-05	-1.32082276716994	0.065	0.107	0.042402775742135	SelfStopping
LGALS3-unspliced	2.92318672517989e-05	-1.87309839189092	0.033	0.066	0.0443155107537272	SelfStopping
NIPAL2-spliced	3.03869688927676e-05	1.48325511404966	0.015	0.005	0.0460666448414358	SelfStopping
RPS8-spliced	3.13891461343461e-05	-1.64240546786949	0.022	0.051	0.0475859455396687	SelfStopping
ACTB-spliced	3.0123870491e-259	1.0951925150739	0.83	0.604	4.56677876643561e-256	Tfh
LIMS1-unspliced	4.82819480659167e-183	2.10216872255386	0.263	0.089	7.31954332679298e-180	Tfh
CRIP1-unspliced	1.45081692853947e-137	1.08461512804079	0.65	0.468	2.19943846366583e-134	Tfh
CCL5-unspliced	2.26659200246289e-134	-5.67722806450581	0.02	0.197	3.43615347573374e-131	Tfh
C12orf75-spliced	7.25795861481905e-132	-3.41130293203612	0.059	0.25	1.10030652600657e-128	Tfh
GZMA-spliced	2.82987468749917e-126	-6.01904524391693	0.008	0.171	4.29009002624874e-123	Tfh
ACTB-unspliced	1.40830578645427e-119	-0.796315303896744	0.17	0.396	2.13499157226468e-116	Tfh
LTB-spliced	1.65001946451339e-118	1.37834447633024	0.463	0.305	2.50142950820231e-115	Tfh
TSHZ2-spliced	6.14849073053377e-117	0.968358428419131	0.5	0.308	9.32111194748919e-114	Tfh
LTB-unspliced	1.79628235888027e-113	-2.12125335347122	0.037	0.206	2.72316405606248e-110	Tfh
MYO1F-spliced	1.89219796637726e-112	-1.83186916377446	0.125	0.32	2.86857211702792e-109	Tfh
RPL10-unspliced	2.76482064529315e-105	-1.87308504551941	0.148	0.328	4.19146809826442e-102	Tfh
CXCR5-unspliced	3.21058690562877e-105	2.48904580652782	0.101	0.024	4.86724974893322e-102	Tfh
ANK3-spliced	4.64683118775794e-104	0.75033865712925	0.559	0.361	7.04459608064104e-101	Tfh
RPL19-unspliced	6.32254073220458e-103	-1.81178370449133	0.129	0.308	9.58497175002214e-100	Tfh
SAMD3-spliced	4.27066276133137e-102	-1.58119820632259	0.118	0.3	6.47432474617836e-99	Tfh
NKG7-spliced	6.88091349154112e-102	-9.48403836289754	0.001	0.131	1.04314648531763e-98	Tfh
CST7-spliced	1.03508430019521e-98	-5.86401039269736	0.021	0.161	1.56918779909594e-95	Tfh
HOPX-spliced	1.64627952167065e-98	-6.49504233615725	0.007	0.138	2.49575975485271e-95	Tfh
NIBAN1-spliced	6.85303230095339e-92	-2.15999053463722	0.113	0.284	1.03891969682453e-88	Tfh
PRF1-spliced	5.92655582593955e-89	-11.5481743205449	0.001	0.116	8.98465863212435e-86	Tfh
CRIP1-spliced	8.80028711916064e-88	-0.533983972798049	0.292	0.495	1.33412352726475e-84	Tfh
EFHD2-spliced	2.35070544081342e-86	-2.95688800255972	0.093	0.244	3.56366944827314e-83	Tfh
TESPA1-unspliced	4.62766881648505e-83	1.2659046924725	0.201	0.088	7.01554592579134e-80	Tfh
ERN1-spliced	2.67738980207756e-80	-2.18230765688516	0.038	0.169	4.05892293994958e-77	Tfh
C1orf162-spliced	3.2186782269097e-80	1.13665719912202	0.439	0.295	4.8795161919951e-77	Tfh
CX3CR1-spliced	1.31803213419895e-75	-8.54110791201449	0	0.099	1.9981367154456e-72	Tfh
PLEK-spliced	1.07168605248696e-74	-7.2884389385051	0.004	0.105	1.62467605557023e-71	Tfh
HLA.DRB1-spliced	2.30679536863235e-73	-6.37761738955412	0.018	0.126	3.49710177884665e-70	Tfh
FOXP3-spliced	7.1955838643856e-73	-7.007779117439	0.005	0.104	1.09085051384086e-69	Tfh
IKZF2-unspliced	4.81010629042157e-71	-6.71314937110872	0.009	0.109	7.2921211362791e-68	Tfh
PTGER2-spliced	5.45094425847567e-71	-0.949984872776362	0.127	0.283	8.26363149584911e-68	Tfh
LGALS3-spliced	1.87200649729991e-69	-6.21756292064805	0.009	0.106	2.83796184990667e-66	Tfh
ATM-unspliced	4.84974128454873e-69	0.457784925151261	0.15	0.06	7.35220778737587e-66	Tfh
ICOS-spliced	3.39033256287058e-68	1.01081539431149	0.446	0.306	5.1397441653118e-65	Tfh
LGALS1-spliced	1.35576505831879e-66	-2.87674113104127	0.101	0.229	2.05533982841129e-63	Tfh
ACTG1-spliced	9.85842363875836e-65	0.574773551504681	0.795	0.723	1.49453702363577e-61	Tfh
RPL10-spliced	1.3448828671817e-62	1.4128355124322	0.205	0.106	2.03884242664746e-59	Tfh
TSPAN32-spliced	8.60016280979436e-62	-2.98046592609222	0.023	0.121	1.30378468196482e-58	Tfh
FLT3LG-unspliced	1.6273267378928e-61	-1.7291673215737	0.085	0.208	2.46702733464548e-58	Tfh
LGALS1-unspliced	1.4523571872793e-60	-1.77257108032716	0.18	0.308	2.20177349591542e-57	Tfh
TBX21-spliced	5.29778804464885e-58	-9.60669461931397	0.002	0.08	8.03144667568766e-55	Tfh
S1PR5-spliced	1.56120493659976e-57	-10.7985460516636	0.001	0.077	2.36678668388524e-54	Tfh
CXCR5-spliced	8.55600593768802e-57	2.66471289785901	0.036	0.006	1.2970905001535e-53	Tfh
GNLY-spliced	1.4737944605046e-56	-8.22099158119089	0.001	0.075	2.23427240212498e-53	Tfh
AL138963.4-spliced	7.26546958573939e-56	0.708546316092246	0.377	0.247	1.10144518919809e-52	Tfh
ZYX-spliced	1.19022426030657e-55	1.17942136358868	0.362	0.251	1.80437997862475e-52	Tfh
FCRL6-spliced	3.66445017733592e-55	-7.17602427644905	0.002	0.075	5.55530646884126e-52	Tfh
ARPC1B-spliced	1.02579633036466e-54	1.05422621582313	0.397	0.282	1.55510723683283e-51	Tfh
IL10RA-spliced	1.06204251564223e-54	-2.47249391642693	0.018	0.104	1.61005645371362e-51	Tfh
TXK-spliced	1.46219790585188e-54	0.688103104962646	0.288	0.168	2.21669202527144e-51	Tfh
FCMR-spliced	1.64715304383299e-54	0.728538298509013	0.644	0.561	2.49708401445081e-51	Tfh
SYTL2-spliced	4.50828049002875e-54	-3.23223322699209	0.03	0.121	6.83455322288358e-51	Tfh
RTKN2-unspliced	1.66298806177932e-53	-4.10684158522542	0.02	0.104	2.52108990165746e-50	Tfh
LYAR-spliced	2.95791198068169e-53	-1.30852894813021	0.111	0.229	4.48419456271344e-50	Tfh
HLA.DRB1-unspliced	2.21426897382888e-51	-2.56191419983184	0.032	0.122	3.35683176432458e-48	Tfh
CAPG-spliced	3.04679463090471e-51	-2.47805360233482	0.039	0.131	4.61894066045153e-48	Tfh
HLA.DQB1-spliced	1.21225867734237e-50	-3.37181010990112	0.01	0.086	1.83778415485103e-47	Tfh
PDCD4-unspliced	2.42291306526742e-50	0.564302897879196	0.185	0.096	3.67313620694541e-47	Tfh
PAG1-unspliced	1.87791272064627e-49	1.72868567254545	0.162	0.083	2.84691568449975e-46	Tfh
FAM117B-spliced	1.95074603779666e-49	0.57086457042903	0.197	0.102	2.95733099329974e-46	Tfh
CTSW-spliced	1.96808235830365e-49	-1.60730004067707	0.061	0.161	2.98361285518834e-46	Tfh
ID2-unspliced	9.13900497937416e-49	-1.62240185830877	0.043	0.135	1.38547315487312e-45	Tfh
FCRL3-spliced	1.6221539273689e-48	-5.16429294487005	0.007	0.077	2.45918535389125e-45	Tfh
AK5-spliced	1.7732240901955e-48	0.87369960735295	0.137	0.063	2.68820772073638e-45	Tfh
FGFBP2-unspliced	2.73374248449767e-48	-7.92623958929109	0.002	0.067	4.14435360649846e-45	Tfh
MATK-unspliced	3.15126419381993e-48	-3.72746499219262	0.015	0.09	4.77731651783101e-45	Tfh
ZEB2-spliced	4.41686187687308e-47	-5.95226154164935	0.002	0.065	6.69596260533958e-44	Tfh
TENT5C-spliced	3.14264654968734e-46	-1.37980232541357	0.037	0.124	4.764252169326e-43	Tfh
PPP2R2B-unspliced	1.95342606110924e-44	-6.03490387642855	0.003	0.065	2.96139390864162e-41	Tfh
HOPX-unspliced	3.80016361352191e-43	-5.91623883355133	0.003	0.064	5.76104803809922e-40	Tfh
RPL19-spliced	4.45943590030064e-43	0.756295758260958	0.373	0.265	6.76050482485577e-40	Tfh
HLA.DRB5-spliced	6.18240826747601e-43	-13.3007860729037	0.001	0.058	9.37253093349363e-40	Tfh
INPP4B-spliced	4.14755142969871e-42	0.164724477656768	0.733	0.558	6.28768796742325e-39	Tfh
IFITM2-unspliced	4.3059431856076e-42	-3.42824864732081	0.009	0.072	6.52780986938113e-39	Tfh
GATA3-unspliced	1.82170817018409e-41	-0.756867624366413	0.086	0.186	2.76170958599908e-38	Tfh
IL7R-unspliced	2.30227407573317e-41	0.542052064641001	0.591	0.5	3.49024749881149e-38	Tfh
PRKCB-unspliced	3.24695042751851e-41	0.303905196720291	0.132	0.064	4.92237684811807e-38	Tfh
IFITM2-spliced	1.3514332219769e-40	0.461870536911745	0.752	0.699	2.04877276451698e-37	Tfh
FOXP1-spliced	2.8419707803737e-40	0.132318808683351	0.592	0.451	4.30842770304652e-37	Tfh
ADGRG1-unspliced	3.46092823652852e-40	-11.8962133206968	0	0.054	5.24676720657724e-37	Tfh
CCR7-unspliced	6.34303517729573e-40	0.9582867928113	0.265	0.173	9.61604132878033e-37	Tfh
LMNA-unspliced	6.30699773811337e-39	-3.87545483391213	0.012	0.073	9.56140857097986e-36	Tfh
PLCB1-unspliced	1.50804077038626e-38	-3.28128938557767	0.02	0.086	2.28618980790558e-35	Tfh
GNLY-unspliced	8.45462691085742e-38	-9.47227088183281	0.003	0.055	1.28172143968599e-34	Tfh
HLA.DRB5-unspliced	1.34552188389674e-36	-2.92646686581975	0.018	0.08	2.03981117598745e-33	Tfh
LGALS3-unspliced	4.17783587492657e-36	-3.71377850930382	0.014	0.073	6.33359918638868e-33	Tfh
FGFBP2-spliced	5.57710513713863e-36	-12.7851373663412	0	0.047	8.45489138790216e-33	Tfh
SCML4-unspliced	2.26461998926747e-35	0.305607578952303	0.199	0.117	3.43316390372948e-32	Tfh
SPON2-unspliced	3.36387315770122e-35	-2.62583159223005	0.026	0.09	5.09963170707506e-32	Tfh
CLIC1-spliced	7.82155660627165e-35	-9.25269026270851	0.001	0.047	1.18574798151078e-31	Tfh
ZEB2-unspliced	1.05175330913315e-34	-7.78153293164273	0.002	0.049	1.59445801664586e-31	Tfh
NCALD-unspliced	1.16786925311991e-34	-2.38547351288687	0.025	0.088	1.77048978772978e-31	Tfh
PI16-unspliced	1.24658548427269e-34	-3.55705468435279	0.02	0.08	1.88982359415741e-31	Tfh
HLA.DPB1-spliced	1.56256225450243e-34	-3.46311815001574	0.049	0.12	2.36884437782568e-31	Tfh
ITGAM-spliced	3.91086563305497e-34	-3.13868468562003	0.001	0.048	5.92887229971134e-31	Tfh
SAMHD1-unspliced	5.5603503254733e-34	0.869662728800277	0.334	0.247	8.42949109341753e-31	Tfh
HLA.DRA-unspliced	5.62801434391147e-34	-6.65527729766024	0.003	0.052	8.53206974536979e-31	Tfh
CST7-unspliced	1.04199506996284e-33	-2.68402049502591	0.042	0.111	1.57966452606367e-30	Tfh
TGFBR3-unspliced	2.66785365687656e-33	-1.05599768261479	0.055	0.131	4.04446614382486e-30	Tfh
HERPUD1-spliced	3.06359274556192e-33	-1.3455205388452	0.045	0.117	4.64440660227187e-30	Tfh
FRY-unspliced	2.33547517267022e-32	-2.81324660881922	0.019	0.076	3.54058036176805e-29	Tfh
AL138963.4-unspliced	3.75778438783407e-32	-0.972657634469764	0.319	0.41	5.69680113195644e-29	Tfh
PMAIP1-spliced	1.01691362576378e-31	-3.62197022049314	0.042	0.107	1.5416410566579e-28	Tfh
LEF1-spliced	2.28279028948888e-31	0.603957446598098	0.213	0.134	3.46071007886514e-28	Tfh
SLF1-spliced	3.68265875248942e-30	-0.53066873066727	0.061	0.136	5.58291066877396e-27	Tfh
SAMHD1-spliced	4.99610474236001e-30	-0.484419930053767	0.36	0.465	7.57409478941778e-27	Tfh
ZYX-unspliced	2.41219030353054e-29	-1.81915544734544	0.021	0.075	3.65688050015231e-26	Tfh
RPS8-unspliced	3.46296004679522e-29	-0.870661842451029	0.313	0.382	5.24984743094156e-26	Tfh
AFF3-spliced	8.78448413968273e-29	2.05271533465236	0.041	0.013	1.3317277955759e-25	Tfh
TNFAIP3-spliced	9.45208432328499e-29	-0.350105637967479	0.289	0.4	1.43293598341e-25	Tfh
SLFN5-spliced	1.1871701227985e-28	0.564222719729491	0.546	0.48	1.79974990616253e-25	Tfh
TGFBR2-unspliced	2.08573158662919e-28	-0.539162348735964	0.148	0.083	3.16196908532985e-25	Tfh
HLA.DRA-spliced	2.24196653934235e-28	-10.8784140368901	0	0.038	3.39882127364301e-25	Tfh
LSP1-spliced	1.53606227824825e-27	-2.06959041230916	0.1	0.17	2.32867041382435e-24	Tfh
LY6E-spliced	2.04475014917846e-27	-0.641610598662754	0.247	0.344	3.09984122615454e-24	Tfh
IQGAP2-spliced	2.05122104022538e-27	-0.57009173476862	0.142	0.234	3.10965109698167e-24	Tfh
HLA.DQA1-spliced	2.47521991695766e-27	-11.4452367904575	0	0.036	3.75243339410781e-24	Tfh
DUSP2-spliced	2.89348908224424e-27	-2.52724099635517	0.041	0.1	4.38652944868227e-24	Tfh
ABHD17A-unspliced	3.58579859181623e-27	-0.896833374068599	0.12	0.199	5.43607066519341e-24	Tfh
C1orf21-spliced	4.02045419245809e-27	-10.9576188253832	0	0.036	6.09500855576647e-24	Tfh
HLA.C-spliced	5.30843587362528e-27	-6.29485153616457	0.001	0.038	8.04758878441592e-24	Tfh
IFNG.AS1-spliced	6.47703242166655e-27	1.61768525856763	0.072	0.033	9.81918115124649e-24	Tfh
EPHA1.AS1-spliced	9.86246653459579e-27	0.598582039943216	0.099	0.051	1.49514992664472e-23	Tfh
HPGD-unspliced	1.49254930167461e-26	-8.87053071755426	0.001	0.037	2.2627047413387e-23	Tfh
TNFAIP3-unspliced	1.83814308790755e-26	1.17785663259467	0.24	0.171	2.78662492126784e-23	Tfh
TCF7-unspliced	2.43202868869871e-26	-0.539854823787217	0.418	0.294	3.68695549206724e-23	Tfh
NCALD-spliced	2.61827308982801e-26	-2.57414583651657	0.014	0.06	3.96930200417927e-23	Tfh
TBC1D4-unspliced	3.41407534861961e-26	1.45462618594447	0.097	0.051	5.17573822850733e-23	Tfh
ITGB1-spliced	4.49873800218317e-26	-0.268515739971274	0.382	0.498	6.82008681130969e-23	Tfh
ADGRG5-unspliced	1.92774136108557e-25	-10.7387949804573	0	0.033	2.92245590340572e-22	Tfh
CERS6-spliced	7.38235364826674e-25	0.624661851148026	0.168	0.105	1.11916481307724e-21	Tfh
LINC01871-spliced	1.62847320323158e-24	-0.937996789950859	0.037	0.09	2.46876537609908e-21	Tfh
AUTS2-spliced	1.94351726377475e-24	-2.14459228378117	0.018	0.063	2.94637217188252e-21	Tfh
ASCL2-spliced	2.10265396279378e-24	-10.6920438521796	0	0.032	3.18762340759536e-21	Tfh
CD6-spliced	2.75276078337135e-24	-1.40326143245533	0.124	0.197	4.17318534759097e-21	Tfh
SLC9A9-spliced	2.84802756544541e-24	0.799625391736574	0.267	0.198	4.31760978921524e-21	Tfh
FAS-spliced	8.92261867138427e-24	-0.498107245756124	0.131	0.212	1.35266899058185e-20	Tfh
SULT1B1-spliced	2.11788773398938e-23	1.46996094769322	0.042	0.016	3.2107178047279e-20	Tfh
FANK1-unspliced	2.27092612826361e-23	-9.54431328901746	0	0.031	3.44272401044764e-20	Tfh
NIBAN1-unspliced	2.7293893554469e-23	-2.40282595223354	0.021	0.067	4.1377542628575e-20	Tfh
SERINC5-spliced	3.43117083175944e-23	-0.15735724576944	0.453	0.329	5.20165498094731e-20	Tfh
PRR5L-spliced	7.15455016190265e-23	-2.42060514572987	0.03	0.077	1.08462980454444e-19	Tfh
NELL2-unspliced	8.02169546497813e-23	0.602972951568489	0.211	0.144	1.21608903249068e-19	Tfh
ZNF365-spliced	1.2156556140352e-22	-2.84633928781996	0.008	0.044	1.84293391087737e-19	Tfh
VAV3-unspliced	1.46464022083077e-22	-1.84443305350956	0.059	0.115	2.22039457477944e-19	Tfh
HERPUD1-unspliced	1.53400819884926e-22	1.44247374488421	0.076	0.038	2.32555642945547e-19	Tfh
HLA.DQA1-unspliced	1.78148167190414e-22	-7.09408509891701	0.003	0.035	2.70072621460668e-19	Tfh
SLAMF7-unspliced	2.05408961653878e-22	-9.873514768765	0	0.029	3.11399985867278e-19	Tfh
C1orf21-unspliced	3.49457868149273e-22	-5.89106674313391	0.001	0.031	5.29778128114298e-19	Tfh
C12orf75-unspliced	5.85316322238799e-22	-2.38076627327123	0.044	0.095	8.87339544514019e-19	Tfh
MYBL1-unspliced	7.96685215936275e-22	-1.25111389601475	0.108	0.172	1.20777478735939e-18	Tfh
FLT3LG-spliced	8.26695938553058e-22	0.878600328958235	0.188	0.129	1.25327104284644e-18	Tfh
LINC02384-spliced	8.79483225757993e-22	-4.65703141912685	0.004	0.036	1.33329657024912e-18	Tfh
MXRA7-spliced	1.24976230890885e-21	-4.71305273580991	0.007	0.042	1.89463966030582e-18	Tfh
HLA.DQB1-unspliced	1.32047140958013e-21	-2.85711599235449	0.062	0.12	2.00183465692347e-18	Tfh
MX1-spliced	1.37791559465364e-21	-2.00613188593784	0.011	0.048	2.08892004149492e-18	Tfh
LINC01934-unspliced	3.15030599315022e-21	1.23501905814739	0.089	0.048	4.77586388561573e-18	Tfh
PRF1-unspliced	5.61282205302269e-21	-1.28553485012988	0.093	0.156	8.50903823238239e-18	Tfh
TNFRSF1B-spliced	6.57754311838277e-21	-1.106436294474	0.048	0.1	9.97155536746827e-18	Tfh
ADAM23-spliced	8.46926683013591e-21	-2.359079014705	0.019	0.059	1.2839408514486e-17	Tfh
PASK-unspliced	8.76206176345177e-21	-0.380714883943237	0.08	0.041	1.32832856333929e-17	Tfh
FGR-spliced	9.51572742555164e-21	-10.3024500563742	0	0.027	1.44258427771363e-17	Tfh
XBP1-spliced	9.69245972095256e-21	-0.209905040048884	0.158	0.242	1.46937689369641e-17	Tfh
FAAH2-spliced	9.99320277198023e-21	-0.312119260525171	0.302	0.214	1.5149695402322e-17	Tfh
ANXA1-unspliced	1.40186238387405e-20	0.953162682432608	0.306	0.245	2.12522337395306e-17	Tfh
CD99-unspliced	2.16136884540793e-20	-0.270265358883107	0.276	0.378	3.27663516963842e-17	Tfh
CEP78-spliced	2.23101267188897e-20	-1.70927272663504	0.026	0.069	3.38221521058368e-17	Tfh
ZNF683-unspliced	3.11221713890332e-20	-6.16651995354355	0.002	0.03	4.71812118257743e-17	Tfh
VIM-unspliced	3.41317029677036e-20	0.231710786841548	0.115	0.188	5.17436616990387e-17	Tfh
PYHIN1-unspliced	4.89700662405022e-20	0.925727369099941	0.112	0.067	7.42386204206013e-17	Tfh
SATB1.AS1-spliced	5.68461474648127e-20	0.436815219015438	0.104	0.059	8.61787595566561e-17	Tfh
APBA2-spliced	7.89690560322399e-20	0.46324341545541	0.073	0.037	1.19717088944876e-16	Tfh
GZMM-unspliced	1.10736476370614e-19	-0.511957789359225	0.182	0.256	1.6787649817785e-16	Tfh
IL10RA-unspliced	1.19907463407718e-19	0.440111705717655	0.573	0.549	1.817797145261e-16	Tfh
KLRK1-unspliced	1.60257382657224e-19	-11.5950079788252	0	0.025	2.42950192108352e-16	Tfh
CD300A-unspliced	1.72637305762149e-19	-0.869764179097977	0.049	0.101	2.61718155535418e-16	Tfh
TIAM1-spliced	1.86290393951792e-19	1.54144532700962	0.121	0.077	2.82416237230916e-16	Tfh
DUSP4-unspliced	2.6657988143929e-19	-2.39699506492103	0.011	0.044	4.04135100261964e-16	Tfh
CD74-spliced	2.71304748733408e-19	-2.07231896706018	0.39	0.467	4.11297999079846e-16	Tfh
SLFN5-unspliced	4.13213556717836e-19	-0.758239967496764	0.108	0.173	6.26431751984239e-16	Tfh
FYB1-unspliced	5.9251259386441e-19	0.208937915164208	0.119	0.071	8.98249092298445e-16	Tfh
SNED1-unspliced	5.95913765532483e-19	-3.6304176777891	0.009	0.04	9.03405268547244e-16	Tfh
SMCHD1-spliced	7.04309155977554e-19	0.160953201565263	0.639	0.55	1.06773268046197e-15	Tfh
GLCCI1-spliced	7.55881204443557e-19	1.1363453615263	0.299	0.242	1.14591590593643e-15	Tfh
DUSP4-spliced	9.97151046976554e-19	-7.03643552333122	0.001	0.025	1.51168098721646e-15	Tfh
CXCR3-unspliced	1.19737438746067e-18	-0.543486442796887	0.113	0.177	1.81521957139038e-15	Tfh
ABI3-spliced	1.30661649395564e-18	-2.78548796239446	0.035	0.078	1.98083060483676e-15	Tfh
S100A6-spliced	1.39966814800478e-18	-2.5354537563435	0.054	0.101	2.12189691237525e-15	Tfh
CFH-spliced	1.65698477245237e-18	-4.34870784198869	0.002	0.028	2.51198891503779e-15	Tfh
NKG7-unspliced	1.68332356377273e-18	-3.34643631429317	0.007	0.037	2.55191852267946e-15	Tfh
FLNA-unspliced	2.08050839925751e-18	-0.265237773966909	0.42	0.502	3.15405073327439e-15	Tfh
PTGDR-spliced	2.23749001655217e-18	-9.16488110308867	0	0.024	3.39203486509309e-15	Tfh
HPGD-spliced	2.42867642603766e-18	-5.66963922258957	0.002	0.027	3.68187346187309e-15	Tfh
PTPRM-spliced	2.71233764661403e-18	1.51333621020788	0.043	0.018	4.11190387226687e-15	Tfh
LINC02694-unspliced	3.32209870516412e-18	-6.25579774883764	0.013	0.045	5.0363016370288e-15	Tfh
MALAT1-unspliced	4.62641273621027e-18	-0.903320006087515	0.212	0.276	7.01364170809477e-15	Tfh
PTGER2-unspliced	7.1615534592235e-18	1.11530603085708	0.221	0.169	1.08569150441828e-14	Tfh
FOXP1-unspliced	1.16813477772787e-17	-1.17718295288597	0.178	0.24	1.77089232303545e-14	Tfh
ARHGAP26-spliced	1.29046307597974e-17	-1.38134128971944	0.055	0.102	1.95634202318528e-14	Tfh
ST8SIA6-spliced	1.87035248249163e-17	-5.22355933285563	0.001	0.024	2.83545436345732e-14	Tfh
IL2RA-spliced	2.68656335497614e-17	-1.49241240523505	0.081	0.134	4.07283004614383e-14	Tfh
PROK2-spliced	4.08034891908072e-17	-10.7786211150546	0	0.022	6.18580896132637e-14	Tfh
CHST11-spliced	4.361308998676e-17	-0.437411935198453	0.093	0.151	6.61174444199282e-14	Tfh
TIAM1-unspliced	7.45204615744789e-17	-3.09121530678068	0.009	0.037	1.1297301974691e-13	Tfh
TRG.AS1-spliced	1.23907444769087e-16	-2.60150377314559	0.029	0.066	1.87843686269936e-13	Tfh
USP28-unspliced	1.5851499948411e-16	-1.84852728614702	0.021	0.056	2.4030873921791e-13	Tfh
ADGRG1-spliced	1.73883376342644e-16	-9.31989703113936	0	0.021	2.63607198535449e-13	Tfh
TIGIT-unspliced	1.93394027034255e-16	1.10118862436128	0.179	0.129	2.9318534498393e-13	Tfh
KLRD1-unspliced	2.7615234009173e-16	-9.37872359109396	0	0.021	4.18646947579063e-13	Tfh
FNDC3B-spliced	2.97412244446508e-16	-0.690893189541163	0.016	0.049	4.50876962580906e-13	Tfh
ASCL2-unspliced	3.0062320602166e-16	-3.334930519725	0.003	0.026	4.55744780328837e-13	Tfh
KLRD1-spliced	3.92766331331452e-16	-10.0036623616577	0	0.021	5.95433758298482e-13	Tfh
IGF1R-spliced	4.02211067023502e-16	0.937982062033569	0.037	0.016	6.09751977607629e-13	Tfh
ACTN4-spliced	4.24697348862623e-16	-0.891711949738251	0.053	0.099	6.43841180875737e-13	Tfh
EOMES-spliced	4.3678372615698e-16	-3.8885825353468	0.003	0.026	6.62164128853982e-13	Tfh
TOX-unspliced	4.62870273062561e-16	-2.37911204702393	0.034	0.073	7.01711333962842e-13	Tfh
BTBD11-spliced	4.78337871945707e-16	1.44846377745676	0.037	0.016	7.25160213869691e-13	Tfh
TSPAN32-unspliced	5.22719297890996e-16	-2.64585728022676	0.012	0.042	7.92442455602751e-13	Tfh
PPP2R2B-spliced	6.52103800909923e-16	-2.65575188689513	0.006	0.032	9.88589362179443e-13	Tfh
MAP3K8-spliced	6.79721922631087e-16	-3.56259532705295	0.01	0.037	1.03045843470873e-12	Tfh
PASK-spliced	7.32893513724361e-16	-0.184564717478006	0.141	0.091	1.11106656680613e-12	Tfh
SYNE1-spliced	7.67474903706629e-16	-0.516062355708468	0.219	0.289	1.16349195401925e-12	Tfh
ACTG1-unspliced	7.83291039193193e-16	-0.281894171172775	0.2	0.27	1.18746921541688e-12	Tfh
FRY-spliced	9.47542217406286e-16	-0.364453918301432	0.015	0.046	1.43647400158793e-12	Tfh
MATK-spliced	1.52595965747696e-15	-8.67748803179015	0	0.02	2.31335484073507e-12	Tfh
LYAR-unspliced	1.57528058568882e-15	-4.86940965792882	0.029	0.064	2.38812536790425e-12	Tfh
SLAMF7-spliced	1.67039970675772e-15	-8.84417960554575	0	0.02	2.53232595544471e-12	Tfh
C1orf162-unspliced	2.61405077933257e-15	-0.675839254714868	0.102	0.156	3.96290098146817e-12	Tfh
PTGDR-unspliced	2.7393031823792e-15	-3.52032579024611	0.002	0.024	4.15278362448687e-12	Tfh
IL7-unspliced	2.93707626263014e-15	-2.89339753214032	0.013	0.042	4.45260761414729e-12	Tfh
LPCAT1-unspliced	3.06248611438277e-15	-0.694500201514028	0.033	0.071	4.64272894940428e-12	Tfh
TNFRSF4-spliced	3.64380398428759e-15	-0.573662524211676	0.063	0.109	5.52400684017999e-12	Tfh
RTKN2-spliced	3.75073091899087e-15	-4.43062652186791	0.021	0.052	5.68610807319016e-12	Tfh
ZNF683-spliced	4.51585236976906e-15	-11.2034227379157	0	0.019	6.8460321925699e-12	Tfh
CES1-unspliced	5.52597712170047e-15	-5.17979227822102	0.002	0.023	8.37738131649792e-12	Tfh
BHLHE40-spliced	6.20158872499486e-15	-1.92163478513315	0.026	0.059	9.4016085070922e-12	Tfh
TRGC2-spliced	7.99366472213438e-15	-5.30555485664134	0.003	0.025	1.21183957187557e-11	Tfh
FYB1-spliced	8.31772939211341e-15	-2.75876586052431	0.025	0.058	1.26096777584439e-11	Tfh
SLC2A3-unspliced	8.94236509638943e-15	0.677920170849299	0.149	0.103	1.35566254861264e-11	Tfh
ANXA2-spliced	9.30586328991896e-15	-4.12867055155982	0.009	0.035	1.41076887475171e-11	Tfh
NEFL-spliced	1.02343515734303e-14	-1.18156365401343	0.049	0.09	1.55152769853204e-11	Tfh
PLEK-unspliced	1.3593522475229e-14	-1.09554808283187	0.017	0.047	2.06077800724472e-11	Tfh
STAT4-unspliced	1.40799506166555e-14	-1.59219468634364	0.03	0.065	2.13452051348497e-11	Tfh
TESPA1-spliced	1.53844421892112e-14	-0.829214557800908	0.406	0.446	2.33228143588442e-11	Tfh
ST8SIA6-unspliced	1.89009751579505e-14	-3.64723319272033	0.007	0.03	2.86538783394529e-11	Tfh
GFI1-spliced	2.19411095426977e-14	-1.43187121953139	0.01	0.036	3.32627220667297e-11	Tfh
RALGPS2-spliced	2.55808930582369e-14	0.712419116244488	0.053	0.028	3.87806338762872e-11	Tfh
AGAP1-unspliced	4.57531691339457e-14	-6.47084615763223	0.001	0.02	6.93618044070617e-11	Tfh
KIAA0825-spliced	5.6269763759789e-14	-1.93990267163958	0.008	0.032	8.53049618598401e-11	Tfh
ICOS-unspliced	5.89293852143199e-14	-1.05812711598939	0.047	0.085	8.9336947984909e-11	Tfh
PRSS23-unspliced	6.2435289084472e-14	-8.91518479862973	0	0.018	9.46518982520596e-11	Tfh
RABGAP1L-unspliced	6.30422158382296e-14	-1.30438094414093	0.005	0.027	9.55719992107561e-11	Tfh
SKAP1-spliced	7.13756738029826e-14	0.373409972969871	0.369	0.3	1.08205521485322e-10	Tfh
FGR-unspliced	7.62774219020732e-14	-6.13427278535434	0	0.018	1.15636571603543e-10	Tfh
CERS6-unspliced	8.82418633940209e-14	1.15326572587597	0.064	0.036	1.33774664905336e-10	Tfh
PAG1-spliced	9.62318788430131e-14	-0.634702055896376	0.101	0.152	1.45887528326008e-10	Tfh
PHTF2-spliced	1.41823085288306e-13	0.523850885434511	0.153	0.109	2.15003797297072e-10	Tfh
FUT11-spliced	1.94377540650756e-13	-0.511885256620427	0.015	0.043	2.94676351626545e-10	Tfh
SLC20A1-spliced	2.05492917684067e-13	-0.262075492198064	0.029	0.063	3.11527263209046e-10	Tfh
HACD1-spliced	2.06003838120169e-13	-4.56261134587365	0.004	0.024	3.12301818590176e-10	Tfh
ARPC1B-unspliced	2.12469590663408e-13	-0.984962082532742	0.074	0.118	3.22103899445727e-10	Tfh
IL7-spliced	2.40947765990799e-13	-7.49677427233628	0.001	0.018	3.65276813242051e-10	Tfh
RHBDF2-spliced	2.4566240264888e-13	-1.56622768164386	0.008	0.032	3.72424202415702e-10	Tfh
RASA2-unspliced	2.82092917048255e-13	0.201521367992386	0.374	0.304	4.27652862245155e-10	Tfh
MX1-unspliced	2.86731300203822e-13	0.859873604861918	0.087	0.055	4.34684651108994e-10	Tfh
GCNT4-unspliced	3.08284274021382e-13	1.52103049898831	0.067	0.039	4.67358959416415e-10	Tfh
LITAF-unspliced	3.33335423628359e-13	-0.23826045217429	0.235	0.309	5.05336502220592e-10	Tfh
HDAC9-unspliced	3.53801620579072e-13	-5.62955947743255	0.001	0.018	5.36363256797874e-10	Tfh
DNAJC1-unspliced	7.5980943680498e-13	-0.135339644852002	0.081	0.13	1.15187110619635e-09	Tfh
SPTAN1-spliced	8.11504050662333e-13	0.813672931427948	0.219	0.174	1.2302401408041e-09	Tfh
PMAIP1-unspliced	9.41753980562664e-13	-4.51618957991578	0.009	0.032	1.427699034533e-09	Tfh
MALAT1-spliced	1.14543634174832e-12	0.167117711203284	0.788	0.724	1.73648149409045e-09	Tfh
CCR6-spliced	1.21961292672449e-12	-0.747874500846647	0.086	0.131	1.84893319691432e-09	Tfh
CLIC3-unspliced	1.87716374914523e-12	-3.78355657947364	0.002	0.02	2.84578024370418e-09	Tfh
AIRE-unspliced	2.50125472315823e-12	-8.70290006455654	0.002	0.019	3.79190216030788e-09	Tfh
IL18RAP-unspliced	2.56842020889002e-12	-3.57343531591524	0.003	0.02	3.89372503667727e-09	Tfh
TTC38-unspliced	2.57550222103595e-12	-4.6038732041834	0.002	0.019	3.9044613670905e-09	Tfh
ZNRF2-spliced	4.08512268622657e-12	0.961630202420404	0.092	0.06	6.19304599231948e-09	Tfh
PITPNC1-spliced	4.50755893807126e-12	-0.345220559624841	0.197	0.141	6.83345935011603e-09	Tfh
SLC15A4-spliced	4.77161149414296e-12	-1.81122084128768	0.019	0.045	7.23376302512073e-09	Tfh
ITGAM-unspliced	5.86696145174247e-12	-2.37937828034144	0.001	0.016	8.89431356084158e-09	Tfh
GZMA-unspliced	6.11295854156065e-12	-2.3557477591788	0.035	0.066	9.26724514900595e-09	Tfh
CCL5-spliced	6.55541032358266e-12	-3.2087218737402	0.006	0.026	9.93800205055132e-09	Tfh
IL12RB2-unspliced	6.69650359420342e-12	-2.0427133512431	0.006	0.025	1.01518994488124e-08	Tfh
SNED1-spliced	7.8380214835775e-12	-5.12082815228013	0.003	0.019	1.18824405691035e-08	Tfh
SETBP1-unspliced	9.67423462427895e-12	-9.44569006370897	0	0.014	1.46661396904069e-08	Tfh
CD70-spliced	9.78341666655165e-12	-9.30576832337225	0	0.015	1.48316596664923e-08	Tfh
GBP5-spliced	1.40217963380968e-11	-3.76725999371939	0.008	0.028	2.12570432485547e-08	Tfh
MDFIC-spliced	1.41530723574458e-11	-0.63064447486896	0.267	0.319	2.14560576938878e-08	Tfh
ID2-spliced	1.42030034330838e-11	-0.235167397128042	0.033	0.064	2.1531753204555e-08	Tfh
LINC01943-unspliced	1.65451384781252e-11	-4.08923940432016	0.003	0.019	2.50824299328379e-08	Tfh
LINC02384-unspliced	1.7107287123953e-11	-4.03752414069892	0.002	0.017	2.59346472799128e-08	Tfh
MXRA7-unspliced	2.02584282223283e-11	-0.520253749353235	0.007	0.027	3.07117771850498e-08	Tfh
GATA3-spliced	2.05107899333902e-11	0.703362623373924	0.439	0.42	3.10943575390195e-08	Tfh
ITGAL-unspliced	2.5451422394423e-11	-0.104689129428526	0.142	0.2	3.85843563499453e-08	Tfh
SOX13-spliced	2.60658504917853e-11	-8.30281893274766	0	0.014	3.95158293455465e-08	Tfh
NFKB1-spliced	4.51731627548673e-11	-0.267347047826169	0.23	0.175	6.84825147363788e-08	Tfh
IL7R-spliced	6.64982537662771e-11	-0.553365892719738	0.24	0.293	1.00811352709676e-07	Tfh
EDA-spliced	8.88695641587626e-11	-0.734476646677834	0.043	0.075	1.34726259264684e-07	Tfh
RASSF6-unspliced	9.1639193564272e-11	2.41546970456272	0.022	0.009	1.38925017443436e-07	Tfh
FANK1-spliced	9.35860317942444e-11	-5.41802211477121	0.001	0.014	1.41876424200074e-07	Tfh
DUSP16-unspliced	1.02039412583396e-10	-2.62834540998849	0.003	0.019	1.54691749476428e-07	Tfh
CTSW-unspliced	1.07999604271452e-10	-2.44900807403237	0.018	0.041	1.6372740007552e-07	Tfh
CCR8-unspliced	1.21403012832851e-10	-2.32037694415346	0.004	0.02	1.84046967454602e-07	Tfh
PRSS23-spliced	1.31930753640749e-10	-7.75877683800677	0	0.013	2.00007022519375e-07	Tfh
CD70-unspliced	1.33708953487313e-10	-2.36976497034661	0.004	0.02	2.02702773486766e-07	Tfh
GBP2-spliced	1.84407264579047e-10	-0.199183498795414	0.154	0.209	2.79561413101836e-07	Tfh
ABI3-unspliced	1.92180096585455e-10	-2.12929043308804	0.011	0.031	2.9134502642355e-07	Tfh
RPS18-spliced	2.06453458992969e-10	0.326102393501428	0.347	0.294	3.12983443833341e-07	Tfh
ARID5B-spliced	2.41918344950825e-10	0.667427485238218	0.41	0.376	3.66748210945451e-07	Tfh
NCAPG2-spliced	3.3986460665245e-10	-1.94431685672649	0.009	0.027	5.15234743685114e-07	Tfh
ANKRD55-unspliced	3.91741195001584e-10	0.808204919015815	0.049	0.029	5.93879651622401e-07	Tfh
AUTS2-unspliced	4.02907341010288e-10	-2.1799699684321	0.006	0.023	6.10807528971596e-07	Tfh
MYO1F-unspliced	4.0473514544479e-10	1.41722680096491	0.073	0.047	6.13578480494302e-07	Tfh
PLCL1-unspliced	4.35738757195468e-10	0.848048894766857	0.082	0.055	6.60579955908329e-07	Tfh
CTSH-unspliced	4.40500248758972e-10	-2.81355744642515	0.014	0.034	6.67798377118602e-07	Tfh
CLDND1-unspliced	4.66057438745886e-10	0.624582530215851	0.125	0.091	7.06543077138764e-07	Tfh
TSHR-unspliced	4.68471921963603e-10	-4.75075180042938	0.005	0.021	7.10203433696822e-07	Tfh
KIAA0825-unspliced	4.70223653816383e-10	-1.38203425856371	0.021	0.046	7.12859059185636e-07	Tfh
CDK6-unspliced	5.85733389617022e-10	-0.461623984878447	0.033	0.061	8.87971818659405e-07	Tfh
HLA.DPA1-unspliced	6.05732145141589e-10	-1.55466551142583	0.01	0.029	9.18289932034648e-07	Tfh
MCF2L2-unspliced	7.19295449154867e-10	-2.36780028565192	0.01	0.029	1.09045190091878e-06	Tfh
PTGDR2-spliced	8.70131192810546e-10	-3.60002056599278	0.001	0.014	1.31911888830079e-06	Tfh
FOS-unspliced	1.24524156974776e-09	1.18513316142178	0.197	0.162	1.8877862197376e-06	Tfh
EPSTI1-spliced	1.28311443141702e-09	-0.421734950795084	0.113	0.154	1.9452014780282e-06	Tfh
TFDP2-unspliced	1.5456740015169e-09	-0.873911125178561	0.015	0.035	2.34324178629962e-06	Tfh
TSHR-spliced	1.89237520141064e-09	-5.4838363564995	0.001	0.013	2.86884080533852e-06	Tfh
ENTPD1-spliced	1.96895359481834e-09	-8.65388953873862	0	0.011	2.98493364974461e-06	Tfh
ETS1-unspliced	2.05856011243217e-09	-0.701525036896815	0.495	0.506	3.12077713044717e-06	Tfh
ANXA2-unspliced	2.18839738086292e-09	-1.08667598240458	0.166	0.202	3.31761042938819e-06	Tfh
TTN-spliced	2.20346110837079e-09	-0.487875537125634	0.086	0.123	3.34044704029011e-06	Tfh
GCNT4-spliced	2.24984824592236e-09	0.469766635068463	0.128	0.095	3.4107699408183e-06	Tfh
AFDN-spliced	2.49754178580318e-09	-0.552184956078359	0.037	0.065	3.78627334727762e-06	Tfh
GNAQ-unspliced	2.98929119915822e-09	0.90177831126502	0.114	0.083	4.53176545792386e-06	Tfh
GZMH-spliced	3.08992730540137e-09	-12.0653301735192	0	0.011	4.68432979498848e-06	Tfh
SMCHD1-unspliced	3.51989378060719e-09	-0.320086569172439	0.233	0.284	5.3361589714005e-06	Tfh
CD53-spliced	4.81062713769638e-09	-0.889992169782665	0.025	0.049	7.29291074074771e-06	Tfh
AOAH-spliced	5.12461175455341e-09	-2.10666892089282	0.065	0.095	7.76891141990296e-06	Tfh
ANXA1-spliced	5.94522064597864e-09	-0.158994561842233	0.422	0.479	9.01295449930362e-06	Tfh
CTLA4-spliced	6.36657777200261e-09	-1.86798561694238	0.103	0.139	9.65173190235596e-06	Tfh
ITGA4-spliced	7.53808229801272e-09	0.643613182132227	0.381	0.349	1.14277327637873e-05	Tfh
LGR6-unspliced	1.02625050707672e-08	-4.57532648256785	0	0.011	1.5557957687283e-05	Tfh
SATB1-unspliced	1.5841619737807e-08	0.550114787852961	0.075	0.05	2.40158955225154e-05	Tfh
AC004585.1-unspliced	1.62298497639898e-08	1.66377963648826	0.027	0.013	2.46044522422086e-05	Tfh
ADAM23-unspliced	1.68618607645297e-08	-2.98637788084535	0.005	0.019	2.5562580919027e-05	Tfh
UBE2E2-unspliced	1.84537166214655e-08	2.01543562132753	0.016	0.007	2.79758343981417e-05	Tfh
IL18RAP-spliced	1.87577960819466e-08	-7.0548476915951	0	0.01	2.8436818860231e-05	Tfh
SAMD3-unspliced	1.99162836917926e-08	-3.91938016664251	0.004	0.017	3.01930860767575e-05	Tfh
LRRN3-unspliced	2.00080175275566e-08	0.739763888835495	0.04	0.023	3.03321545717758e-05	Tfh
FCRL6-unspliced	2.06744921739461e-08	-4.59581100982504	0.001	0.011	3.13425301357024e-05	Tfh
USP15-unspliced	2.11024476258891e-08	1.48869253820557	0.033	0.018	3.19913106008478e-05	Tfh
AIRE-spliced	2.50928277493572e-08	-5.02943037580973	0.002	0.013	3.80407268680254e-05	Tfh
FAM160B1-spliced	2.55607115708164e-08	-0.660462111219984	0.097	0.134	3.87500387413576e-05	Tfh
FXYD7-spliced	2.80381156156061e-08	-4.35981769488976	0.001	0.012	4.25057832732589e-05	Tfh
ENTPD1-unspliced	2.90892187657905e-08	-2.15554448548069	0.006	0.021	4.40992556489384e-05	Tfh
MB21D2-spliced	3.19093754975205e-08	-1.20586427126033	0.007	0.021	4.83746132542411e-05	Tfh
CLIC3-spliced	3.22340079615513e-08	-6.47001536653764	0	0.01	4.88667560697118e-05	Tfh
RBMS3-unspliced	3.33707217400793e-08	-4.6510796546822	0.002	0.013	5.05900141579602e-05	Tfh
TTC38-spliced	3.35581488524696e-08	-2.61431142659257	0.005	0.018	5.08741536603439e-05	Tfh
GBP1-spliced	3.92351578834096e-08	0.31123858815048	0.061	0.04	5.94804993512489e-05	Tfh
GZMH-unspliced	4.30080397144155e-08	-3.73383912144339	0.001	0.011	6.52001882070539e-05	Tfh
HIVEP3-unspliced	4.55054684498958e-08	0.414749743613338	0.017	0.036	6.8986290170042e-05	Tfh
AHR-spliced	4.83821859334935e-08	-0.330605559173241	0.039	0.065	7.33473938751761e-05	Tfh
TRIB1-spliced	6.19989822562323e-08	-5.45500347100803	0	0.01	9.39904571004482e-05	Tfh
MPZL3-spliced	6.40187418543772e-08	0.667087687992428	0.146	0.115	9.70524126512359e-05	Tfh
CSGALNACT1-spliced	7.81497550510057e-08	-0.351903276584494	0.114	0.151	0.000118475028657325	Tfh
USP46-spliced	8.65780409236952e-08	-0.906389453310912	0.031	0.054	0.000131252310040322	Tfh
RAB11FIP1-spliced	9.37292819834448e-08	-0.515686696118238	0.029	0.051	0.000142093591486902	Tfh
CARD16-spliced	9.68365545592383e-08	-3.39399329788924	0.008	0.023	0.000146804216711805	Tfh
ATP1B1-unspliced	1.00638254828747e-07	-2.58718020238303	0.004	0.016	0.000152567594320381	Tfh
STX11-spliced	1.25600976346108e-07	-4.71930568546157	0.002	0.012	0.0001904110801407	Tfh
PITPNC1-unspliced	1.31331181614281e-07	-0.120623345577901	0.076	0.052	0.00019909807132725	Tfh
AL450352.1-spliced	1.60116802707887e-07	1.18919036999972	0.02	0.01	0.000242737072905156	Tfh
SEMA5A-unspliced	1.79437361998467e-07	-3.43215604112653	0.004	0.016	0.000272027040789676	Tfh
SSBP3-unspliced	1.8642600103558e-07	-0.137749237325079	0.042	0.067	0.00028262181756994	Tfh
BCAS1-unspliced	1.9805584806028e-07	-8.25752813599888	0.001	0.01	0.000300252665659385	Tfh
IL12RB2-spliced	1.98676047574338e-07	-3.00310418012175	0.003	0.014	0.000301192888122696	Tfh
CD300A-spliced	2.02426631078883e-07	-4.01804825339592	0.001	0.01	0.000306878772715587	Tfh
IGLV2.14-unspliced	2.05344308956048e-07	-1.80838699858907	0.002	0.012	0.000311301972377369	Tfh
ANK1-spliced	2.11096596923083e-07	1.59950805649367	0.012	0.004	0.000320022440935393	Tfh
MAP3K1-unspliced	2.23764833065581e-07	0.589222944142275	0.147	0.116	0.000339227486927421	Tfh
AL136456.1-unspliced	2.37440688130369e-07	-3.72424272393026	0.004	0.016	0.00035996008320564	Tfh
DUSP10-unspliced	2.64877983894123e-07	-2.40628089643724	0.01	0.025	0.000401555023583491	Tfh
NFKBIZ-spliced	3.06615767769763e-07	0.382900384557659	0.119	0.09	0.000464829503938961	Tfh
PHACTR2-unspliced	3.14246104445689e-07	1.13574309347401	0.096	0.072	0.000476397094339665	Tfh
ATP2B4-unspliced	3.32897450320571e-07	-0.387353014467231	0.011	0.027	0.000504672534685986	Tfh
IKZF2-spliced	4.57529251385095e-07	-1.53155268116763	0.034	0.056	0.000693614345099804	Tfh
TRAV12.2-spliced	4.59443354976605e-07	-3.88365657863194	0.003	0.013	0.000696516126144534	Tfh
CD53-unspliced	4.85060769967246e-07	1.24819334174831	0.073	0.052	0.000735352127270345	Tfh
CCDC88C-unspliced	5.270836487725e-07	-0.264571224228002	0.015	0.032	0.00079905881153911	Tfh
FAAH2-unspliced	5.37470396279245e-07	0.221210536782167	0.156	0.124	0.000814805120759336	Tfh
GZMK-unspliced	5.3757385133893e-07	-0.750631335617852	0.031	0.052	0.000814961958629819	Tfh
CX3CR1-unspliced	5.42098234843481e-07	-1.63553378918587	0.001	0.01	0.000821820924022717	Tfh
UBL3-unspliced	6.92902889871235e-07	1.16207485209087	0.068	0.048	0.00105044078104479	Tfh
HLA.DPA1-spliced	7.00285047442749e-07	-4.59232915100713	0.001	0.01	0.00106163213192321	Tfh
BARD1-spliced	7.01026165853123e-07	-1.37922345770246	0.012	0.026	0.00106275566743333	Tfh
FBXL16-unspliced	7.29190624236343e-07	-0.261841145824829	0.03	0.05	0.0011054529863423	Tfh
PTTG1-spliced	8.43248383405932e-07	-4.70684930019641	0.001	0.01	0.00127836454924339	Tfh
PDCD4-spliced	9.5088783662258e-07	-0.966309821007249	0.144	0.175	0.00144154596031983	Tfh
RASGRP1-spliced	1.4316771953956e-06	0.283662793464143	0.165	0.135	0.00217042262821973	Tfh
ITPKB-spliced	1.50801572038286e-06	-0.53697269545997	0.313	0.253	0.00228615183210042	Tfh
AP002383.2-spliced	1.53058689644292e-06	1.8955385093502	0.015	0.007	0.00232036973500746	Tfh
LINC01725-unspliced	1.58007211389024e-06	1.11574161141113	0.015	0.006	0.0023953893246576	Tfh
SERINC5-unspliced	1.61266121433369e-06	-0.54469069048285	0.123	0.093	0.00244479440092987	Tfh
CD28-spliced	1.66618856225702e-06	0.740462597139	0.05	0.033	0.00252594186038164	Tfh
RBMS1-spliced	1.70625482804933e-06	0.331289461952824	0.226	0.192	0.00258668231932278	Tfh
RPLP0-spliced	1.83094610786863e-06	0.683447615217764	0.187	0.16	0.00277571429952884	Tfh
INPP4B-unspliced	2.09146454824359e-06	-1.02493248988327	0.172	0.202	0.00317066025513729	Tfh
TRBV20.1-unspliced	2.13202612678109e-06	-0.270849480472181	0.022	0.039	0.00323215160820013	Tfh
SLC9A9-unspliced	2.1874430924513e-06	-0.481390813516286	0.045	0.067	0.00331616372815617	Tfh
SAT1-unspliced	2.29787407044119e-06	0.712152550875717	0.068	0.048	0.00348357709078885	Tfh
INPP5D-spliced	2.39463677435862e-06	0.333028151129143	0.195	0.249	0.00363026934992767	Tfh
TRBV29.1-spliced	2.70072479162142e-06	0.169153631145604	0.014	0.029	0.00409429878409808	Tfh
CLIC1-unspliced	3.3141760702591e-06	-0.170926294907926	0.645	0.687	0.00502429092251279	Tfh
ZNF365-unspliced	3.50824126933229e-06	-2.38314614898843	0.006	0.016	0.00531849376430775	Tfh
TIGIT-spliced	3.55047931196006e-06	-0.710526276069703	0.049	0.072	0.00538252663693146	Tfh
CCR7-spliced	3.57000254778143e-06	0.55338403936051	0.02	0.01	0.00541212386243665	Tfh
ZNRF2-unspliced	3.88210909972497e-06	-0.288991240918876	0.031	0.05	0.00588527739518305	Tfh
CTSA-spliced	3.89680474637625e-06	0.241816181481932	0.063	0.09	0.00590755599550639	Tfh
PI16-spliced	4.13145088287602e-06	-2.44673648473709	0.004	0.014	0.00626327953844004	Tfh
SYNE2-spliced	4.14034375576654e-06	0.414163928454344	0.392	0.483	0.00627676113374207	Tfh
TMEM273-unspliced	4.21694234433482e-06	-2.79692744404462	0.003	0.012	0.00639288459401159	Tfh
APOBEC3G-spliced	4.26430764224404e-06	-1.97346631656208	0.017	0.031	0.00646469038564197	Tfh
TRIB1-unspliced	4.50452517532431e-06	-1.97858419503088	0.003	0.012	0.00682886016579165	Tfh
MIR181A1HG-unspliced	4.56583460264147e-06	-2.00321412433081	0.007	0.018	0.00692180525760447	Tfh
GZMM-spliced	5.02959690468113e-06	0.566761866585182	0.068	0.049	0.0076248689074966	Tfh
CEP128-spliced	5.56504025474351e-06	-0.302234641556518	0.053	0.077	0.00843660102619116	Tfh
TRG.AS1-unspliced	5.83936385484991e-06	-1.47150727278255	0.062	0.085	0.00885247560395246	Tfh
INPP5D-unspliced	6.48278874022876e-06	-0.115392516553832	0.073	0.1	0.0098279077301868	Tfh
GPR65-spliced	6.89782262135971e-06	0.631154825408883	0.126	0.102	0.0104570990939813	Tfh
TNFRSF1B-unspliced	7.49054992427461e-06	0.622066988239985	0.147	0.118	0.0113556736852003	Tfh
EZR-unspliced	7.58253664884102e-06	0.531151155139118	0.162	0.135	0.011495125559643	Tfh
PLXND1-spliced	8.50187718482367e-06	-1.63511224132051	0.007	0.018	0.0128888458121927	Tfh
TRGC2-unspliced	8.51066699032936e-06	-0.681395223665946	0.004	0.014	0.0129021711573393	Tfh
RPLP0-unspliced	8.94613877629687e-06	0.233347055212896	0.665	0.699	0.0135623463848661	Tfh
ITGA4-unspliced	9.49401952739767e-06	0.57387292724963	0.073	0.053	0.0143929336035349	Tfh
TRBV6.5-spliced	1.06875849510436e-05	-0.267599895161851	0.016	0.03	0.0162023787857821	Tfh
EOMES-unspliced	1.10284127122615e-05	-2.4224635537328	0.003	0.012	0.0167190736717884	Tfh
CENPE-unspliced	1.12709460431018e-05	-2.49808884131128	0.005	0.015	0.0170867542013424	Tfh
RABGAP1L-spliced	1.14565761315684e-05	1.0056111635508	0.068	0.05	0.0173681694154577	Tfh
TGFBR1-unspliced	1.15638995044883e-05	-0.622721039994161	0.017	0.031	0.0175308716488043	Tfh
ITPKB-unspliced	1.15678781543621e-05	-0.811831849312558	0.147	0.115	0.017536903282013	Tfh
XAF1-spliced	1.21899815549933e-05	-0.279734064648913	0.06	0.083	0.0184800120373698	Tfh
CTSC-spliced	1.28910379135767e-05	-2.43088084679636	0.01	0.022	0.0195428134769823	Tfh
SCML4-spliced	1.34568013234982e-05	-0.54553683721967	0.25	0.276	0.0204005108064232	Tfh
STAT1-unspliced	1.3548664348544e-05	-0.206332963143468	0.078	0.104	0.0205397751523927	Tfh
LMO4-spliced	1.46763358664783e-05	-0.411214450781327	0.04	0.06	0.0222493251735811	Tfh
CCR6-unspliced	1.57471693085237e-05	1.17939966828752	0.067	0.05	0.0238727086717219	Tfh
CCDC141-unspliced	1.6870044459668e-05	-1.12121018896125	0.015	0.028	0.0255749874008567	Tfh
FOXP3-unspliced	1.7697233662042e-05	-1.47315920803824	0.021	0.036	0.0268290062316557	Tfh
PHTF2-unspliced	2.03301761022455e-05	-0.377347285776524	0.033	0.051	0.0308205469710041	Tfh
MKI67-unspliced	2.10345635316011e-05	-5.44914255818036	0.002	0.01	0.0318883983139072	Tfh
TRAV12.2-unspliced	2.22256621332832e-05	-0.692192970922065	0.013	0.026	0.0336941037940574	Tfh
IQGAP2-unspliced	2.35501059283397e-05	0.844205604197769	0.097	0.077	0.035701960587363	Tfh
ADAM19-spliced	2.47869412086869e-05	-0.121250256368891	0.048	0.068	0.0375770028723693	Tfh
VIM-spliced	2.68512919077011e-05	0.557973894204932	0.38	0.377	0.0407065585320749	Tfh
OAS1-unspliced	2.83120306257481e-05	-1.09093651965853	0.039	0.057	0.0429210384286341	Tfh
INPP4B-unspliced	0	2.59340162377889	0.514	0.153	0	CentMem
MALAT1-spliced	0	1.04829851996458	0.921	0.707	0	CentMem
RPS18-unspliced	1.10366761982273e-304	1.55513320636064	0.37	0.102	1.67316011165126e-301	CentMem
CRIP1-unspliced	6.06787205861199e-282	1.34661585000909	0.766	0.457	9.19889404085577e-279	CentMem
FCMR-unspliced	5.38309655748958e-268	3.52458108227836	0.213	0.041	8.1607743811542e-265	CentMem
ACTB-unspliced	2.47779360779188e-256	1.41294756362637	0.625	0.326	3.75633510941249e-253	CentMem
IL7R-unspliced	3.51859206062656e-246	1.40960164084188	0.743	0.481	5.33418556390986e-243	CentMem
CRIP1-spliced	1.18467320820641e-216	-1.88786579719115	0.17	0.506	1.79596458364091e-213	CentMem
INPP4B-spliced	1.61326794034073e-215	-1.77347715507583	0.316	0.621	2.44571419755654e-212	CentMem
ACTG1-unspliced	1.34447102620059e-186	1.31197859906341	0.477	0.229	2.0382180757201e-183	CentMem
LEF1-spliced	1.41108411928521e-162	1.27217937322352	0.321	0.121	2.13920352483637e-159	CentMem
RPLP0-spliced	3.29860081213876e-150	0.852315446229741	0.345	0.139	5.00067883120236e-147	CentMem
SLFN5-spliced	2.47343079718085e-147	-1.23282288750616	0.238	0.525	3.74972108852617e-144	CentMem
SYNE2-spliced	1.76027016523294e-144	-1.05610493279571	0.214	0.506	2.66856957049314e-141	CentMem
MYO1F-spliced	1.80117744745552e-142	-2.16490070024842	0.078	0.321	2.73058501034256e-139	CentMem
CD69-spliced	4.1592332493091e-139	1.52154064826082	0.565	0.35	6.3053976059526e-136	CentMem
RPLP0-unspliced	5.66737041571209e-121	-0.797356015742329	0.525	0.718	8.59173355021953e-118	CentMem
IL7R-spliced	2.60982935320712e-118	-2.34797217385114	0.099	0.312	3.95650129946199e-115	CentMem
SAMD3-spliced	1.0908905883861e-116	-2.03085443117101	0.089	0.299	1.65379013199332e-113	CentMem
ACTB-spliced	1.17634314064698e-116	-0.644340489930981	0.375	0.674	1.78333620122082e-113	CentMem
MALAT1-unspliced	1.07752258623464e-113	-1.53610007836387	0.079	0.293	1.63352424073172e-110	CentMem
RPS8-unspliced	2.2552885749864e-111	-2.23047693892535	0.214	0.394	3.41901747967938e-108	CentMem
CCL5-unspliced	1.71327102809724e-110	-5.35600900980439	0.019	0.192	2.59731887859542e-107	CentMem
C12orf75-spliced	2.42615517771589e-110	-2.84311608238949	0.055	0.246	3.6780512494173e-107	CentMem
GZMA-spliced	6.13919379633221e-110	-8.05564378923532	0.003	0.167	9.30701779523962e-107	CentMem
ARPC1B-unspliced	4.71096107144962e-109	1.61465996806862	0.236	0.094	7.14181698431763e-106	CentMem
TCF7-unspliced	2.13980170999703e-105	0.875103278596515	0.497	0.287	3.24393939235549e-102	CentMem
NIBAN1-spliced	3.90374461736159e-102	-2.93907895097121	0.09	0.282	5.91807683992016e-99	CentMem
FLNA-spliced	2.17367346173222e-98	-2.09369367175107	0.087	0.272	3.29528896798604e-95	CentMem
SPTAN1-unspliced	4.27383135994188e-93	2.00550825986792	0.202	0.082	6.4791283416719e-90	CentMem
CST7-spliced	3.7219532272293e-90	-5.84494422481408	0.014	0.158	5.64248109247962e-87	CentMem
EFHD2-spliced	4.79217126474038e-87	-3.15054247272796	0.076	0.242	7.26493163734642e-84	CentMem
HOPX-spliced	2.95554400781081e-83	-5.01492288829108	0.005	0.135	4.48060471584119e-80	CentMem
RPL10-unspliced	2.31747943269797e-82	-2.55543351927243	0.166	0.32	3.51329881997012e-79	CentMem
NKG7-spliced	1.13240761030451e-81	-8.65359066800133	0.002	0.127	1.71672993722164e-78	CentMem
PYHIN1-spliced	7.04826316069914e-81	-1.36368509052557	0.208	0.401	1.06851669516199e-77	CentMem
ACTG1-spliced	4.24385984887204e-80	-0.38549276611994	0.514	0.764	6.43369153089001e-77	CentMem
SYNE1-spliced	3.33971620014074e-75	-1.36765547018634	0.132	0.299	5.06300975941336e-72	CentMem
FAS-spliced	2.18031891069812e-74	-1.58345760332165	0.065	0.219	3.30536346861834e-71	CentMem
PRF1-spliced	6.62000006534258e-73	-7.02774315338385	0.001	0.113	1.00359200990594e-69	CentMem
USP15-spliced	3.1502782735182e-72	-0.887424167199273	0.446	0.594	4.77582186265359e-69	CentMem
CASK-spliced	8.45191042597327e-72	-0.976510072216411	0.271	0.468	1.28130962057755e-68	CentMem
FCMR-spliced	3.67676576042881e-71	-0.742913901772263	0.419	0.595	5.57397689281007e-68	CentMem
SAT1-unspliced	6.83879136426749e-71	1.72970334530242	0.122	0.041	1.03676077082295e-67	CentMem
ETS1-spliced	2.87754148063576e-70	-1.83384228955948	0.135	0.296	4.3623528846438e-67	CentMem
CD69-unspliced	1.2672572290537e-68	-1.39684681718854	0.222	0.391	1.92116195924541e-65	CentMem
SAMHD1-spliced	2.57054952424777e-66	-0.967841318129969	0.292	0.472	3.89695307875962e-63	CentMem
STAT1-spliced	5.7828199721492e-66	-0.418385733960837	0.23	0.424	8.76675507777818e-63	CentMem
PLEK-spliced	1.85396338785697e-64	-7.24350633676874	0.002	0.102	2.81060849599117e-61	CentMem
STK10-spliced	7.76862564983266e-63	-1.63354187104245	0.032	0.153	1.17772364851463e-59	CentMem
CX3CR1-spliced	7.20721770301735e-62	-7.557374612308	0	0.096	1.09261420377743e-58	CentMem
TOX-spliced	4.27508203650657e-61	-3.45872522981415	0.021	0.131	6.48102436734395e-58	CentMem
GBP2-spliced	4.36689519596483e-61	-1.56679534117092	0.079	0.218	6.62021311708269e-58	CentMem
ITGA4-spliced	8.33099652138463e-61	-0.616410299330436	0.199	0.375	1.26297907264191e-57	CentMem
S100A6-unspliced	3.75325472779324e-60	0.262222864962928	0.498	0.313	5.68993416733454e-57	CentMem
ATM-unspliced	2.95314628557138e-59	1.98631497334627	0.149	0.063	4.47696976892621e-56	CentMem
LY6E-spliced	8.6515096871861e-58	-0.986356212597312	0.194	0.349	1.31156886857741e-54	CentMem
ETS1-unspliced	9.43133060888989e-58	1.10056641575754	0.595	0.491	1.42978972030771e-54	CentMem
ITGAL-unspliced	9.8941888266343e-58	-1.33059385475893	0.075	0.208	1.49995902611776e-54	CentMem
HLA.DRB1-spliced	6.46695458969002e-57	-5.47146691041462	0.02	0.122	9.80390315797007e-54	CentMem
CD99-unspliced	6.91111712219361e-56	-0.703482900280226	0.213	0.384	1.04772535572455e-52	CentMem
LYAR-spliced	1.19052963686496e-55	-1.4202704700351	0.097	0.227	1.80484292948727e-52	CentMem
FOXP3-spliced	5.55764916602833e-55	-5.15115790654268	0.009	0.101	8.42539613569895e-52	CentMem
TENT5C-spliced	7.42839520198484e-55	-2.07362359679537	0.021	0.124	1.1261447126209e-51	CentMem
LGALS3-spliced	1.86719590368966e-54	-4.49486903415068	0.01	0.103	2.83066898999353e-51	CentMem
IKZF2-unspliced	2.12782500880289e-53	-4.66835825155195	0.013	0.106	3.22578271334519e-50	CentMem
TSPAN32-spliced	3.45542647043488e-52	-2.59719699905297	0.021	0.119	5.23842652917927e-49	CentMem
CALR-spliced	7.34801798059812e-51	-0.815637081294944	0.091	0.222	1.11395952585867e-47	CentMem
TNFAIP3-spliced	9.5330249742575e-51	-0.818717894651475	0.248	0.403	1.44520658609744e-47	CentMem
SYTL2-spliced	9.22875738592069e-50	-3.04484965496019	0.025	0.12	1.39907961970558e-46	CentMem
TBX21-spliced	1.49464486493436e-49	-8.00656201405347	0	0.078	2.26588161524049e-46	CentMem
ARAP2-spliced	2.38235792453288e-49	-0.770440925949907	0.041	0.148	3.61165461359185e-46	CentMem
LITAF-unspliced	2.69627750181985e-48	-0.744976446866544	0.171	0.316	4.08755669275889e-45	CentMem
S1PR5-spliced	4.6146003790018e-48	-13.3022685437759	0	0.075	6.99573417456672e-45	CentMem
CXCR3-unspliced	8.74051613604868e-48	-1.23653292085759	0.068	0.181	1.32506224622498e-44	CentMem
FAM160B1-spliced	9.80380601292979e-48	-2.70030675075321	0.041	0.141	1.48625699156016e-44	CentMem
CBLB-spliced	1.04721339851815e-47	-0.904237300047694	0.06	0.175	1.58757551215351e-44	CentMem
PFN1-spliced	2.76439871093763e-47	-1.93175099233097	0.071	0.18	4.19082844578145e-44	CentMem
EPSTI1-spliced	5.42795929747809e-47	-1.30785780864239	0.054	0.162	8.22878629497679e-44	CentMem
FOS-spliced	1.24872141687638e-46	0.646584092664991	0.516	0.385	1.8930616679846e-43	CentMem
GZMM-unspliced	1.91027041177075e-46	-0.637517798304295	0.125	0.262	2.89596994424446e-43	CentMem
SLFN5-unspliced	2.1787677584135e-46	1.75287199039939	0.246	0.152	3.30301192175487e-43	CentMem
GNLY-spliced	2.70686871487781e-46	-9.93415259860589	0.001	0.073	4.10361297175477e-43	CentMem
CTSW-spliced	4.63340990355783e-46	-1.82230982306558	0.055	0.159	7.02424941379366e-43	CentMem
FCRL6-spliced	7.63337292989917e-46	-6.42416045638487	0.001	0.074	1.15721933617271e-42	CentMem
SPTAN1-spliced	1.2640350313243e-45	-1.21728700337948	0.081	0.195	1.91627710748763e-42	CentMem
ZYX-spliced	1.86924201530562e-45	0.702632874607182	0.373	0.253	2.83377089520333e-42	CentMem
TNFRSF1B-spliced	3.37425830736914e-44	-2.9641516416526	0.019	0.103	5.11537559397162e-41	CentMem
HLA.DRB1-unspliced	3.44462274164828e-44	-1.71797559771318	0.03	0.12	5.2220480763388e-41	CentMem
ID2-unspliced	1.07888526264951e-43	-1.68225883092246	0.039	0.133	1.63559005817666e-40	CentMem
HLA.DQB1-spliced	3.13534921912041e-43	-3.26829457917313	0.009	0.084	4.75318941618654e-40	CentMem
CTLA4-spliced	9.92366173588297e-43	-4.27664228304874	0.051	0.146	1.50442711915986e-39	CentMem
PLCB1-unspliced	1.82649729834749e-42	-4.16413850799959	0.011	0.085	2.7689699042948e-39	CentMem
SYNE2-unspliced	2.74622270372956e-42	1.07535755333037	0.385	0.289	4.16327361885402e-39	CentMem
TTN-spliced	3.09559591026297e-42	-2.67044270227336	0.04	0.128	4.69292339995866e-39	CentMem
FCRL3-spliced	6.53941511410535e-42	-5.1376698472206	0.005	0.075	9.91375331298372e-39	CentMem
PIK3R5-unspliced	1.41893282001684e-41	-1.04887095998107	0.054	0.154	2.15110215514553e-38	CentMem
INPP5D-spliced	2.17514945254009e-41	-0.223958243761529	0.126	0.257	3.29752657005077e-38	CentMem
VAV3-unspliced	3.84496417732393e-41	-3.0251573902051	0.033	0.117	5.82896569282307e-38	CentMem
EZR-unspliced	4.62777096903081e-41	1.29103981472461	0.217	0.128	7.01570078905071e-38	CentMem
LGALS1-spliced	1.21661770765084e-40	-2.77524644328355	0.118	0.223	1.84439244479867e-37	CentMem
TSHZ2-spliced	1.42034925326086e-40	0.693475635886284	0.433	0.322	2.15324946794346e-37	CentMem
ARHGAP26-spliced	1.53923077407138e-40	-2.79787449352246	0.025	0.105	2.33347385349221e-37	CentMem
RPS18-spliced	3.26236273026308e-40	-1.70047731644203	0.217	0.313	4.94574189907883e-37	CentMem
SORL1-unspliced	3.5461982754044e-40	-0.840704314007086	0.107	0.222	5.37603658551307e-37	CentMem
CD74-spliced	3.61896378528528e-40	-2.40374505769822	0.356	0.47	5.48634909849248e-37	CentMem
FGFBP2-unspliced	9.14896215822054e-40	-7.48749120911085	0.002	0.065	1.38698266318623e-36	CentMem
LSP1-spliced	1.3483724065597e-39	-2.6221399325265	0.077	0.172	2.04413256834451e-36	CentMem
PPP2R2B-unspliced	1.41727738228955e-39	-6.84689692200175	0.001	0.064	2.14859251155096e-36	CentMem
NELL2-spliced	1.43549539513748e-39	0.741082639506016	0.293	0.185	2.17621101902842e-36	CentMem
NCALD-unspliced	5.58306133519057e-39	-2.96751977593261	0.015	0.087	8.4639209841489e-36	CentMem
RBMS1-spliced	7.10588239248739e-39	1.09975649358632	0.282	0.186	1.07725177070109e-35	CentMem
SLF1-spliced	1.04475188414966e-38	-1.31978858253922	0.046	0.136	1.58384385637089e-35	CentMem
GLCCI1-spliced	1.18839336377766e-38	-0.492646462540056	0.141	0.266	1.80160433948694e-35	CentMem
SPON2-unspliced	2.08731332770396e-38	-3.21350658333996	0.017	0.089	3.1643670047992e-35	CentMem
ZEB2-spliced	2.80034704815523e-38	-4.23955553262156	0.002	0.063	4.24532612500333e-35	CentMem
ACTN4-spliced	9.97332131826324e-38	-2.44151905403161	0.025	0.102	1.51195551184871e-34	CentMem
IL2RA-spliced	1.13660616246873e-37	-2.38795330210728	0.049	0.137	1.72309494230259e-34	CentMem
MYBL1-unspliced	1.4792544832799e-37	-1.69724817568755	0.08	0.174	2.24254979665233e-34	CentMem
PMAIP1-spliced	1.45350408044211e-36	-4.00993026883886	0.03	0.107	2.20351218595024e-33	CentMem
MDFIC-unspliced	1.63407856049597e-36	-1.43837628550818	0.108	0.213	2.4772630977119e-33	CentMem
ITGB1-spliced	7.04012312327531e-36	-0.343456416055053	0.356	0.499	1.06728266548854e-32	CentMem
DNAJC1-unspliced	8.68697689466217e-36	-0.828296336740238	0.046	0.134	1.31694569723079e-32	CentMem
NEAT1-unspliced	8.82600393987722e-36	1.92231449724938	0.089	0.037	1.33802219728539e-32	CentMem
TGFBR3-unspliced	1.66980722482312e-35	-1.02206586193729	0.044	0.131	2.53142775283186e-32	CentMem
CLDND1-unspliced	1.86875228502886e-35	0.928408333348477	0.163	0.087	2.83302846410376e-32	CentMem
PRF1-unspliced	4.51425591809215e-35	-1.86379285931758	0.068	0.158	6.8436119718277e-32	CentMem
HLA.DRB5-spliced	4.58650231542521e-35	-11.6360974492442	0.001	0.057	6.95313751018463e-32	CentMem
PITPNC1-spliced	7.30756099269869e-35	1.19121269781076	0.224	0.139	1.10782624649312e-31	CentMem
HLA.DRB5-unspliced	9.52857794688244e-35	-2.8577932074066	0.014	0.079	1.44453241674738e-31	CentMem
STAT4-spliced	1.81969518126e-34	-0.353033533510503	0.081	0.183	2.75865789479016e-31	CentMem
LGALS3-unspliced	3.32348591962301e-34	-3.75284750377648	0.01	0.072	5.03840465414849e-31	CentMem
RPL19-spliced	5.79484004939107e-34	-1.14303960600881	0.19	0.294	8.78497751487686e-31	CentMem
CST7-unspliced	9.86064230734247e-34	-1.9318498670354	0.035	0.11	1.49487337379312e-30	CentMem
CCR6-spliced	1.06054007775708e-33	-1.56153648906457	0.052	0.135	1.60777875787973e-30	CentMem
MATK-unspliced	2.6579689045282e-33	-2.72616787475387	0.02	0.087	4.02948085926475e-30	CentMem
ADGRG1-unspliced	5.36230787967444e-33	-11.7868451430687	0	0.052	8.12925874558645e-30	CentMem
AK5-spliced	9.34612758475587e-33	1.1739876754447	0.129	0.066	1.41687294184899e-29	CentMem
TIGIT-spliced	1.20632465726024e-32	-3.16547001510715	0.014	0.076	1.82878818040653e-29	CentMem
ATP2B1-unspliced	3.85158051155947e-32	-0.324715291374618	0.067	0.157	5.83899605552416e-29	CentMem
SKAP1-spliced	1.95273775795604e-31	0.806637748508886	0.395	0.298	2.96035044106135e-28	CentMem
HLA.DRA-unspliced	5.48248453733377e-31	-5.32712975212049	0.001	0.051	8.31144655859799e-28	CentMem
FRY-unspliced	7.15161456238061e-31	-3.6984963414312	0.015	0.075	1.0841847676569e-27	CentMem
LGALS1-unspliced	1.28839494714649e-30	-1.20140791624636	0.208	0.3	1.95320673987408e-27	CentMem
LINC01871-spliced	1.35396717230197e-30	-1.2674491837057	0.025	0.09	2.05261423320978e-27	CentMem
GNLY-unspliced	1.73463197868222e-30	-6.52182686300798	0.003	0.053	2.62970207968224e-27	CentMem
NFKB1-spliced	1.95837530989307e-30	1.26468697850664	0.254	0.173	2.9688969697979e-27	CentMem
ERN1-spliced	2.43424641215896e-30	-0.282855050726603	0.072	0.161	3.69031756083298e-27	CentMem
NCALD-spliced	4.81673206525522e-30	-3.67475354229472	0.007	0.06	7.30216581092692e-27	CentMem
RTKN2-unspliced	5.78283714193033e-30	-2.50619947505017	0.033	0.1	8.76678110716639e-27	CentMem
ABHD17A-spliced	9.65382992681725e-30	-1.61307002671933	0.049	0.123	1.46352061690549e-26	CentMem
CD300A-unspliced	1.00217342778914e-29	-1.02782273330897	0.032	0.102	1.51929491652834e-26	CentMem
AL138963.4-unspliced	1.02360401749344e-29	-1.19538782269629	0.359	0.402	1.55178369052006e-26	CentMem
ZEB2-unspliced	1.09758754766759e-29	-11.3871464733005	0.001	0.048	1.66394272226406e-26	CentMem
FGFBP2-spliced	1.21218946673951e-29	-12.4903625171562	0	0.046	1.83767923157709e-26	CentMem
CLIC1-spliced	1.52589568928812e-29	-12.0128404862195	0	0.046	2.31325786496079e-26	CentMem
SAT1-spliced	1.74719529258344e-29	-1.2990047125554	0.131	0.22	2.6487480635565e-26	CentMem
STAM-spliced	2.49657849217262e-29	-1.39571096873654	0.141	0.233	3.78481299413369e-26	CentMem
C1orf162-spliced	2.66589006682077e-29	0.343738257739244	0.419	0.301	4.04148934130028e-26	CentMem
PRR5L-spliced	3.20811172572087e-29	-2.96396955090287	0.018	0.077	4.86349737619284e-26	CentMem
IL10RA-spliced	1.96708808665995e-28	-1.77297572951853	0.034	0.1	2.98210553937648e-25	CentMem
PTGER2-spliced	5.32908796390944e-28	-0.659764732630861	0.169	0.273	8.07889735328671e-25	CentMem
AL138963.4-spliced	5.84603328260468e-28	-2.03466479981831	0.196	0.276	8.8625864564287e-25	CentMem
ITGAM-spliced	7.86308452456585e-28	-5.92875851364469	0.002	0.046	1.19204361392418e-24	CentMem
LTB-unspliced	2.03659842899467e-27	-0.850853265143721	0.105	0.192	3.08748321835593e-24	CentMem
ABI3-spliced	2.18773842882863e-27	-3.36491370299801	0.021	0.079	3.31661145810421e-24	CentMem
CAPG-spliced	4.09567477679162e-27	-1.12611378748765	0.055	0.127	6.2090429616161e-24	CentMem
LMNA-unspliced	5.05798345707453e-27	-1.94178557597712	0.016	0.07	7.66790292092498e-24	CentMem
ABHD17A-unspliced	7.21542717102925e-27	-0.64617500212245	0.109	0.199	1.09385875912803e-23	CentMem
SAMHD1-unspliced	1.9893001138858e-26	1.03206515406467	0.324	0.251	3.01577897265088e-23	CentMem
TRG.AS1-spliced	2.10637802074476e-26	-3.38036937250827	0.015	0.067	3.19326907944905e-23	CentMem
HOPX-unspliced	3.73465926343001e-26	-3.13125874141098	0.011	0.061	5.6617434433599e-23	CentMem
CEP78-spliced	1.27435031250562e-25	-2.40177094708633	0.017	0.069	1.93191507375851e-22	CentMem
F5-spliced	1.54030383231875e-25	-1.94175462406007	0.023	0.079	2.33510060979523e-22	CentMem
EPHA1.AS1-spliced	3.82686588395298e-25	1.53122468923796	0.1	0.052	5.80152868007271e-22	CentMem
HERPUD1-unspliced	5.5829951407283e-25	1.25129637599654	0.081	0.038	8.46382063334411e-22	CentMem
USP28-unspliced	6.4478043975562e-25	-2.12938801769673	0.009	0.056	9.77487146669519e-22	CentMem
SMCHD1-spliced	2.30408691683311e-24	-0.170247595651822	0.433	0.581	3.492995765919e-21	CentMem
XAF1-spliced	2.54466482774762e-24	-1.07466676576883	0.029	0.087	3.85771187886539e-21	CentMem
FYB1-spliced	2.90968170096653e-24	-2.88997977339676	0.012	0.059	4.41107745866526e-21	CentMem
LEF1-unspliced	3.87065106191453e-24	-0.462520892263852	0.413	0.516	5.86790700986243e-21	CentMem
CEP128-spliced	5.0802732979714e-24	-1.4261199731925	0.025	0.08	7.70169431972464e-21	CentMem
THEMIS-unspliced	5.20660971558067e-24	-0.344800737471387	0.128	0.218	7.8932203288203e-21	CentMem
SLC20A1-spliced	6.70935256182849e-24	-1.32719012333466	0.015	0.064	1.0171378483732e-20	CentMem
HLA.DRA-spliced	7.46750292764277e-24	-11.8175616816468	0	0.037	1.13207344383064e-20	CentMem
GLCCI1-unspliced	8.31425969168108e-24	-0.894678090394421	0.074	0.148	1.26044176925885e-20	CentMem
DUSP2-spliced	1.48035884927598e-23	-3.40439898776528	0.04	0.098	2.24422401550238e-20	CentMem
CD55-unspliced	3.47607134430093e-23	-1.02562313881351	0.099	0.176	5.2697241579602e-20	CentMem
TOX-unspliced	4.31045496677379e-23	-3.29999975807503	0.023	0.073	6.53464972962906e-20	CentMem
PABPC1-spliced	1.17223281944351e-22	-2.70178308826987	0.022	0.072	1.77710495427637e-19	CentMem
MAP3K8-spliced	1.46336143701978e-22	-6.2796008422981	0.002	0.038	2.21845593852198e-19	CentMem
TAB2-spliced	1.72533710135898e-22	-0.520218925803924	0.084	0.159	2.61561104566021e-19	CentMem
SERPINB6-unspliced	1.84513820063741e-22	1.05838022087997	0.113	0.063	2.79722951216631e-19	CentMem
RPL19-unspliced	2.19254076478087e-22	-1.38597943740998	0.223	0.29	3.3238917994078e-19	CentMem
EZR-spliced	2.8701605644281e-22	-0.571292505394098	0.118	0.199	4.351163415673e-19	CentMem
DUSP4-unspliced	4.95117032958683e-22	-3.52541846877498	0.005	0.044	7.50597421965363e-19	CentMem
PHACTR2-unspliced	5.39384662620457e-22	-0.604352855196603	0.029	0.082	8.17707148532613e-19	CentMem
HLA.DQA1-spliced	5.99160433141986e-22	-2.77700226247891	0.001	0.035	9.08327216643251e-19	CentMem
TENT5C-unspliced	6.10374065020538e-22	-1.17306708379972	0.137	0.213	9.25327082571136e-19	CentMem
C1orf21-spliced	6.69412378432771e-22	-7.37202266906103	0	0.035	1.01482916570408e-18	CentMem
FAAH2-unspliced	1.08771028715531e-21	-0.949511992492518	0.07	0.137	1.64896879532745e-18	CentMem
BCL2-unspliced	1.12153971978389e-21	-2.1576457997596	0.034	0.087	1.70025421519237e-18	CentMem
FUT11-spliced	1.15608961754225e-21	-2.08358463906378	0.005	0.044	1.75263186019405e-18	CentMem
HLA.C-spliced	1.60956687209171e-21	-5.90921851435901	0.002	0.037	2.44010337809103e-18	CentMem
LPCAT1-unspliced	1.77959799652224e-21	-1.28294121835936	0.023	0.072	2.69787056272771e-18	CentMem
HERPUD1-spliced	2.21130757285725e-21	-1.40385786326241	0.053	0.114	3.3523422804516e-18	CentMem
CCR7-spliced	3.60762632924676e-21	1.79284022644333	0.03	0.009	5.46916151513809e-18	CentMem
ADGRG5-unspliced	4.88557095090533e-21	-10.4440201312722	0	0.032	7.40652556157249e-18	CentMem
MXRA7-spliced	5.17201118124426e-21	-4.59769359994259	0.005	0.041	7.8407689507663e-18	CentMem
FNDC3B-spliced	5.6436490784426e-21	-1.70495130752828	0.009	0.049	8.55577200291899e-18	CentMem
AUTS2-spliced	5.8588540022293e-21	-2.42476844834163	0.017	0.062	8.88202266737961e-18	CentMem
AFDN-spliced	6.67015286110688e-21	-1.39747819248153	0.02	0.067	1.0111951737438e-17	CentMem
PITPNC1-unspliced	7.37490901917865e-21	-2.85960642153711	0.017	0.061	1.11803620730748e-17	CentMem
GFI1-spliced	7.81864135884484e-21	-4.45014309993624	0.002	0.037	1.18530603000088e-17	CentMem
NIBAN1-unspliced	1.77787678945268e-20	-2.11453460777992	0.02	0.066	2.69526121281026e-17	CentMem
LINC02694-unspliced	2.3235192220882e-20	-7.83001816880868	0.008	0.045	3.52245514068572e-17	CentMem
ASCL2-spliced	3.44018514882193e-20	-10.3972690029945	0	0.031	5.21532068561404e-17	CentMem
CLDND1-spliced	3.97137159292705e-20	-0.747399048085643	0.096	0.166	6.02059933487742e-17	CentMem
FLT3LG-spliced	4.13541351694192e-20	-1.10668900818218	0.081	0.146	6.26928689168395e-17	CentMem
SSBP3-spliced	4.32095830779152e-20	-1.23070123463018	0.018	0.062	6.55057279461195e-17	CentMem
ANXA2-unspliced	4.84313542921941e-20	-1.46237952312577	0.138	0.205	7.34219331069662e-17	CentMem
PDCD4-spliced	5.42556689975161e-20	0.854932581955868	0.228	0.162	8.22515942002344e-17	CentMem
IL7-unspliced	7.67370567155105e-20	-4.23163244442327	0.006	0.042	1.16333377980714e-16	CentMem
SERPINB6-spliced	9.00425876959835e-20	-0.631237286431635	0.066	0.128	1.36504562947111e-16	CentMem
FANK1-unspliced	9.11609595758619e-20	-11.1381324459335	0	0.03	1.38200014717007e-16	CentMem
TNFRSF4-spliced	1.3771649225042e-19	-0.755946092474134	0.052	0.11	2.08778202251637e-16	CentMem
RGCC-spliced	1.42736812944815e-19	0.26744832302529	0.289	0.207	2.1638900842434e-16	CentMem
LINC02384-spliced	2.37992580285235e-19	-4.88246616647343	0.003	0.036	3.60796751712416e-16	CentMem
AHR-spliced	2.44116237088555e-19	-1.04730660244263	0.022	0.067	3.70080215426249e-16	CentMem
HLA.DQA1-unspliced	2.50080666583042e-19	-7.0045387486945	0.002	0.034	3.79122290539892e-16	CentMem
SLC15A4-spliced	3.37864789779058e-19	-2.36957318340651	0.009	0.045	5.12203021305052e-16	CentMem
DUSP16-spliced	3.93682904996486e-19	-0.382450430976005	0.142	0.227	5.96823283974672e-16	CentMem
ANXA2-spliced	6.41162631758123e-19	-6.58935145953511	0.003	0.035	9.72002549745314e-16	CentMem
HPGD-unspliced	7.69826531407657e-19	-4.18305515211268	0.003	0.035	1.16705702161401e-15	CentMem
GZMK-unspliced	7.79920429737235e-19	-1.74524052475964	0.014	0.054	1.18235937148165e-15	CentMem
PLCL1-spliced	1.23154438452924e-18	-0.402835947117816	0.224	0.309	1.86702128694632e-15	CentMem
LYAR-unspliced	1.31232617806999e-18	-3.88605544022805	0.022	0.064	1.9894864859541e-15	CentMem
MDFIC-spliced	1.66756375439762e-18	0.939678162614423	0.362	0.304	2.5280266516668e-15	CentMem
MX1-spliced	2.06912271912931e-18	-2.41427187615334	0.011	0.047	3.13679004220003e-15	CentMem
CD6-spliced	2.13962643849108e-18	0.13023659175519	0.117	0.196	3.24367368075247e-15	CentMem
LRRN3-unspliced	2.86177484830487e-18	1.6352773028993	0.05	0.022	4.33845067003019e-15	CentMem
SLAMF7-unspliced	4.65667867055456e-18	-7.56575545662561	0	0.028	7.05952486456071e-15	CentMem
ZYX-unspliced	6.63663507976511e-18	-1.79690032193544	0.028	0.072	1.00611387809239e-14	CentMem
ZNF365-spliced	6.66403479344528e-18	-2.81389115290595	0.009	0.043	1.0102676746863e-14	CentMem
NFKB1-unspliced	1.10488329422409e-17	-1.67769259156499	0.029	0.074	1.67500307404372e-14	CentMem
TBXAS1-spliced	1.11569595378917e-17	-1.68067361767767	0.012	0.049	1.69139506594438e-14	CentMem
NKG7-unspliced	1.29403030969842e-17	-2.20204329697819	0.005	0.036	1.96174994950281e-14	CentMem
RAB11FIP1-spliced	1.51527374701775e-17	-1.88843214361583	0.015	0.053	2.29715500047891e-14	CentMem
ZNF683-unspliced	2.85923493853644e-17	-6.44839079448121	0.002	0.029	4.33460016682124e-14	CentMem
FGR-spliced	3.3373097660774e-17	-10.0076752071892	0	0.026	5.05936160537333e-14	CentMem
C12orf75-unspliced	3.42533897274491e-17	-2.09826411021468	0.045	0.093	5.19281388268128e-14	CentMem
C1orf21-unspliced	3.71534425698714e-17	-4.65916498274483	0.002	0.03	5.6324618935925e-14	CentMem
USP10-spliced	4.1036040808516e-17	0.530341382524991	0.347	0.277	6.22106378657102e-14	CentMem
LIMS1-spliced	5.24487822162742e-17	-0.726974018285021	0.302	0.371	7.95123538398717e-14	CentMem
IKZF2-spliced	6.84933203744658e-17	-2.39265451465515	0.019	0.057	1.0383587368769e-13	CentMem
XBP1-spliced	8.55518125990207e-17	0.198312271043492	0.155	0.24	1.29696547900115e-13	CentMem
GZMA-unspliced	2.06832852799869e-16	-2.19792298614421	0.026	0.067	3.13558604844601e-13	CentMem
DUSP4-spliced	2.14698894510785e-16	-10.930060448002	0	0.025	3.2548352407835e-13	CentMem
HIVEP3-spliced	3.07212182888045e-16	-0.787953791676188	0.015	0.05	4.65733669258277e-13	CentMem
KLRK1-unspliced	3.35477485524682e-16	-11.3002331296401	0	0.025	5.08583868055417e-13	CentMem
CLIC1-unspliced	3.48919613785449e-16	-0.210061284781568	0.585	0.694	5.28962134498741e-13	CentMem
TIGIT-unspliced	4.72858789768483e-16	-0.782831370791627	0.085	0.144	7.16853925289021e-13	CentMem
EOMES-spliced	5.37936341524263e-16	-4.8860062442146	0.001	0.026	8.15511493750783e-13	CentMem
MCF2L2-unspliced	6.53244937200294e-16	-5.69964985384208	0.003	0.03	9.90319324795645e-13	CentMem
IQGAP2-unspliced	1.12724415422392e-15	-0.317067876895037	0.04	0.086	1.70890213780346e-12	CentMem
LINC00426-spliced	1.79672269775937e-15	-0.861031725917566	0.016	0.051	2.72383160980321e-12	CentMem
EDA-spliced	1.95363334304274e-15	1.40313271299563	0.106	0.066	2.96170814805279e-12	CentMem
USP10-unspliced	2.21820157799733e-15	-1.38738230572205	0.062	0.112	3.36279359224395e-12	CentMem
CD55-spliced	2.44323030906436e-15	0.704073897519551	0.319	0.257	3.70393714854156e-12	CentMem
BHLHE40-spliced	2.47383442705108e-15	-2.92940611072724	0.022	0.059	3.75033299140944e-12	CentMem
PTPRJ-spliced	2.54723892422711e-15	-0.375730074476609	0.041	0.086	3.8616142091283e-12	CentMem
PTGDR-spliced	2.89420624952011e-15	-8.87010625390363	0	0.023	4.38761667427249e-12	CentMem
HPGD-spliced	2.97946041305103e-15	-5.97218387762353	0.002	0.027	4.51686198618536e-12	CentMem
SATB1.AS1-spliced	6.24341426801844e-15	0.658326419100009	0.101	0.061	9.46501603031595e-12	CentMem
CD6-unspliced	6.42010971238922e-15	-0.369972023468635	0.076	0.132	9.73288632398205e-12	CentMem
CENPK-spliced	7.94534994376762e-15	-0.170321038611895	0.078	0.134	1.20451505147517e-11	CentMem
CCDC141-spliced	1.14294164327976e-14	-2.40898234916818	0.017	0.051	1.73269953121211e-11	CentMem
RHBDF2-spliced	1.16564992464869e-14	-2.12929064914385	0.005	0.031	1.76712528576741e-11	CentMem
DLEU2-spliced	1.70833733545109e-14	-1.82793355603188	0.045	0.087	2.58983940054386e-11	CentMem
DUSP2-unspliced	2.18508590868045e-14	-0.503783002294429	0.116	0.174	3.31259023755957e-11	CentMem
ST8SIA6-spliced	2.27576720912033e-14	-7.84371341125589	0.001	0.023	3.45006308902642e-11	CentMem
ASCL2-unspliced	2.57866599746764e-14	-3.47689867806515	0.002	0.025	3.90925765216095e-11	CentMem
TGFBR1-spliced	2.73276336589346e-14	-0.995856852934638	0.016	0.049	4.14286926269448e-11	CentMem
PROK2-spliced	3.10741809827454e-14	-10.4838462658696	0	0.021	4.71084583698421e-11	CentMem
BARD1-spliced	3.26935652122741e-14	-3.76722454949017	0.003	0.027	4.95634448618075e-11	CentMem
ARID5B-spliced	4.34658366470575e-14	-0.423989448023478	0.302	0.392	6.58942083569391e-11	CentMem
CD53-spliced	9.90174854606977e-14	-0.77689711534915	0.017	0.049	1.50110507958418e-10	CentMem
ADGRG1-spliced	1.01666458256454e-13	-9.02512218195432	0	0.02	1.54126350716785e-10	CentMem
TBC1D4-spliced	1.1207458635219e-13	-1.5648718976476	0.016	0.047	1.6990507290992e-10	CentMem
CSGALNACT1-spliced	1.15126874306688e-13	-0.113486328689102	0.094	0.153	1.74532341448939e-10	CentMem
TFDP2-unspliced	1.49618059727e-13	-1.02542564280247	0.008	0.035	2.26820978546132e-10	CentMem
GK-spliced	1.64682981281116e-13	-2.3766894901473	0.009	0.036	2.49659399622172e-10	CentMem
RTKN2-spliced	1.75905408026098e-13	-2.71295541446066	0.02	0.052	2.66672598567565e-10	CentMem
KLRD1-unspliced	1.80553019208851e-13	-7.39435031101979	0	0.021	2.73718377120618e-10	CentMem
PRKCB-spliced	1.85745577959244e-13	0.728735529849313	0.225	0.173	2.81590296186214e-10	CentMem
RASGRP1-spliced	1.92707343145881e-13	1.08165923050137	0.18	0.133	2.92144332209156e-10	CentMem
KLRD1-spliced	1.97952751975213e-13	-9.70888751247268	0	0.02	3.00096371994422e-10	CentMem
IL12RB2-unspliced	2.30113337520403e-13	-3.2787243293113	0.003	0.025	3.48851819680931e-10	CentMem
CTSA-spliced	2.4208111045643e-13	-0.722484574537284	0.048	0.091	3.66994963451948e-10	CentMem
CCL5-spliced	3.20368704232462e-13	-2.12659543298433	0.003	0.026	4.85678955616412e-10	CentMem
IL18RAP-unspliced	5.45899787812528e-13	-6.59207393133417	0	0.02	8.27584078323793e-10	CentMem
MATK-spliced	6.00619490406467e-13	-8.38271318260511	0	0.019	9.10539147456204e-10	CentMem
USP46-spliced	7.26170683930511e-13	-1.4219792851981	0.022	0.054	1.10087475683865e-09	CentMem
FAM117B-unspliced	8.98857513602657e-13	-1.54110062022298	0.023	0.055	1.36266799062163e-09	CentMem
IFITM2-spliced	9.28044066152747e-13	-0.271864533832085	0.664	0.713	1.40691480428756e-09	CentMem
TGFBR1-unspliced	1.03529274945991e-12	-1.56195335380741	0.007	0.032	1.56950380818122e-09	CentMem
PTPN13-unspliced	1.09288462820805e-12	-3.86243958742258	0.003	0.024	1.6568130963634e-09	CentMem
ZNF683-spliced	1.45882655776158e-12	-10.9086478887307	0	0.019	2.21158106156655e-09	CentMem
CTSC-spliced	1.5142668691147e-12	-2.66256594282343	0.002	0.023	2.29562857357789e-09	CentMem
TRGC2-spliced	1.9820018268597e-12	-4.51654309758466	0.003	0.025	3.0047147695193e-09	CentMem
SLAMF7-spliced	2.04601545015733e-12	-7.96433355958236	0	0.019	3.10175942243851e-09	CentMem
CD58-unspliced	2.14380436901526e-12	-1.15562231175162	0.056	0.098	3.25000742342713e-09	CentMem
PABPC1-unspliced	2.29203744269955e-12	0.446660351899042	0.106	0.068	3.47472876313252e-09	CentMem
SORL1-spliced	3.19940050575977e-12	0.817750021137468	0.336	0.294	4.8502911667318e-09	CentMem
PTGDR-unspliced	3.36563029480471e-12	-2.74355304928078	0.003	0.023	5.10229552692394e-09	CentMem
SERINC5-spliced	4.46558085188696e-12	0.828633953863795	0.381	0.343	6.76982057146063e-09	CentMem
TRG.AS1-unspliced	4.61909778107385e-12	-1.61185895199521	0.048	0.087	7.00255223610795e-09	CentMem
AGAP1-unspliced	5.43245961182437e-12	-8.12003487425475	0.001	0.019	8.23560877152575e-09	CentMem
FGR-unspliced	5.51784398010377e-12	-8.71056760706736	0	0.018	8.36505147383731e-09	CentMem
PLXND1-spliced	5.88346220336967e-12	-5.46718027344828	0	0.018	8.91932870030842e-09	CentMem
RABGAP1L-unspliced	7.79653540277185e-12	-1.65759188202495	0.005	0.026	1.18195476706021e-08	CentMem
GATA3-unspliced	7.97512354079965e-12	0.121497399575642	0.12	0.179	1.20902872878523e-08	CentMem
TTC38-unspliced	9.8717880087906e-12	-8.05379711636456	0.001	0.019	1.49656306213266e-08	CentMem
CARD16-spliced	1.00048703212227e-11	-4.20974521319827	0.003	0.023	1.51673834069735e-08	CentMem
TRAV13.1-spliced	1.16800528186023e-11	-0.918624484450659	0.014	0.04	1.77069600730011e-08	CentMem
TNFAIP3-unspliced	1.22790049707163e-11	0.769904647519161	0.22	0.176	1.8614971535606e-08	CentMem
CES1-unspliced	1.4997922424024e-11	-5.13678005386049	0.003	0.023	2.27368503948203e-08	CentMem
GTDC1-spliced	1.62726874241268e-11	-4.08220961580667	0.003	0.023	2.46693941349763e-08	CentMem
IL7-spliced	1.8054425793619e-11	-1.55169072085747	0	0.018	2.73705095031264e-08	CentMem
ICOS-spliced	1.85104764005767e-11	-0.169953271326361	0.254	0.337	2.80618822232743e-08	CentMem
DUSP10-spliced	1.91154912892949e-11	-2.78939505532326	0.005	0.025	2.89790847945711e-08	CentMem
PMAIP1-unspliced	1.93943960218199e-11	-3.64607784069138	0.008	0.031	2.9401904369079e-08	CentMem
TCF7-spliced	2.39244554257353e-11	-0.45024559875262	0.451	0.501	3.62694744254146e-08	CentMem
HIVEP3-unspliced	2.7376115376537e-11	-0.909025078525845	0.011	0.036	4.150219091083e-08	CentMem
ABI3-unspliced	2.86336442488769e-11	-2.3513361185147	0.008	0.031	4.34086046812973e-08	CentMem
SSBP3-unspliced	3.14790341613627e-11	-0.309610804598206	0.033	0.068	4.77222157886259e-08	CentMem
HLA.DQB1-unspliced	3.51866168420599e-11	-1.69110786078953	0.073	0.117	5.33429111325628e-08	CentMem
ST8SIA6-unspliced	4.09675249656822e-11	-3.1590748490402	0.008	0.03	6.21067678479743e-08	CentMem
PRSS23-unspliced	4.66335502984722e-11	-7.42675123071722	0.001	0.018	7.06964622524839e-08	CentMem
RBMS1-unspliced	4.78067163633635e-11	-1.88862722027735	0.026	0.056	7.24749820068591e-08	CentMem
STAT4-unspliced	4.80074722139239e-11	-0.558586908945143	0.031	0.064	7.27793278763087e-08	CentMem
NCAPG2-spliced	4.82882022580506e-11	-3.57610811505863	0.006	0.027	7.32049146232047e-08	CentMem
BTG3-spliced	5.05167540677603e-11	-1.39509496758147	0.02	0.048	7.65833991667246e-08	CentMem
HLA.DPB1-spliced	5.0559297189243e-11	-3.45712648196156	0.075	0.114	7.66478945388924e-08	CentMem
PELI1-spliced	5.18980730807183e-11	-0.388868775330622	0.02	0.048	7.86774787903689e-08	CentMem
CDHR3-spliced	5.67214610325792e-11	0.405429138030179	0.035	0.069	8.598973492539e-08	CentMem
RALGPS2-spliced	5.72678519183561e-11	1.05956081880577	0.052	0.028	8.68180635082278e-08	CentMem
DUSP16-unspliced	5.75492061658281e-11	-5.40376932822863	0.002	0.019	8.72445965473954e-08	CentMem
CCDC50-unspliced	6.54448738929453e-11	-2.08478676885887	0.01	0.033	9.9214428821705e-08	CentMem
NOSIP-spliced	6.66410517303148e-11	-2.70427942573266	0.018	0.045	1.01027834423157e-07	CentMem
GBP5-spliced	6.91753371135317e-11	-4.74209482662471	0.006	0.027	1.04869811064114e-07	CentMem
FLT3LG-unspliced	7.16695981339356e-11	-1.04825540132917	0.146	0.196	1.08651110771046e-07	CentMem
ITGAM-unspliced	7.3155129246328e-11	-8.88545464850442	0	0.016	1.10903175937433e-07	CentMem
HACD1-spliced	8.19387336982888e-11	-4.14759402724446	0.004	0.023	1.24219120286606e-07	CentMem
CTSH-spliced	8.35511846862972e-11	-3.30285473195092	0.006	0.026	1.26663595984427e-07	CentMem
CLIC3-unspliced	8.67779252794962e-11	-2.74466073598529	0.002	0.019	1.31555334723716e-07	CentMem
MAP3K8-unspliced	8.8202018195073e-11	-2.31706927278016	0.009	0.031	1.33714259583731e-07	CentMem
MIR181A1HG-spliced	9.23590812231969e-11	-2.62659220179388	0.005	0.025	1.40016367134366e-07	CentMem
PFN1-unspliced	1.4301042638126e-10	0.134943833925075	0.799	0.677	2.1680380639399e-07	CentMem
FAAH2-spliced	1.50173110401293e-10	0.792860419035602	0.263	0.222	2.2766243536836e-07	CentMem
PPP2R2B-spliced	1.51545383233222e-10	-2.16812777345436	0.009	0.03	2.29742800981565e-07	CentMem
KIAA0825-spliced	1.67563696340437e-10	-1.07402918673498	0.009	0.031	2.54026563652103e-07	CentMem
CCDC88C-unspliced	1.68401687602089e-10	-1.16830651589682	0.01	0.032	2.55296958404767e-07	CentMem
HDAC9-unspliced	2.27153810330832e-10	-2.44809710742545	0.001	0.017	3.44365176461542e-07	CentMem
NOSIP-unspliced	2.7504843722969e-10	0.347561555704899	0.098	0.064	4.1697343084021e-07	CentMem
FYB1-unspliced	2.94399573832687e-10	0.826132031189073	0.108	0.074	4.46309753930353e-07	CentMem
TSHR-unspliced	3.33220465176673e-10	-4.24820863225537	0.003	0.021	5.05162225207836e-07	CentMem
APOBEC3G-spliced	3.78323788910598e-10	-2.43415048754005	0.01	0.032	5.73538863988467e-07	CentMem
MAN1A1-spliced	6.25418132555199e-10	-1.45513029419335	0.007	0.026	9.48133888953682e-07	CentMem
IGF1R-spliced	6.86763258992731e-10	1.00327548093816	0.034	0.017	1.04113310063298e-06	CentMem
ATP2B1-spliced	7.47966831412417e-10	0.242127715233881	0.187	0.26	1.13391771642122e-06	CentMem
AOAH-spliced	7.86351440023636e-10	-1.91597652137426	0.059	0.095	1.19210878307583e-06	CentMem
TSPAN32-unspliced	8.07318694844993e-10	-1.38329635791261	0.016	0.041	1.22389514138501e-06	CentMem
THEMIS-spliced	8.5675299196418e-10	0.84824254397434	0.305	0.269	1.2988375358177e-06	CentMem
LINC02384-unspliced	1.02374475519627e-09	-4.63658474987375	0.002	0.017	1.55199704887754e-06	CentMem
MXRA7-unspliced	1.0287467795422e-09	-0.982502523297912	0.007	0.026	1.55958011778598e-06	CentMem
HLA.DPA1-unspliced	1.1158599438448e-09	-1.75148824525998	0.008	0.028	1.69164367486872e-06	CentMem
ADAM23-spliced	1.42102432599552e-09	-1.39331267783894	0.029	0.057	2.1542728782092e-06	CentMem
XBP1-unspliced	1.61590400182357e-09	-0.933470466255861	0.034	0.063	2.44971046676453e-06	CentMem
CTSW-unspliced	1.67800406786083e-09	-1.87191247121067	0.017	0.041	2.54385416687702e-06	CentMem
SOX13-spliced	1.74694149733017e-09	-8.00804408356262	0	0.013	2.64836330995255e-06	CentMem
CEP128-unspliced	1.9640353745484e-09	-1.00941472606845	0.052	0.087	2.97747762781538e-06	CentMem
FANK1-spliced	2.32152168845228e-09	-5.2907209300101	0	0.014	3.51942687969365e-06	CentMem
SNED1-spliced	2.43568618831314e-09	-3.47073562835088	0.003	0.019	3.69250026148272e-06	CentMem
SETBP1-unspliced	2.47423324252316e-09	-6.84957378338392	0	0.014	3.75093759566511e-06	CentMem
TXK-spliced	2.89853937956519e-09	0.493423762644183	0.228	0.18	4.39418569942084e-06	CentMem
CTLA4-unspliced	2.94766617736309e-09	-1.8278107969084	0.04	0.071	4.46866192488245e-06	CentMem
IL10RA-unspliced	2.95904227406657e-09	-0.276120647509041	0.492	0.561	4.48590808748492e-06	CentMem
CENPK-unspliced	3.28757733995334e-09	-1.00466196447602	0.017	0.04	4.98396724736927e-06	CentMem
PASK-unspliced	3.31124956670273e-09	-1.00582935175507	0.024	0.05	5.01985434312135e-06	CentMem
TSHR-spliced	3.39376164064925e-09	-9.02074528258038	0	0.013	5.14494264722426e-06	CentMem
TTC38-spliced	3.5941621653442e-09	-4.21342418903725	0.003	0.018	5.44874984266181e-06	CentMem
PELI1-unspliced	5.91120303537163e-09	-0.680913151200632	0.011	0.032	8.96138380162339e-06	CentMem
PTGER2-unspliced	6.14903916915928e-09	0.837736573978513	0.21	0.172	9.32194338044548e-06	CentMem
PRSS23-spliced	6.59345436330011e-09	-7.46400198882172	0	0.013	9.99567681476296e-06	CentMem
SMCHD1-unspliced	6.9555552159905e-09	0.507725553361163	0.313	0.272	1.05446217074416e-05	CentMem
ACTN4-unspliced	7.26977666420788e-09	1.30476873435979	0.077	0.051	1.10209814229391e-05	CentMem
TRAV12.2-unspliced	8.00502917720036e-09	-2.60962099974292	0.008	0.026	1.21356242326357e-05	CentMem
ITGA4-unspliced	8.29300345294908e-09	-0.854716934878827	0.032	0.06	1.25721932346708e-05	CentMem
CD70-spliced	8.62711709689146e-09	-7.39610753873058	0.001	0.015	1.30787095188874e-05	CentMem
NFKBIZ-unspliced	9.33343449341004e-09	-0.974136314512778	0.025	0.05	1.41494866920096e-05	CentMem
RASA2-unspliced	1.08670028497868e-08	-0.631527602863154	0.271	0.32	1.64743763202769e-05	CentMem
GBP5-unspliced	1.10025563478384e-08	-1.6833973087876	0.051	0.082	1.6679875423323e-05	CentMem
AL136456.1-unspliced	1.21670983300866e-08	-6.54277951975014	0.002	0.016	1.84453210684112e-05	CentMem
SKAP1-unspliced	1.62167001113118e-08	-0.232278091781191	0.134	0.183	2.45845173687487e-05	CentMem
IQGAP1-spliced	1.95713510401687e-08	-0.715388495619576	0.024	0.048	2.96701681768957e-05	CentMem
TRAV12.2-spliced	1.97164675893106e-08	-7.23983348332243	0.001	0.013	2.98901648653948e-05	CentMem
BARD1-unspliced	1.99045960654927e-08	1.44305360796917	0.022	0.01	3.01753676352869e-05	CentMem
SLC15A4-unspliced	2.14845431076752e-08	-1.81913403155368	0.009	0.027	3.25705673512356e-05	CentMem
PI16-unspliced	2.45165679350594e-08	-0.691890519803229	0.046	0.075	3.71671169895501e-05	CentMem
IFITM2-unspliced	2.49264129065204e-08	0.923675235544865	0.087	0.06	3.77884419662849e-05	CentMem
IL18R1-spliced	2.57953009492825e-08	-1.32214549536025	0.002	0.016	3.91056762391122e-05	CentMem
ATXN7L1-unspliced	2.68209846950045e-08	0.635520147706451	0.061	0.096	4.06606127976269e-05	CentMem
LINC01943-unspliced	2.87127294531122e-08	-3.49228695504284	0.004	0.018	4.35284978509181e-05	CentMem
TSHZ2-unspliced	3.06754202597394e-08	-2.97374332963586	0.006	0.022	4.6503937113765e-05	CentMem
KIAA0825-unspliced	3.41096683383283e-08	-0.695109606963011	0.022	0.045	5.17102572009057e-05	CentMem
GSE1-spliced	3.44969228071158e-08	-0.958852114054663	0.005	0.02	5.22973349755875e-05	CentMem
ERN1-unspliced	3.46798370515882e-08	-0.591402244090465	0.156	0.2	5.25746329702077e-05	CentMem
IL12RB2-spliced	3.72304858835868e-08	-3.78392371771253	0.002	0.014	5.64414165995175e-05	CentMem
ITPKB-unspliced	3.75458562427524e-08	-0.625720775030671	0.088	0.124	5.69195180640126e-05	CentMem
CD70-unspliced	3.81486016554229e-08	-3.16391402076374	0.005	0.019	5.78332801096212e-05	CentMem
VCL-spliced	4.02205013092249e-08	-2.08356222061265	0.008	0.025	6.09742799847849e-05	CentMem
TRIB1-unspliced	4.44005203953198e-08	-5.02632137632942	0	0.012	6.73111889193048e-05	CentMem
ENTPD1-unspliced	5.41116142899596e-08	-2.97048973339913	0.005	0.02	8.20332072635788e-05	CentMem
CTSA-unspliced	5.5558713985954e-08	-0.245039532356892	0.029	0.055	8.42270104027062e-05	CentMem
SLC9A9-unspliced	5.86485582444659e-08	-0.393757556469527	0.04	0.068	8.89112142986103e-05	CentMem
PHACTR2-spliced	6.47226605455227e-08	0.911606787197641	0.197	0.165	9.81195533870124e-05	CentMem
ITGB1-unspliced	6.48981914013049e-08	0.441547271181131	0.242	0.203	9.83856581643782e-05	CentMem
PPP1R16B-spliced	7.08725705524446e-08	-0.204923276103988	0.123	0.168	0.000107442816957506	CentMem
SERINC5-unspliced	8.36082299152195e-08	-0.804819713132252	0.068	0.101	0.000126750076551473	CentMem
GZMH-spliced	8.73901077328089e-08	-11.7705553243342	0	0.011	0.000132483403322938	CentMem
TRBV6.5-spliced	9.00523156230463e-08	-0.459998740358108	0.012	0.03	0.000136519310484538	CentMem
CDCA7-spliced	9.40923730195226e-08	-9.24029560425034	0	0.011	0.000142644037497596	CentMem
PTPN7-spliced	9.43969862925034e-08	-1.30784951909694	0.008	0.024	0.000143105831219435	CentMem
SLC9A9-spliced	1.11047256406941e-07	0.227464556477823	0.16	0.215	0.000168347640712922	CentMem
GCNT4-spliced	1.32224307711837e-07	-0.347552929549488	0.07	0.104	0.000200452050491145	CentMem
PRKCB-unspliced	1.44002194131567e-07	-0.532407978892057	0.048	0.077	0.000218307326303455	CentMem
CDK6-unspliced	1.44935059354796e-07	-0.514656754190538	0.035	0.06	0.000219721549981871	CentMem
ZC3H12D-spliced	1.46980211114978e-07	-0.205739305714516	0.027	0.051	0.000222822000050307	CentMem
SAMD3-unspliced	1.52076511001537e-07	-5.2265726923251	0.003	0.017	0.00023054799067833	CentMem
MIR181A1HG-unspliced	1.73929263699516e-07	-3.80249655676811	0.004	0.018	0.000263676763768466	CentMem
HLA.DPA1-spliced	1.83009737125365e-07	-10.644503353498	0	0.01	0.000277442761482053	CentMem
ENTPD1-spliced	1.92061729475071e-07	-7.5960305680946	0	0.011	0.000291165581884207	CentMem
FCRL6-unspliced	1.93001171327502e-07	-7.10783576003564	0	0.011	0.000292589775732493	CentMem
AIRE-unspliced	2.06919400260331e-07	-3.93237884701377	0.005	0.018	0.000313689810794662	CentMem
ATXN7L1-spliced	2.24811426922356e-07	-0.271063950201408	0.089	0.125	0.000340814123214291	CentMem
AC090152.1-spliced	2.40400622773559e-07	-6.81285371270605	0	0.011	0.000364447344124715	CentMem
CXCR3-spliced	2.56284121831908e-07	-0.61937622879194	0.036	0.062	0.000388526728697173	CentMem
LGR6-unspliced	2.82741371821535e-07	-3.8441814318232	0	0.011	0.000428635919681447	CentMem
APBA2-unspliced	2.84927880018194e-07	-1.03394777918708	0.014	0.031	0.000431950666107582	CentMem
TFDP2-spliced	2.92526710965945e-07	0.135761496962876	0.026	0.048	0.000443470493824372	CentMem
LGALS9-spliced	2.93355353866288e-07	-0.12988274843008	0.04	0.066	0.000444726716461292	CentMem
GSE1-unspliced	3.56372533573602e-07	-2.29766150618197	0.001	0.012	0.000540260760897581	CentMem
FCRL3-unspliced	3.78444575987847e-07	-4.01274072987247	0.005	0.018	0.000573721977197577	CentMem
IL18RAP-spliced	3.83458825923239e-07	-6.76007284241005	0	0.01	0.000581323580099631	CentMem
TRIB1-spliced	3.83458825923239e-07	-8.76633059339864	0	0.01	0.000581323580099631	CentMem
CFH-spliced	4.027134626892e-07	-0.858097230147994	0.01	0.026	0.000610513609436827	CentMem
SESTD1-spliced	4.35946186701026e-07	-1.4723901137694	0.006	0.02	0.000660894419038755	CentMem
S100A6-spliced	4.44950403851893e-07	-1.75044412296435	0.069	0.098	0.000674544812239469	CentMem
AUTS2-unspliced	4.64020192281361e-07	-1.69043752944022	0.008	0.022	0.000703454611498543	CentMem
CCR8-unspliced	4.70154440114578e-07	-2.11943222866153	0.006	0.019	0.0007127541312137	CentMem
TBX21-unspliced	4.70171183534574e-07	-1.31685607553032	0.008	0.023	0.000712779514238414	CentMem
CD300A-spliced	5.05195888312792e-07	-6.13352864383638	0	0.01	0.000765876966682193	CentMem
BCAS1-unspliced	5.0675045482832e-07	-5.23619700907432	0	0.01	0.000768233689519734	CentMem
STX11-spliced	5.32214568293095e-07	-5.20689415782835	0.001	0.012	0.000806837285532333	CentMem
SULT1B1-unspliced	5.46547652306924e-07	0.833468268968827	0.025	0.013	0.000828566240897296	CentMem
FYN-unspliced	5.60420959772038e-07	-0.103070476103336	0.027	0.049	0.00084959817501441	CentMem
MT1E-unspliced	6.65788719784516e-07	-1.64244270033618	0.024	0.044	0.00100933569919333	CentMem
ATP1B1-unspliced	6.7438778647784e-07	-3.37196887562933	0.004	0.016	0.00102237188430041	CentMem
PTTG1-spliced	6.75964061709477e-07	-7.74370028525192	0	0.01	0.00102476151755157	CentMem
NCAPG2-unspliced	7.0194223891003e-07	-1.55208268740618	0.008	0.022	0.00106414443418761	CentMem
CDCA7-unspliced	7.30594035292578e-07	-3.28725186818131	0.001	0.011	0.00110758055750355	CentMem
PAG1-spliced	8.54053381405063e-07	-0.398181813120123	0.112	0.149	0.00129474492621008	CentMem
TBXAS1-unspliced	8.71023672953584e-07	-1.36276496484019	0.03	0.052	0.00132047188819763	CentMem
CFH-unspliced	8.96182953682424e-07	-2.04517060333083	0.005	0.018	0.00135861335778255	CentMem
GFI1-unspliced	9.33898377248491e-07	-0.849116282931978	0.02	0.04	0.00141578993990871	CentMem
CHST11-unspliced	9.45048445226684e-07	-0.1565343023173	0.077	0.11	0.00143269344296365	CentMem
NFKBIZ-spliced	1.03590854218401e-06	-0.474525428728656	0.068	0.098	0.00157043734995095	CentMem
PLEK-unspliced	1.15018490165548e-06	-1.28060173647062	0.025	0.045	0.00174368031090971	CentMem
GZMM-spliced	1.25969042883602e-06	-0.568116063279927	0.032	0.055	0.0019096906901154	CentMem
PAG1-unspliced	1.28968159257494e-06	1.11224282583961	0.117	0.092	0.0019551572943436	CentMem
CX3CR1-unspliced	1.43287664780476e-06	-6.17454715856109	0.001	0.01	0.00217224099807201	CentMem
GREM2-spliced	1.48614932291329e-06	1.03937783803592	0.033	0.019	0.00225300237353655	CentMem
FBXL16-unspliced	1.53312195440586e-06	-0.289980055306232	0.028	0.05	0.00232421288287928	CentMem
CCDC50-spliced	1.66904711949103e-06	-4.07283637281453	0.001	0.01	0.00253027543314839	CentMem
AOAH-unspliced	1.76052918197149e-06	-1.98001844356973	0.011	0.026	0.00266896223986878	CentMem
RPS8-spliced	1.77683449433246e-06	0.247349394816537	0.069	0.047	0.00269368109340801	CentMem
DUSP10-unspliced	1.80020147884004e-06	-2.7715275908232	0.01	0.024	0.0027291054419215	CentMem
TXK-unspliced	1.84129729330659e-06	-1.67332119092081	0.036	0.059	0.00279140669665279	CentMem
KNL1-unspliced	2.14321170979193e-06	-4.96681376148409	0.001	0.011	0.00324910895204456	CentMem
TAB2-unspliced	2.73233992045179e-06	-0.360139683199671	0.032	0.054	0.00414222731940492	CentMem
FLNA-unspliced	3.09493852603449e-06	-0.263369377501607	0.456	0.495	0.00469192680546829	CentMem
GZMH-unspliced	3.16650795560884e-06	-2.62008653735495	0.001	0.01	0.004800426060703	CentMem
CTSH-unspliced	3.75853465298795e-06	-1.10592704611491	0.017	0.033	0.00569793853392974	CentMem
MIR3142HG-unspliced	3.80591204899351e-06	-3.03474750233391	0.003	0.014	0.00576976266627416	CentMem
LINC01550-unspliced	3.98402284830724e-06	-1.78123848584311	0.021	0.038	0.00603977863803378	CentMem
CENPE-unspliced	5.44788284904364e-06	-2.65375926253142	0.004	0.015	0.00825899039915016	CentMem
MB21D2-unspliced	5.50458466950229e-06	-1.49533668589607	0.002	0.012	0.00834495035896547	CentMem
TOP2A-unspliced	6.82688495612696e-06	-2.04795608190962	0.004	0.015	0.0103495575934885	CentMem
MAML2-unspliced	7.37700878461368e-06	-0.436120797483447	0.071	0.098	0.0111835453174743	CentMem
AIRE-spliced	8.44425100997291e-06	-1.90932446089914	0.003	0.013	0.0128014845311189	CentMem
TGFBR2-spliced	9.00156454983863e-06	-0.602384946589775	0.277	0.31	0.0136463718575554	CentMem
CDHR3-unspliced	9.04899283848198e-06	-2.61958910665675	0.043	0.065	0.0137182731431387	CentMem
DOCK10-unspliced	9.41642667968863e-06	-1.20568018792604	0.019	0.035	0.014275302846408	CentMem
TIAM1-unspliced	1.01826061738022e-05	-0.722519601170874	0.018	0.035	0.0154368309594842	CentMem
NABP1-spliced	1.0319579857863e-05	-0.62900630954369	0.023	0.041	0.0156444830645203	CentMem
CALR-unspliced	1.04580796987691e-05	-0.255987316321795	0.076	0.105	0.0158544488233339	CentMem
SUSD4-unspliced	1.05692064979026e-05	-1.47000797935533	0.013	0.028	0.0160229170508204	CentMem
AC004585.1-unspliced	1.25591157643262e-05	-1.96995632072567	0.006	0.017	0.0190396194987185	CentMem
ID2-spliced	1.26082397558218e-05	-0.627626337660822	0.041	0.062	0.0191140914698259	CentMem
SNED1-unspliced	1.26618348163147e-05	-1.13963958990238	0.021	0.038	0.0191953415815331	CentMem
TRGC2-unspliced	1.37484557919531e-05	-0.241145179924419	0.004	0.014	0.020842658980601	CentMem
TRBV29.1-spliced	1.39385376734292e-05	-0.782969460150004	0.014	0.028	0.0211308231129187	CentMem
ATP2B4-spliced	1.39894341998622e-05	-0.41615090946463	0.085	0.114	0.0212079822469911	CentMem
STAT1-unspliced	1.52896559617923e-05	1.23587552035743	0.12	0.097	0.0231791184380771	CentMem
GADD45A-spliced	1.61524766798586e-05	-1.51714559472988	0.009	0.022	0.0244871546466657	CentMem
MYO1F-unspliced	1.65122901473401e-05	0.736946993851431	0.068	0.049	0.0250326318633676	CentMem
APMAP-unspliced	1.68903576662556e-05	-0.806409873504704	0.005	0.015	0.0256057822220434	CentMem
MYBL1-spliced	1.69344315469525e-05	-0.568877407104557	0.078	0.106	0.02567259822518	CentMem
PATL2-unspliced	1.72498235803593e-05	-0.673353448155895	0.005	0.015	0.0261507325478248	CentMem
EPS15-spliced	1.74048860884307e-05	-0.37111714382031	0.098	0.128	0.026385807310061	CentMem
VIM-unspliced	1.82520267216969e-05	0.738357156569046	0.14	0.183	0.0276700725100925	CentMem
AL450352.1-spliced	1.87291425158153e-05	-3.27993730734852	0.003	0.012	0.028393380053976	CentMem
TRAV13.1-unspliced	2.05320878770689e-05	1.21795131852526	0.02	0.011	0.0311266452216365	CentMem
TOX2-spliced	2.05612731674077e-05	-2.11680763930958	0.002	0.01	0.0311708901217901	CentMem
ANXA1-unspliced	2.19553488333149e-05	0.509593795732212	0.279	0.25	0.0332843088313053	CentMem
IRF4-unspliced	2.41741397811462e-05	-5.25700913807276	0.003	0.012	0.0366479959082177	CentMem
CD28-unspliced	2.45264803941055e-05	-0.221201922946312	0.012	0.026	0.0371821442774639	CentMem
ARHGEF12-unspliced	2.46574412069471e-05	-3.12230309042581	0.004	0.013	0.0373806808697318	CentMem
AHR-unspliced	2.47531955495562e-05	0.49897951971934	0.019	0.035	0.0375258444531272	CentMem
TRBV28-spliced	2.67191836441573e-05	-0.562033179342184	0.024	0.041	0.0405062824045424	CentMem
RUNX3-unspliced	2.91583123228279e-05	0.664350490182391	0.044	0.066	0.0442040014814071	CentMem
AREG-spliced	3.11416006386719e-05	0.491471028408048	0.043	0.029	0.0472106665682266	CentMem
AL138963.4-spliced	5.81136040966688e-268	1.44607113580412	0.518	0.223	8.810022381055e-265	EffMem_Th2
THEMIS-spliced	3.95914717402589e-259	1.42159087896152	0.513	0.232	6.00206711582325e-256	EffMem_Th2
TCF7-spliced	1.10961617637757e-255	0.865905665083441	0.779	0.447	1.6821781233884e-252	EffMem_Th2
ITGA4-spliced	3.5397691539674e-255	-3.30888891890529	0.087	0.398	5.36629003741458e-252	EffMem_Th2
NEFL-spliced	2.16988968846244e-242	1.82439384715517	0.237	0.058	3.28955276770906e-239	EffMem_Th2
ADAM23-spliced	1.25073376112054e-229	2.98257188879391	0.172	0.033	1.89611238185873e-226	EffMem_Th2
FOS-spliced	6.53249458029027e-214	0.931738263216218	0.662	0.357	9.90326178372006e-211	EffMem_Th2
CRIP1-spliced	1.90714848828636e-203	1.01414094005174	0.698	0.426	2.89123710824212e-200	EffMem_Th2
FOXP1-spliced	2.32281515608959e-197	1.34010212110932	0.674	0.438	3.52138777663182e-194	EffMem_Th2
CLDND1-unspliced	7.22852096845429e-157	1.78349236245001	0.225	0.075	1.09584377881767e-153	EffMem_Th2
EDA-spliced	1.11013995537779e-156	1.25885202671341	0.184	0.051	1.68297217235272e-153	EffMem_Th2
PAG1-unspliced	4.864067534311e-153	0.446056054041338	0.227	0.072	7.37392638201547e-150	EffMem_Th2
CCL5-unspliced	6.27835805673032e-150	-8.98695137653328	0.009	0.198	9.51799081400316e-147	EffMem_Th2
C1orf162-spliced	1.57798083087466e-148	0.16656933615157	0.548	0.277	2.39221893960599e-145	EffMem_Th2
RUNX3-spliced	6.57444826259425e-147	1.74810915984702	0.285	0.118	9.96686356609289e-144	EffMem_Th2
AL138963.4-unspliced	5.06439149712556e-145	-2.35981022358405	0.21	0.429	7.67761750964235e-142	EffMem_Th2
CRIP1-unspliced	7.79477758809489e-137	-1.33840844948382	0.286	0.531	1.18168828235519e-133	EffMem_Th2
USP46-spliced	9.6507031448361e-133	2.30161790476982	0.138	0.035	1.46304659675715e-129	EffMem_Th2
SMCHD1-unspliced	1.15001336628428e-132	1.13976931499326	0.444	0.248	1.74342026328697e-129	EffMem_Th2
GZMA-spliced	1.97342896921026e-131	-7.96940438789168	0.004	0.171	2.99171831732276e-128	EffMem_Th2
FAAH2-unspliced	1.41254291263083e-129	0.934867870192227	0.264	0.105	2.14141505554834e-126	EffMem_Th2
ATM-spliced	2.52686210458359e-127	0.551362626411643	0.399	0.196	3.83072295054872e-124	EffMem_Th2
INPP4B-spliced	7.56862619863681e-124	0.80225814839172	0.766	0.553	1.14740373171334e-120	EffMem_Th2
RPL10-unspliced	4.7435341451086e-116	-2.046829540104	0.139	0.329	7.19119776398464e-113	EffMem_Th2
RPS18-spliced	1.51199239767745e-115	1.0078212507816	0.471	0.273	2.29218047487901e-112	EffMem_Th2
RPL19-unspliced	2.56681326804433e-115	-2.12021178581367	0.118	0.31	3.8912889143552e-112	EffMem_Th2
PLCL1-spliced	5.76098583272123e-112	0.873456386195287	0.464	0.27	8.73365452240538e-109	EffMem_Th2
SKAP1-spliced	4.15471160816061e-111	0.675215117931992	0.484	0.281	6.29854279797148e-108	EffMem_Th2
EZR-unspliced	1.09709987138079e-106	1.21125592148736	0.262	0.118	1.66320340501328e-103	EffMem_Th2
ERN1-unspliced	2.14106411940221e-106	1.21037570051748	0.33	0.171	3.24585320501374e-103	EffMem_Th2
GLCCI1-spliced	5.48878745240856e-106	-2.12871102659847	0.094	0.277	8.32100177785137e-103	EffMem_Th2
NELL2-unspliced	1.02870635743485e-105	1.08300594768207	0.285	0.131	1.55951883787123e-102	EffMem_Th2
ITPKB-unspliced	6.00671891922792e-102	0.580876074482769	0.236	0.1	9.10618588154953e-99	EffMem_Th2
CST7-spliced	1.60817911918412e-101	-8.07397240757598	0.019	0.161	2.43799954468312e-98	EffMem_Th2
IFITM2-spliced	9.16793733272757e-101	0.656393916575126	0.802	0.691	1.3898592996415e-97	EffMem_Th2
NKG7-spliced	1.22039617555436e-98	-8.64534033085411	0.002	0.131	1.85012060214041e-95	EffMem_Th2
RASGRP1-unspliced	4.54038701048377e-96	1.33084498309924	0.22	0.095	6.8832267078934e-93	EffMem_Th2
PARP8-spliced	8.0788004378279e-96	1.20792510900163	0.25	0.114	1.22474614637471e-92	EffMem_Th2
IL10RA-unspliced	1.52903914745409e-95	0.864284722942412	0.659	0.535	2.31802334754041e-92	EffMem_Th2
LMO4-spliced	1.7494490655284e-92	2.15541110041171	0.133	0.044	2.65216478334105e-89	EffMem_Th2
CLECL1-spliced	4.98770057107345e-92	2.16340208192185	0.103	0.028	7.56135406574734e-89	EffMem_Th2
THEMIS-unspliced	7.78778853433281e-92	-2.66407561894884	0.075	0.229	1.18062874180485e-88	EffMem_Th2
ANXA1-spliced	2.16886263515075e-91	0.531702194904319	0.661	0.439	3.28799575488853e-88	EffMem_Th2
ZYX-spliced	5.69778426950238e-91	0.616410644507035	0.421	0.241	8.63784095256561e-88	EffMem_Th2
KRT1-spliced	3.39568612821605e-89	2.85782136558961	0.071	0.014	5.14786017037553e-86	EffMem_Th2
PRF1-spliced	6.30055792593782e-88	-9.82986054905877	0.001	0.116	9.55164581572173e-85	EffMem_Th2
CTLA4-spliced	8.44144549286115e-88	-6.76236937454403	0.023	0.153	1.27972313671775e-84	EffMem_Th2
PITPNC1-unspliced	1.0263507780514e-87	2.20996490501429	0.13	0.043	1.55594777952592e-84	EffMem_Th2
RPS8-unspliced	1.03857094628997e-86	-1.17565645048214	0.225	0.397	1.5744735545756e-83	EffMem_Th2
PTGER2-spliced	2.5686732506224e-86	0.624303974143334	0.401	0.236	3.89410864794356e-83	EffMem_Th2
RBMS1-spliced	4.66386633962519e-84	0.474312716910137	0.337	0.174	7.07042137087179e-81	EffMem_Th2
EFHD2-spliced	1.75290326629696e-82	-2.72464351114939	0.094	0.243	2.65740135170619e-79	EffMem_Th2
ETS1-unspliced	4.93408201821516e-79	0.403890272264776	0.665	0.477	7.48006833961418e-76	EffMem_Th2
SUSD4-spliced	1.15702769099486e-77	1.40109598015456	0.115	0.037	1.75405397954821e-74	EffMem_Th2
FOXP3-spliced	1.3917152257652e-75	-8.30686787234159	0.003	0.104	2.10984028226004e-72	EffMem_Th2
VIM-unspliced	1.12548073455969e-74	-2.81965568025265	0.064	0.197	1.70622879359249e-71	EffMem_Th2
NFKB1-unspliced	1.40776134999215e-74	0.323020065725696	0.147	0.056	2.1341662065881e-71	EffMem_Th2
PLEK-spliced	6.44298948211522e-74	-8.68577770196805	0.004	0.105	9.76757205488667e-71	EffMem_Th2
CX3CR1-spliced	7.80655635694729e-74	-8.28636653876937	0.001	0.098	1.18347394371321e-70	EffMem_Th2
HOPX-spliced	2.8634556332686e-73	-4.70773080929207	0.023	0.135	4.3409987400352e-70	EffMem_Th2
MYO1G-unspliced	1.36381486357039e-71	0.874313622577239	0.359	0.221	2.06754333317272e-68	EffMem_Th2
CLIC1-unspliced	1.99285507984816e-70	0.5300962493104	0.742	0.67	3.02116830104982e-67	EffMem_Th2
TGFBR2-spliced	1.02023778423147e-69	0.852325359347409	0.431	0.285	1.54668048089491e-66	EffMem_Th2
LGALS3-spliced	1.65505496934768e-69	-5.85414521984282	0.008	0.106	2.50906333353109e-66	EffMem_Th2
IL2-unspliced	2.02404761742939e-69	2.51843759518811	0.054	0.01	3.06845618802296e-66	EffMem_Th2
S100A6-unspliced	3.27838710319467e-68	0.644798142705639	0.469	0.313	4.97003484844312e-65	EffMem_Th2
PDCD4-spliced	5.77695264595383e-68	0.791746376172384	0.282	0.151	8.75786021126601e-65	EffMem_Th2
GZMM-unspliced	1.05225911614781e-67	-1.4573332202581	0.124	0.266	1.59522482008007e-64	EffMem_Th2
PRKCB-spliced	2.41686391706327e-67	0.776812689906607	0.289	0.16	3.66396569826791e-64	EffMem_Th2
ADAM19-spliced	1.63705097937972e-65	0.808327855461085	0.137	0.053	2.48176928473965e-62	EffMem_Th2
ETS1-spliced	2.92504675148578e-65	-1.66205251953136	0.154	0.297	4.43437087525245e-62	EffMem_Th2
PREX1-spliced	3.88111067492664e-65	1.04894088844285	0.226	0.116	5.88376378318879e-62	EffMem_Th2
SMCHD1-spliced	1.29425835053357e-64	-0.690121841690775	0.419	0.587	1.96209565940889e-61	EffMem_Th2
IKZF2-unspliced	1.39880639775512e-64	-6.16332977610372	0.013	0.108	2.12059049899676e-61	EffMem_Th2
FOXP1-unspliced	1.56855808433968e-64	-1.73842441045615	0.114	0.25	2.37793405585895e-61	EffMem_Th2
ANK3-spliced	1.6151095889073e-64	0.15494853438618	0.564	0.36	2.44850613678347e-61	EffMem_Th2
PHACTR2-spliced	1.82423113800841e-64	0.144122951424789	0.282	0.15	2.76553440522075e-61	EffMem_Th2
USP10-spliced	8.91244131752667e-64	0.823523800155462	0.402	0.266	1.35112610373704e-60	EffMem_Th2
PPP1R16B-spliced	1.16801552664734e-63	1.0876168487219	0.26	0.146	1.77071153839736e-60	EffMem_Th2
SLC40A1-spliced	1.55519794570404e-63	1.63620469561731	0.111	0.04	2.35768008568733e-60	EffMem_Th2
CD55-unspliced	2.02710832071631e-62	0.192458796770324	0.274	0.149	3.07309621420592e-59	EffMem_Th2
PLXNA4-unspliced	9.33643227051159e-60	2.66735286605632	0.04	0.007	1.41540313220956e-56	EffMem_Th2
MPZL3-spliced	2.17771788807642e-59	0.830637197245693	0.207	0.105	3.30142031832385e-56	EffMem_Th2
LYAR-spliced	3.27331960550876e-59	-2.03407602733166	0.108	0.229	4.96235252195128e-56	EffMem_Th2
RASA2-unspliced	3.52236122538825e-59	0.993600220168164	0.414	0.297	5.33989961768859e-56	EffMem_Th2
IL10RA-spliced	1.22750607957724e-58	-3.1049617151459	0.015	0.105	1.8608992166391e-55	EffMem_Th2
TBX21-spliced	5.58965469236031e-57	-8.43879375514083	0.002	0.079	8.47391651361822e-54	EffMem_Th2
S1PR5-spliced	1.53893154992974e-56	-8.2443304442919	0.001	0.076	2.33302022969349e-53	EffMem_Th2
CCR6-spliced	1.76904617747956e-56	-2.21323181641968	0.038	0.139	2.68187400505902e-53	EffMem_Th2
CHST11-spliced	1.85272200977794e-56	0.688736515308781	0.233	0.127	2.80872656682336e-53	EffMem_Th2
CXCR3-unspliced	4.93647989356748e-56	-1.71561410936319	0.07	0.184	7.4837035186483e-53	EffMem_Th2
FCRL6-spliced	1.11342706941618e-55	-6.66111178554905	0.001	0.075	1.68795543723493e-52	EffMem_Th2
SEMA5A-unspliced	3.48427867786062e-55	3.2101821581615	0.046	0.009	5.2821664756367e-52	EffMem_Th2
PYHIN1-spliced	3.64221830217074e-55	-1.10806492068497	0.259	0.397	5.52160294609085e-52	EffMem_Th2
GNLY-spliced	3.91040207485611e-54	-10.3475971466143	0.002	0.075	5.92816954548187e-51	EffMem_Th2
ABHD17A-unspliced	3.37549733901011e-53	-1.82146148942949	0.092	0.204	5.11725396593932e-50	EffMem_Th2
CBLB-spliced	3.62539000377642e-53	-1.49477960162959	0.067	0.177	5.49609124572505e-50	EffMem_Th2
EPHA1.AS1-spliced	1.40872212142202e-52	0.911615057301101	0.117	0.048	2.13562273607578e-49	EffMem_Th2
FCRL3-spliced	1.60838505445805e-52	-6.76692777483392	0.004	0.077	2.4383117425584e-49	EffMem_Th2
PLCB1-unspliced	1.32490427423239e-50	-4.84106538362478	0.011	0.087	2.0085548797363e-47	EffMem_Th2
SORL1-unspliced	1.96565046062822e-50	-0.304452050529525	0.32	0.189	2.97992609831239e-47	EffMem_Th2
TOX-spliced	5.94891447982845e-50	-2.62909732736572	0.039	0.131	9.01855435141993e-47	EffMem_Th2
TCF7-unspliced	8.7730621304203e-50	-0.84592655037096	0.197	0.332	1.32999621897172e-46	EffMem_Th2
ANXA2-unspliced	2.909744836198e-49	0.401960195735597	0.3	0.18	4.41117317167616e-46	EffMem_Th2
FLNA-spliced	5.16858382942242e-49	0.787340714037963	0.346	0.233	7.83557308540438e-46	EffMem_Th2
FGFBP2-unspliced	1.67270895027406e-47	-9.83852768998869	0.002	0.067	2.53582676861547e-44	EffMem_Th2
NCALD-unspliced	2.60163648499435e-47	-3.58693598988999	0.014	0.089	3.94408091125143e-44	EffMem_Th2
SPTAN1-spliced	6.09496232157101e-46	0.789115518681448	0.268	0.166	9.23996287950165e-43	EffMem_Th2
ZEB2-spliced	2.58705107117534e-45	-6.39612749703311	0.002	0.065	3.92196942390182e-42	EffMem_Th2
PLXNA4-spliced	4.486019377596e-45	2.79832511566174	0.038	0.008	6.80080537643554e-42	EffMem_Th2
CERS6-spliced	5.07046968505059e-45	0.971933315771016	0.188	0.102	7.6868320425367e-42	EffMem_Th2
SATB1.AS1-spliced	1.03090154836334e-44	1.36811704914414	0.123	0.056	1.56284674731882e-41	EffMem_Th2
MAML2-spliced	1.25778571719253e-44	0.46020409904455	0.496	0.359	1.90680314726388e-41	EffMem_Th2
ARAP2-spliced	2.25283942101742e-44	-1.04015885588192	0.054	0.149	3.41530456226241e-41	EffMem_Th2
TSPAN32-spliced	5.83894239413699e-44	-2.53306743981841	0.036	0.119	8.85183666951168e-41	EffMem_Th2
AREG-spliced	7.97915600156655e-44	1.09468688033211	0.07	0.024	1.20964004983749e-40	EffMem_Th2
FLT3LG-unspliced	1.47771555337931e-43	-1.96957450894913	0.105	0.205	2.24021677892304e-40	EffMem_Th2
ARPC1B-spliced	7.78749925392125e-43	0.418376450941989	0.405	0.281	1.18058488689446e-39	EffMem_Th2
RPLP0-spliced	1.27409218385173e-42	0.269444151009487	0.254	0.149	1.93152375071922e-39	EffMem_Th2
PPP2R2B-unspliced	3.11550572736749e-42	-6.15287376170156	0.004	0.065	4.72310668268911e-39	EffMem_Th2
SAT1-spliced	1.16800615257056e-41	1.00664826755361	0.296	0.195	1.77069732729697e-38	EffMem_Th2
SPON2-unspliced	5.51700701556617e-41	-3.53637111408339	0.021	0.09	8.36378263559831e-38	EffMem_Th2
DNAJC1-unspliced	5.57799763692606e-40	-1.14219994605769	0.05	0.135	8.45624441757991e-37	EffMem_Th2
SYNE2-spliced	6.06339924781356e-40	0.644242182566132	0.536	0.459	9.19211325968535e-37	EffMem_Th2
CTSW-spliced	6.12832358438263e-40	-2.18223726947527	0.071	0.159	9.29053855392407e-37	EffMem_Th2
GREM2-spliced	8.67287180704302e-40	1.33425236869849	0.052	0.016	1.31480736594772e-36	EffMem_Th2
LGALS3-unspliced	1.03492101063048e-39	-5.92185303551571	0.011	0.073	1.5689402521158e-36	EffMem_Th2
ADGRG1-unspliced	1.57961437392104e-39	-12.016528188543	0	0.054	2.39469539086429e-36	EffMem_Th2
EPS15-spliced	5.69183688122084e-39	1.103246470471	0.193	0.113	8.62882471193079e-36	EffMem_Th2
NEAT1-spliced	6.3541231604587e-39	0.616236058062765	0.305	0.201	9.63285071125539e-36	EffMem_Th2
HLA.DRB5-spliced	3.14030882846214e-38	-9.36207284745934	0.004	0.058	4.7607081839486e-35	EffMem_Th2
CD6-spliced	3.73713903197142e-38	-0.876874965219547	0.101	0.201	5.66550277246868e-35	EffMem_Th2
MAP3K1-spliced	3.96388843716479e-38	-0.199341272510694	0.252	0.149	6.00925487074182e-35	EffMem_Th2
HLA.DRB1-spliced	3.97482587327566e-38	-4.543316597163	0.045	0.121	6.0258360238859e-35	EffMem_Th2
GNLY-unspliced	4.0106419423304e-38	-12.8114669268723	0.002	0.055	6.08013318457288e-35	EffMem_Th2
TOX-unspliced	6.6085901370798e-38	-5.89673630106333	0.014	0.076	1.0018622647813e-34	EffMem_Th2
NELL2-spliced	1.05778781701013e-37	0.313439813614984	0.288	0.183	1.60360633058736e-34	EffMem_Th2
SAMHD1-spliced	1.97953815049091e-37	0.539757206711341	0.538	0.435	3.00097983614421e-34	EffMem_Th2
IL2-spliced	2.00939727321289e-37	3.28547248772649	0.019	0.002	3.04624626619074e-34	EffMem_Th2
ARHGAP26-spliced	3.48336324982908e-37	-2.94955950507118	0.035	0.106	5.28077868674089e-34	EffMem_Th2
ITGAL-unspliced	5.87939449157678e-37	-0.924714248434767	0.108	0.206	8.91316204923039e-34	EffMem_Th2
IQGAP2-spliced	7.22540884274529e-37	-0.41574879476334	0.127	0.236	1.09537198056019e-33	EffMem_Th2
SYNE1-spliced	1.18785671949926e-36	-0.820508322068381	0.187	0.294	1.80079078676087e-33	EffMem_Th2
CAPG-spliced	1.82030664229199e-36	0.96408225066425	0.184	0.107	2.75958486971466e-33	EffMem_Th2
TNFRSF1B-spliced	2.5906853329676e-36	-2.24990704037393	0.033	0.102	3.92747896477888e-33	EffMem_Th2
HLA.DPB1-unspliced	1.86301981236902e-35	0.705709329488076	0.172	0.096	2.82433803555144e-32	EffMem_Th2
ZEB2-unspliced	4.01703408668214e-35	-10.4614062267075	0.001	0.049	6.08982367541012e-32	EffMem_Th2
FGFBP2-spliced	6.91598088992661e-35	-10.8251352857005	0	0.047	1.04846270291287e-31	EffMem_Th2
CLIC1-spliced	9.55984988367831e-35	-7.51487601089686	0	0.047	1.44927324236563e-31	EffMem_Th2
PKP2-unspliced	1.1989952382396e-34	3.19489612509949	0.019	0.002	1.81767678117124e-31	EffMem_Th2
GZMK-unspliced	1.4114050460458e-34	-4.38020082300577	0.005	0.056	2.13969004980544e-31	EffMem_Th2
LITAF-unspliced	1.6224221715391e-34	-0.49626087465699	0.196	0.315	2.45959201205328e-31	EffMem_Th2
MAP3K1-unspliced	5.69113202720666e-34	-0.153015056011104	0.191	0.109	8.6277561532453e-31	EffMem_Th2
LY6E-spliced	1.13473211962343e-33	-0.50225206421832	0.228	0.347	1.72025389334913e-30	EffMem_Th2
ITGAM-spliced	1.44088634297997e-33	-6.15178894406824	0.001	0.047	2.18438369595763e-30	EffMem_Th2
CARD16-unspliced	3.30861456515257e-33	0.691338825313012	0.268	0.182	5.0158596807713e-30	EffMem_Th2
CYSLTR1-spliced	3.31482327259559e-33	0.846924073673435	0.089	0.04	5.02527208125491e-30	EffMem_Th2
MYO1F-spliced	3.72877308984875e-33	-1.12889038444298	0.211	0.304	5.6528200042107e-30	EffMem_Th2
TIGIT-spliced	6.27226717070758e-33	-3.49048635646021	0.019	0.077	9.50875703079269e-30	EffMem_Th2
HLA.DRA-unspliced	7.59423242066537e-33	-6.46678740639728	0.004	0.051	1.15128563497287e-29	EffMem_Th2
BHLHE40-unspliced	8.89386161170834e-33	1.15387324734817	0.066	0.026	1.34830942033498e-29	EffMem_Th2
HLA.DRB1-unspliced	9.1954322227678e-33	-2.28460892441957	0.049	0.119	1.3940275249716e-29	EffMem_Th2
PRF1-unspliced	1.48040556198468e-32	-1.95679250069371	0.079	0.158	2.24429483196877e-29	EffMem_Th2
CD69-spliced	4.15158558958381e-32	-0.17232424591985	0.5	0.356	6.29380375380905e-29	EffMem_Th2
CD300A-unspliced	4.97421099423109e-32	-1.51483967896661	0.036	0.103	7.54090386725433e-29	EffMem_Th2
SAMD3-spliced	6.0021083885179e-32	-1.19050109468194	0.197	0.286	9.09919631699314e-29	EffMem_Th2
ARID5B-spliced	2.12671760551474e-31	0.689110971687369	0.446	0.369	3.22410388996034e-28	EffMem_Th2
ABI3-spliced	3.33063324304447e-31	-4.09837184926741	0.023	0.08	5.04923999645542e-28	EffMem_Th2
SYTL2-spliced	8.27876434941816e-31	-2.08241205698942	0.05	0.118	1.25506067537179e-27	EffMem_Th2
C12orf75-spliced	1.28867801411458e-30	-1.44969658786463	0.149	0.235	1.95363586939771e-27	EffMem_Th2
TENT5C-spliced	1.29288508034276e-30	-0.787337313679452	0.05	0.122	1.96001378179962e-27	EffMem_Th2
NCALD-spliced	1.33791403658781e-30	-3.38554829047153	0.011	0.06	2.02827767946711e-27	EffMem_Th2
STK10-spliced	1.96981897972568e-30	-0.409373952704764	0.069	0.149	2.98624557326413e-27	EffMem_Th2
CEP78-spliced	2.03139259555693e-30	-2.30521902594242	0.017	0.07	3.07959117486431e-27	EffMem_Th2
TTN-spliced	3.10674839199613e-30	-2.58533029721456	0.059	0.127	4.70983056226614e-27	EffMem_Th2
ACTB-unspliced	4.83669117454522e-30	0.606863486350528	0.435	0.351	7.33242382061055e-27	EffMem_Th2
ITGB1-unspliced	5.06037799502411e-30	0.197169218796568	0.286	0.194	7.67153304045655e-27	EffMem_Th2
RTKN2-spliced	8.26872889284087e-30	-6.4721733191348	0.008	0.055	1.25353930015468e-26	EffMem_Th2
ID2-unspliced	1.2527854408686e-29	-1.37164430008185	0.061	0.132	1.8992227283568e-26	EffMem_Th2
CDK6-spliced	1.64376973826799e-29	0.416815528086008	0.255	0.169	2.49195492321428e-26	EffMem_Th2
LYAR-unspliced	7.73878592618322e-29	-6.24084694627898	0.016	0.066	1.17319994640938e-25	EffMem_Th2
ICOS-unspliced	8.30796646902947e-29	0.7850708601897	0.13	0.071	1.25948771670487e-25	EffMem_Th2
HOPX-unspliced	8.74945595680937e-29	-5.71171348687711	0.013	0.062	1.3264175230523e-25	EffMem_Th2
HLA.C-spliced	1.38339446595504e-28	-15.1995187897384	0	0.038	2.09722601038785e-25	EffMem_Th2
XBP1-unspliced	1.62858312200324e-28	-2.96248281769338	0.017	0.067	2.46893201295691e-25	EffMem_Th2
EPSTI1-spliced	2.06561744116637e-28	-0.6772066876332	0.082	0.16	3.13147604080822e-25	EffMem_Th2
PMAIP1-spliced	2.9904133681134e-28	-3.62161279235045	0.045	0.106	4.53346666605991e-25	EffMem_Th2
HLA.DRA-spliced	6.43808588851155e-28	-11.9195618175256	0	0.038	9.7601382069835e-25	EffMem_Th2
BCL2-spliced	1.2207503318867e-27	0.196577630358277	0.613	0.479	1.85065750314024e-24	EffMem_Th2
GBP5-unspliced	1.57626058929575e-27	-3.19135147100241	0.031	0.086	2.38961105337236e-24	EffMem_Th2
PIK3R5-unspliced	2.99372298692666e-27	1.38841343679995	0.197	0.132	4.53848404818082e-24	EffMem_Th2
SATB1-spliced	4.79244434305391e-27	0.491108662704507	0.303	0.218	7.26534562406973e-24	EffMem_Th2
TBXAS1-spliced	8.55320207139652e-27	1.19191795786142	0.081	0.038	1.29666543402371e-23	EffMem_Th2
LGALS1-spliced	1.17795583920487e-26	-0.633361499928735	0.289	0.197	1.78578105223458e-23	EffMem_Th2
RASA2-spliced	2.40723812218258e-26	-0.352208919944046	0.122	0.21	3.64937299322879e-23	EffMem_Th2
F5-spliced	2.60233181193887e-26	-1.99672245837536	0.027	0.08	3.94513502689933e-23	EffMem_Th2
C1orf21-spliced	3.64758113096779e-26	-7.16011968677857	0	0.035	5.52973299454717e-23	EffMem_Th2
LINC02694-unspliced	3.71241671434336e-26	-7.94581723291153	0.006	0.046	5.62802373894453e-23	EffMem_Th2
HLA.DQB1-unspliced	1.62992979478906e-25	-0.226226714377842	0.163	0.103	2.47097356890021e-22	EffMem_Th2
DENND5A-unspliced	1.95395186849514e-25	0.356598891242177	0.06	0.025	2.96219103263864e-22	EffMem_Th2
GFI1-spliced	2.71535769354862e-25	-4.08189689320185	0.002	0.037	4.1164822634197e-22	EffMem_Th2
DOCK10-spliced	3.07046655977266e-25	0.270920988173111	0.685	0.581	4.65482730461535e-22	EffMem_Th2
RGCC-unspliced	3.13748442270383e-25	-0.131662479466465	0.125	0.07	4.75642638481901e-22	EffMem_Th2
ADGRG5-unspliced	4.88447395473194e-25	-10.7141200958997	0	0.033	7.40486251537362e-22	EffMem_Th2
LTB-spliced	5.01151130993214e-25	-1.14201973435001	0.266	0.339	7.59745114585712e-22	EffMem_Th2
DST-unspliced	7.4894355591359e-25	1.36831790951287	0.039	0.013	1.135398430765e-21	EffMem_Th2
TESPA1-spliced	1.14712113963372e-24	-0.229085313788331	0.583	0.416	1.73903564768472e-21	EffMem_Th2
UBL3-unspliced	1.17459190675714e-24	0.945694449311122	0.087	0.044	1.78068133064383e-21	EffMem_Th2
GATA3-unspliced	1.45259896017314e-24	0.251715961815391	0.239	0.16	2.20214002362248e-21	EffMem_Th2
FAM117B-spliced	2.05544057686348e-24	0.833429239941615	0.169	0.107	3.11604791452504e-21	EffMem_Th2
MALAT1-spliced	2.07589291880596e-24	0.305673617977765	0.758	0.729	3.14705366490984e-21	EffMem_Th2
MAP3K8-spliced	2.47742437666492e-24	-5.77408325991376	0.003	0.038	3.75577535502403e-21	EffMem_Th2
ATP2B1-spliced	3.08636899554858e-24	0.765171265645715	0.315	0.24	4.67893539725165e-21	EffMem_Th2
ARID5B-unspliced	3.23175317582908e-24	-0.588206060369339	0.05	0.11	4.89933781455688e-21	EffMem_Th2
SERINC5-unspliced	3.49218169314809e-24	-0.147973596334964	0.149	0.089	5.29414744681251e-21	EffMem_Th2
AK5-spliced	5.61868287385348e-24	1.23334348096968	0.116	0.066	8.51792323676187e-21	EffMem_Th2
AL365255.1-spliced	5.90858257563714e-24	2.38114069413325	0.025	0.006	8.9574111846659e-21	EffMem_Th2
HLA.DQA1-spliced	6.39753822779741e-24	-8.38755468051854	0.002	0.036	9.69866795334088e-21	EffMem_Th2
RALGPS2-spliced	7.41278857934697e-24	1.13697209297272	0.06	0.026	1.123778748629e-20	EffMem_Th2
MYBL1-unspliced	1.13090174290976e-23	-1.79117851170157	0.108	0.172	1.71444704225119e-20	EffMem_Th2
ASCL2-spliced	1.66632015626879e-23	-9.21803422123295	0	0.032	2.52614135690348e-20	EffMem_Th2
TNFRSF1B-unspliced	1.90363574944315e-23	-0.359710624215776	0.181	0.112	2.88591179615581e-20	EffMem_Th2
HLA.DQB1-spliced	1.91848244715518e-23	-1.08603475491992	0.031	0.083	2.90841938988725e-20	EffMem_Th2
HERPUD1-spliced	2.01742980078925e-23	1.06164676875814	0.155	0.098	3.0584235779965e-20	EffMem_Th2
LEF1-unspliced	2.43792755892438e-23	0.104401677663346	0.623	0.483	3.69589817932936e-20	EffMem_Th2
CXCR3-spliced	2.90935144552291e-23	-2.16095584223331	0.02	0.065	4.41057679141273e-20	EffMem_Th2
DST-spliced	3.19116434806847e-23	1.33651468435588	0.041	0.015	4.8378051516718e-20	EffMem_Th2
RPLP0-unspliced	3.29485290520544e-23	-0.221097701828866	0.622	0.706	4.99499700429145e-20	EffMem_Th2
GLCCI1-unspliced	3.3608606491224e-23	0.958927287991727	0.19	0.13	5.09506474406955e-20	EffMem_Th2
SSBP3-spliced	3.77749069660856e-23	-2.45264905496887	0.019	0.063	5.72667589605857e-20	EffMem_Th2
TIGIT-unspliced	3.85486378698974e-23	-2.06361343021146	0.083	0.145	5.84397350107645e-20	EffMem_Th2
FAM160B1-spliced	4.50834689795669e-23	-1.13503222788561	0.072	0.138	6.83465389730235e-20	EffMem_Th2
GREM2-unspliced	5.36906593172312e-23	1.06449700210215	0.031	0.009	8.13950395249225e-20	EffMem_Th2
ZNF683-unspliced	6.99388574639588e-23	-11.5673905833503	0	0.03	1.06027307915362e-19	EffMem_Th2
CR1-unspliced	8.95738396038848e-23	1.43252727395262	0.05	0.02	1.35793940839489e-19	EffMem_Th2
GBP2-spliced	1.07395286482376e-22	-0.58775650368071	0.133	0.212	1.62811254307283e-19	EffMem_Th2
RBMS1-unspliced	1.07705629590013e-22	-1.97431452243515	0.09	0.046	1.6328173445846e-19	EffMem_Th2
IFNG.AS1-spliced	1.87477769317791e-22	-2.15297028112059	0.007	0.044	2.84216298285771e-19	EffMem_Th2
TGFBR3-unspliced	2.17759598983035e-22	-0.692622619697874	0.066	0.129	3.30123552058282e-19	EffMem_Th2
SLAMF7-unspliced	4.62944733699396e-22	-9.84883988420745	0	0.029	7.01824216288285e-19	EffMem_Th2
FANK1-unspliced	1.71010989344685e-21	-8.45747932307173	0.001	0.031	2.59252659846542e-18	EffMem_Th2
ACTN4-spliced	1.71802102915146e-21	1.13952733887659	0.136	0.085	2.60451988019361e-18	EffMem_Th2
ZNRF2-spliced	5.16774859044669e-21	0.886220262355524	0.103	0.059	7.83430686311719e-18	EffMem_Th2
FRY-spliced	5.518733818529e-21	1.78892872276086	0.072	0.036	8.36640046888996e-18	EffMem_Th2
SCML4-unspliced	7.34379436713434e-21	-0.649796410288988	0.187	0.119	1.11331922605757e-17	EffMem_Th2
CTLA4-unspliced	7.45135162904009e-21	-2.33816105392966	0.028	0.074	1.12962490696248e-17	EffMem_Th2
CD58-unspliced	1.37843042022327e-20	1.06183031954341	0.135	0.086	2.08970051705848e-17	EffMem_Th2
CD74-spliced	1.92092324947039e-20	-2.46628789910126	0.399	0.466	2.91211964619712e-17	EffMem_Th2
C1orf21-unspliced	2.42793248681458e-20	-4.19278187573283	0.002	0.031	3.68074565001091e-17	EffMem_Th2
ARPC1B-unspliced	2.94961572162468e-20	1.01400202517782	0.158	0.104	4.47161743398301e-17	EffMem_Th2
LPCAT1-unspliced	3.98647306734308e-20	-1.49545159605026	0.028	0.072	6.0434931700921e-17	EffMem_Th2
[truncated: 3,295 more rows]

## Sheet: DE_splicing_unaware
gene	p_val	avg_log2FC	pct.1	pct.2	p_val_adj	cluster
RPL30	2.95533803865625e-303	0.401393479757591	1	1	7.09310682657886e-299	Naive
S100A4	1.41307395692618e-288	-1.53047294089372	0.849	0.968	3.39151880401853e-284	Naive
RPL32	1.20067036891509e-285	0.405500036517955	1	1	2.8817289524331e-281	Naive
RPS13	5.30152927420395e-280	0.478900641246537	0.999	0.999	1.27242004110169e-275	Naive
RPS23	3.80786234783815e-262	0.384109208613506	1	1	9.13925042104635e-258	Naive
RPL11	2.01620327598691e-252	0.363923184923792	0.999	1	4.83908948269619e-248	Naive
RPS15A	4.48898325745204e-249	0.342105503553015	1	1	1.07740087162106e-244	Naive
RPS12	1.12956120123971e-229	0.384839759759098	1	1	2.71105983909543e-225	Naive
SH3BGRL3	1.99579120644675e-223	-0.978934673985272	0.976	0.995	4.79009847459284e-219	Naive
RPL35A	7.23037882529289e-220	0.389217246999264	1	0.999	1.73536322185855e-215	Naive
IL32	2.19407138872001e-218	-1.18920137447798	0.901	0.98	5.26599074006691e-214	Naive
RPL34	3.17389273699085e-216	0.363191386487926	1	1	7.61765995805175e-212	Naive
RPL19	2.81815221319333e-210	0.327611032282282	1	1	6.76384712688531e-206	Naive
RPS14	6.85530925843672e-200	0.340339483559642	1	1	1.6453427751174e-195	Naive
RPS8	1.4082833797577e-196	0.372191844581804	1	1	3.38002093975647e-192	Naive
RPS28	4.52365946014521e-190	0.34915016814847	1	1	1.08572350702945e-185	Naive
RPL22	2.17557580280938e-188	0.47248447287843	0.999	0.998	5.22159948432279e-184	Naive
PFN1	4.84752696179779e-188	-0.725904140482205	0.995	1	1.16345494610109e-183	Naive
ANXA2	1.28375713408868e-184	-2.59226338823921	0.174	0.618	3.08114549752623e-180	Naive
RPS3	2.98107348525182e-183	0.306560401401101	0.999	1	7.15487447195288e-179	Naive
RPS27A	1.82437828478233e-180	0.302258913194849	1	1	4.37869032130607e-176	Naive
RPS3A	1.3793084694531e-174	0.558846476255654	1	1	3.3104782575344e-170	Naive
RPL39	7.45377755958344e-174	0.412461205290456	1	0.999	1.78898115207562e-169	Naive
RPS27	2.2030192901152e-168	0.3243483845107	1	1	5.28746659820549e-164	Naive
RPL5	9.13022587718893e-166	0.364913466626597	0.999	0.999	2.19134551278411e-161	Naive
CLIC1	9.6470198225843e-163	-1.33934824265632	0.544	0.849	2.31538122761846e-158	Naive
RPS25	2.96377729449121e-161	0.319553381593955	0.999	1	7.11336188450835e-157	Naive
S100A10	4.34902770584601e-160	-1.05884136603516	0.844	0.956	1.0438101396801e-155	Naive
EEF1B2	5.19056050112068e-159	0.48104779857725	0.998	0.993	1.24578642587397e-154	Naive
AHNAK	1.67957992759186e-152	-1.18367579988501	0.64	0.885	4.03115978421323e-148	Naive
EEF1A1	2.88565341587142e-152	0.255082661292688	1	1	6.92585676343298e-148	Naive
B2M	6.30396944909015e-152	-0.348250009842938	1	1	1.51301570747613e-147	Naive
CCR7	2.08670282958388e-147	1.10976202691973	0.822	0.539	5.00829546128426e-143	Naive
RPL37	1.12030110564749e-146	0.316733941656382	1	1	2.68883468366455e-142	Naive
RPL13	2.75442570824126e-143	0.283411461916999	1	1	6.61089714234985e-139	Naive
RPS5	8.89220832996463e-140	0.378064176795859	1	0.999	2.13421892127481e-135	Naive
RPL18	2.19001123038917e-137	0.285537051357225	1	1	5.25624595405705e-133	Naive
RPL9	5.03902385981761e-137	0.352755887321726	0.998	0.999	1.20941611659482e-132	Naive
RPS6	2.14827731460053e-130	0.312426042738932	1	1	5.15608038277273e-126	Naive
HLA-A	9.84663373832115e-129	-0.390418934159591	1	1	2.36329056353446e-124	Naive
RPS21	4.11509671778253e-126	0.32818064330051	1	0.999	9.87664363234984e-122	Naive
RPL10	1.61728090042146e-125	0.246658910946721	1	1	3.88163588910154e-121	Naive
RPS15	1.85301413189404e-123	0.245161335975859	1	1	4.44741921795889e-119	Naive
RPL36	1.11464477249916e-121	0.307081035463599	1	0.999	2.67525891847523e-117	Naive
LGALS1	2.93725174292313e-118	-2.47894029953976	0.172	0.518	7.04969790818981e-114	Naive
RPL29	7.86302706830656e-115	0.265616991141707	1	1	1.88720512666426e-110	Naive
S100A11	1.97218640294681e-114	-0.834030174329623	0.781	0.925	4.73344458571265e-110	Naive
RPS9	3.4161540649187e-112	0.288476395624578	0.999	0.999	8.19911137121137e-108	Naive
ACTB	6.77384154841317e-110	-0.585480173208993	1	1	1.62578971003464e-105	Naive
EMP3	4.07223278524934e-108	-0.663720839656303	0.909	0.97	9.77376590787694e-104	Naive
MYL6	1.15986165109293e-106	-0.626611085657893	0.932	0.983	2.78378394878813e-102	Naive
NACA	9.67681883427876e-106	0.302857015687932	0.998	0.999	2.32253328841525e-101	Naive
FLNA	2.02468855156699e-103	-1.21770574503931	0.47	0.756	4.85945499261593e-99	Naive
RPL12	4.33967036144041e-102	0.269217124107777	1	1	1.04156428344931e-97	Naive
EEF1G	2.35729659384157e-101	0.359311801360124	0.997	0.995	5.65774755487914e-97	Naive
MYO1F	3.78779389952717e-101	-2.45228385447727	0.09	0.409	9.09108413825517e-97	Naive
FAU	7.76060374828527e-101	0.256069894855788	1	0.999	1.86262250562595e-96	Naive
RPL18A	8.4456590421139e-101	0.239951085944487	1	1	2.02704262669776e-96	Naive
CFL1	1.84526491851183e-99	-0.509775694034709	0.982	0.997	4.42882033092024e-95	Naive
RPL14	5.36631281204888e-99	0.246870904355587	0.998	0.999	1.28796873801985e-94	Naive
RPL21	1.02109333612015e-98	0.265680408895545	0.999	0.999	2.45072611602197e-94	Naive
RPLP2	5.71389637086454e-98	0.27287441791658	1	1	1.3713922679712e-93	Naive
CRIP1	1.15163736574455e-97	-0.786522486005099	0.904	0.964	2.76404484152349e-93	Naive
ADTRP	2.12820829259649e-97	1.85132966870187	0.305	0.111	5.10791272306084e-93	Naive
ARPC1B	3.02646747884133e-97	-0.682739258864373	0.841	0.952	7.26382459596708e-93	Naive
RPL24	4.80609159788395e-97	0.293513550533697	1	0.999	1.15351004440813e-92	Naive
RPL3	6.00554772445951e-97	0.248391595162374	1	1	1.44139150934753e-92	Naive
NIBAN1	1.66729743324439e-95	-2.4833179963262	0.076	0.382	4.00168056952986e-91	Naive
HLA-B	2.62797886635089e-95	-0.428102314933453	1	1	6.30741207712877e-91	Naive
TCF7	4.48379824828973e-95	0.626336185501421	0.964	0.799	1.07615641757202e-90	Naive
CD99	2.01878047417323e-90	-0.785412952253323	0.737	0.903	4.84527501606316e-86	Naive
RPL36A	2.98936631939496e-90	0.356630555178746	0.997	0.995	7.17477810317985e-86	Naive
RPS18	1.13823568543966e-88	0.24317766361699	1	1	2.73187946862373e-84	Naive
CD52	1.33880172354103e-88	-0.467902508213476	0.995	0.999	3.21325801667083e-84	Naive
ITGB1	2.04419236275844e-86	-0.888403263936012	0.569	0.812	4.90626608985652e-82	Naive
SNHG29	5.84784459651283e-86	0.547581760672675	0.961	0.906	1.40354118160904e-81	Naive
GAPDH	2.37418024649362e-85	-0.54807751756121	0.974	0.991	5.69827000960933e-81	Naive
RPLP1	2.81267499621797e-85	0.277550677659403	1	1	6.75070125842275e-81	Naive
TMSB4X	1.26048203681063e-84	-0.277341096090344	1	1	3.02528293654919e-80	Naive
RPL7A	3.08359443102327e-84	0.213262629263181	0.998	0.999	7.40093499389896e-80	Naive
SYNE2	6.15699604151026e-84	-1.0067739496396	0.561	0.783	1.47774061992288e-79	Naive
S100A6	5.09365670549837e-83	-0.60988608516866	0.946	0.984	1.22252854588666e-78	Naive
EZR	6.88391309138113e-83	-0.95879818488173	0.512	0.767	1.65220798106239e-78	Naive
RPS16	1.44155700629626e-81	0.27168571390397	0.998	0.999	3.45988097081165e-77	Naive
TSHZ2	1.06751153107237e-80	0.950285765000052	0.593	0.343	2.5621344257268e-76	Naive
FHIT	1.12998850003127e-79	0.923669362661365	0.653	0.423	2.71208539892506e-75	Naive
CST7	2.00378654092015e-79	-5.48939997749348	0.013	0.255	4.80928807686245e-75	Naive
RPL38	1.57349652438127e-78	0.359609346644508	0.997	0.99	3.77654900816748e-74	Naive
ARPC2	9.87804813788808e-78	-0.605449738782406	0.861	0.946	2.37083033357452e-73	Naive
SARAF	8.53458199505323e-77	0.368377190321222	0.996	0.986	2.04838502463273e-72	Naive
CALM1	1.23852522297518e-76	-0.432462450678695	0.985	0.993	2.97258438766273e-72	Naive
ACTN4	1.74878267886912e-76	-1.91624780120993	0.128	0.404	4.19725330755377e-72	Naive
RPL10A	6.84682197887828e-76	0.260156420421393	0.999	0.999	1.64330574315058e-71	Naive
RPS10	1.63500805810372e-75	0.377954138277195	0.992	0.985	3.92418284025473e-71	Naive
GAS5	4.5209297237379e-75	0.530552546046105	0.952	0.888	1.08506834299433e-70	Naive
CYTOR	1.34919810093461e-73	-1.87452098126448	0.147	0.415	3.23821036205316e-69	Naive
CYBA	1.11680202087854e-72	-0.57778771214768	0.897	0.955	2.68043653031058e-68	Naive
C12orf75	1.98973159146915e-71	-2.32455676469257	0.096	0.348	4.7755547926851e-67	Naive
ACTN1	3.29083690367858e-71	1.19497187407198	0.431	0.23	7.89833765251897e-67	Naive
LCP1	8.48927547827254e-71	-0.733002961081072	0.69	0.864	2.03751100754019e-66	Naive
HLA-C	2.19198332634054e-70	-0.303310845748737	1	1	5.26097918154993e-66	Naive
RPS7	4.0387578172356e-70	0.203577548778482	1	1	9.69342263714717e-66	Naive
NPM1	6.29226049034352e-70	0.375645987503364	0.992	0.978	1.51020544028735e-65	Naive
RPL31	6.78179382734695e-70	0.311577403374489	0.999	0.993	1.62769833650154e-65	Naive
LSP1	1.62042207738376e-69	-0.638145999004639	0.848	0.938	3.88917502792876e-65	Naive
MT-CO1	5.26178250931066e-69	-0.325481314863498	0.998	0.997	1.26288042005965e-64	Naive
KLF6	2.76439745399006e-68	-0.702257204606764	0.692	0.863	6.63483032932154e-64	Naive
PABPC1	5.64497307881852e-68	0.319421717846288	0.998	0.991	1.35484998864723e-63	Naive
HLA-DPA1	1.952939095228e-66	-2.10790728660076	0.131	0.376	4.68724912245673e-62	Naive
MYO1G	5.86164694364793e-66	-1.14342022461582	0.346	0.605	1.40685388294494e-61	Naive
RPL28	1.59268891427156e-65	0.177816466499765	1	1	3.82261266314316e-61	Naive
HLA-DPB1	2.25264637856057e-65	-1.65354147053783	0.194	0.443	5.40657657318323e-61	Naive
GZMA	2.36506847611504e-65	-5.9948829606905	0.013	0.22	5.67640084952371e-61	Naive
CD74	2.60082670024283e-65	-1.07998547613331	0.733	0.869	6.2422441632528e-61	Naive
HLA-DRB1	3.28308672793994e-65	-4.21453652431818	0.019	0.23	7.87973645572866e-61	Naive
CCL5	2.35325738390967e-63	-4.84180217753517	0.014	0.217	5.64805304712159e-59	Naive
ANXA5	1.35736442748444e-62	-1.20271400383481	0.265	0.525	3.25781036240539e-58	Naive
DOK2	1.54476332992054e-62	-1.12034227818039	0.337	0.589	3.70758646814229e-58	Naive
GLIPR1	6.58892701232163e-62	-1.11901683981122	0.306	0.56	1.58140837222732e-57	Naive
RPL26	1.05262558750838e-61	0.174098191484486	0.999	1	2.52640667257886e-57	Naive
SELL	1.79166588411033e-61	0.506636502236447	0.947	0.76	4.30017728845321e-57	Naive
ATP2B4	6.3825485609185e-61	-1.66786442842966	0.123	0.365	1.53187548010605e-56	Naive
TGFB1	1.64521740740703e-60	-0.643871948309257	0.719	0.875	3.94868629951762e-56	Naive
IL10RA	2.12125519947209e-60	-0.807525426990298	0.522	0.753	5.09122460425297e-56	Naive
MAL	4.80543562655385e-60	0.620923448879751	0.835	0.641	1.15335260472919e-55	Naive
RPL7	5.59483523924169e-60	0.298919780651013	0.994	0.991	1.3428164057704e-55	Naive
PPP1CA	7.39948887426446e-60	-0.686858915004842	0.648	0.832	1.77595132471221e-55	Naive
HOPX	7.60919864327216e-60	-6.76576435054911	0.003	0.191	1.82628376637175e-55	Naive
TPT1	2.16483143711325e-59	0.20801573189916	1	1	5.19581193221551e-55	Naive
SRGN	3.05605107758938e-58	-0.689398308465798	0.707	0.854	7.33482819132228e-54	Naive
RPS24	3.90349823325118e-58	0.21813468637958	1	1	9.36878610962616e-54	Naive
PRF1	7.15987680215196e-56	-3.44945995034302	0.057	0.258	1.71844203128449e-51	Naive
CTSC	1.18822816645858e-55	-1.36773605367511	0.242	0.481	2.85186642231723e-51	Naive
EFHD2	1.75558451043305e-55	-1.89601823076057	0.185	0.417	4.21357838349037e-51	Naive
RPS4X	2.25308392456085e-55	0.230283832231636	1	1	5.40762672733848e-51	Naive
LRRN3	2.3695937664471e-55	1.95441599416053	0.142	0.043	5.68726199884969e-51	Naive
CD58	1.15714484216144e-54	-2.04440751285881	0.067	0.276	2.77726333567168e-50	Naive
NOSIP	3.22239216402978e-54	0.528128020175559	0.896	0.804	7.73406343288789e-50	Naive
ERN1	1.27550692526996e-53	-1.43815346560462	0.168	0.398	3.06134417134044e-49	Naive
PRDM1	3.7400827437042e-53	-1.45828245938063	0.136	0.361	8.97657259316444e-49	Naive
LMNA	8.32030549962289e-53	-4.19796606598259	0.013	0.189	1.99695652296449e-48	Naive
IFITM2	1.74655476471582e-52	-0.651281053241284	0.833	0.901	4.19190609079443e-48	Naive
PARP8	2.51822858921622e-52	-0.896964337336357	0.399	0.63	6.04400043697784e-48	Naive
TXN	3.91791683788474e-52	-0.941269948092019	0.341	0.58	9.40339220260718e-48	Naive
PRKCQ-AS1	4.18724287916459e-52	0.685031668778843	0.743	0.615	1.00498016342829e-47	Naive
PSMB9	1.05372557461472e-51	-0.612484622519161	0.704	0.852	2.52904675163279e-47	Naive
RACK1	1.21982233861523e-51	0.189761044317688	1	0.999	2.92769559491041e-47	Naive
FAS	1.44285502879784e-51	-1.66090738280385	0.105	0.317	3.46299635461769e-47	Naive
YWHAB	2.01663467876644e-51	-0.453833224510445	0.878	0.945	4.84012489250733e-47	Naive
TENT5C	2.16922895440282e-51	-1.42833697330821	0.147	0.37	5.2063664134622e-47	Naive
CAST	2.33727039496509e-51	-0.729935753007974	0.507	0.722	5.60968267495571e-47	Naive
LGALS3	6.53928471344389e-51	-6.05366260934771	0.004	0.168	1.56949372407367e-46	Naive
RORA	7.68893413932414e-51	-0.840296947584564	0.465	0.68	1.84542108277919e-46	Naive
CXCR3	1.59622470885173e-50	-2.54029213055089	0.049	0.236	3.83109892371504e-46	Naive
SSBP4	2.09626971640582e-50	-0.97481834013885	0.309	0.543	5.03125694634561e-46	Naive
ACTG1	4.32040836761555e-50	-0.495918230858662	0.99	0.994	1.03694121231141e-45	Naive
IQGAP2	9.16106594908321e-50	-0.807862678710627	0.468	0.679	2.19874743843946e-45	Naive
TPM4	1.05279737428768e-49	-1.27104303434807	0.206	0.432	2.52681897802786e-45	Naive
GBP5	1.06152982405202e-49	-1.72728811938144	0.185	0.391	2.54777773070727e-45	Naive
ATP2B1	2.12905142850598e-49	-1.1227302903529	0.237	0.467	5.10993633355721e-45	Naive
RPS29	3.66261373175199e-49	0.280033931022345	0.997	0.992	8.79063921757796e-45	Naive
CORO1A	4.6630500455503e-49	-0.381306721527779	0.976	0.992	1.11917864143253e-44	Naive
RPS26	7.81927009816335e-49	0.447774527721186	0.972	0.985	1.87670301626019e-44	Naive
IL2RG	1.00659398761279e-48	-0.458874198750552	0.888	0.958	2.41592622966945e-44	Naive
COTL1	2.21129989236284e-48	-0.679411175784308	0.68	0.816	5.30734087166005e-44	Naive
APOBEC3G	2.93609249946579e-48	-1.85702075202701	0.108	0.31	7.04691560796783e-44	Naive
PPP1R16B	6.59384891338989e-48	-1.30299003873129	0.159	0.378	1.58258967770271e-43	Naive
SAMD3	7.13747848545005e-48	-1.83620029157093	0.106	0.304	1.71306621129287e-43	Naive
SLC9A3R1	1.61030995956526e-47	-0.691160560319815	0.644	0.802	3.86490493395257e-43	Naive
TMIGD2	1.72556058587686e-47	1.99942431313849	0.139	0.047	4.14151796216305e-43	Naive
GLIPR2	1.762779947923e-47	-1.62787840148003	0.105	0.307	4.23084815301e-43	Naive
YWHAQ	2.10779964529798e-47	-0.905540699348998	0.38	0.601	5.05892992867967e-43	Naive
FUT7	2.56929143925774e-47	-3.08071021175898	0.025	0.193	6.16655638336251e-43	Naive
MYH9	6.49831161334016e-47	-0.576643441604467	0.743	0.868	1.55965977031777e-42	Naive
LDLRAP1	8.56486528325244e-47	0.772387161843542	0.606	0.46	2.05565331663342e-42	Naive
SEC61B	1.08805104980596e-46	-0.667183510760895	0.561	0.745	2.61143132463928e-42	Naive
RPL8	1.72933108448398e-46	0.189797440214024	0.999	0.999	4.15056753586999e-42	Naive
ARPC3	2.2801547104613e-46	-0.449504946433487	0.863	0.94	5.47259932057818e-42	Naive
TPM3	1.14988408358867e-45	-0.445874267665507	0.822	0.928	2.75983678902116e-41	Naive
TNFAIP3	2.98120789081341e-45	-0.811073766437779	0.477	0.668	7.15519705874126e-41	Naive
TAGLN2	3.23392056943634e-45	-0.475561690572552	0.851	0.933	7.76173275870417e-41	Naive
NKG7	5.8323169761749e-45	-6.9054291188087	0.005	0.153	1.39981439745174e-40	Naive
TNFRSF1B	7.37733229550535e-45	-1.15530425073096	0.201	0.42	1.77063352424424e-40	Naive
HLA-DRB5	1.17253426061988e-44	-4.89280278572824	0.008	0.158	2.81419947891377e-40	Naive
BTG1	1.4389138881026e-44	0.275800675535655	0.997	0.992	3.45353722283506e-40	Naive
ADAM8	5.67674912515474e-44	-1.29441916385136	0.164	0.369	1.36247655752839e-39	Naive
ANKRD55	8.86510843675741e-44	1.26705487275867	0.276	0.141	2.12771467590614e-39	Naive
PPIB	8.99555251870206e-44	-0.482627089267861	0.807	0.896	2.15902256001368e-39	Naive
TNFRSF4	1.65693597259806e-43	-1.65821529316631	0.093	0.281	3.9768120278326e-39	Naive
ATXN1	3.32880949316927e-43	-1.12070635476189	0.196	0.41	7.98947566455557e-39	Naive
AIF1	4.31446004307888e-43	1.48416442386289	0.194	0.082	1.03551355493936e-38	Naive
MT-ND5	6.00695460262912e-43	-0.355059228277621	0.976	0.983	1.44172917417702e-38	Naive
CALHM2	3.50145466332265e-42	-2.03907572157797	0.06	0.229	8.40384133744069e-38	Naive
TOX	3.80928546738759e-42	-2.52486128551868	0.042	0.203	9.14266605027695e-38	Naive
LRRFIP1	7.02018923943549e-42	-0.559987058258305	0.645	0.802	1.68491561935691e-37	Naive
NELL2	7.11821856351272e-42	0.786793446752253	0.511	0.343	1.70844363742869e-37	Naive
LEF1	8.74822634157057e-42	0.417692323735311	0.893	0.739	2.09966180424035e-37	Naive
RPS2	1.29208783109952e-41	0.162199104263729	1	1	3.10114000342195e-37	Naive
DIAPH1	2.37746287562173e-41	-0.868592400146652	0.303	0.525	5.70614864777972e-37	Naive
SAMSN1	3.10101587413183e-41	-0.976373008656762	0.247	0.46	7.44274819950381e-37	Naive
CKLF	5.38253353282647e-41	-0.866454673424198	0.323	0.539	1.29186187321368e-36	Naive
LY6E	5.78062160400263e-41	-0.627314851218818	0.653	0.812	1.38740699117667e-36	Naive
REEP5	1.01836665301386e-40	-0.951581053697929	0.246	0.463	2.44418180389857e-36	Naive
MSN	2.06060769165583e-40	-0.655040096794446	0.562	0.744	4.94566452074315e-36	Naive
MT-CO2	2.40808766070503e-40	-0.23183328673242	0.999	0.995	5.77965119445814e-36	Naive
RPL41	2.45427851225388e-40	0.21557458747004	0.999	0.998	5.89051385726055e-36	Naive
WDR86-AS1	2.58548486838338e-40	-2.37154363202371	0.044	0.201	6.20542223260694e-36	Naive
BHLHE40	4.4512247855542e-40	-2.29820300369166	0.047	0.205	1.06833846078086e-35	Naive
TLN1	1.58691505179808e-39	-0.794221309484734	0.43	0.629	3.80875481582058e-35	Naive
CHRM3-AS2	1.6078226262656e-39	1.15566490828406	0.324	0.189	3.85893508530007e-35	Naive
CDK2AP2	1.64042124394893e-39	-0.910509432517691	0.272	0.486	3.93717502760183e-35	Naive
RPS4Y1	1.72228893143903e-39	0.543927269628847	0.705	0.547	4.13366566434683e-35	Naive
RUNX3	1.97785408579007e-39	-0.936826341233613	0.308	0.513	4.74704759130474e-35	Naive
RPL15	2.28424036575819e-39	0.170499920214786	0.998	0.999	5.48240530185623e-35	Naive
TOMM7	3.95180493958667e-39	0.278695070677764	0.992	0.985	9.48472703550196e-35	Naive
CORO1B	4.07371714004453e-39	-0.497551266825334	0.713	0.856	9.77732850782087e-35	Naive
CHST11	4.8639499958314e-39	-0.967853145754874	0.245	0.452	1.16739663849949e-34	Naive
LYAR	1.3450180978118e-38	-1.84694190800198	0.111	0.279	3.2281779365581e-34	Naive
ITGB2	1.56298571012878e-38	-0.588557874196658	0.747	0.854	3.7513220028801e-34	Naive
NOG	2.00674676603426e-38	1.95471844455486	0.096	0.028	4.81639291315882e-34	Naive
NCF4	2.10647904057267e-38	-2.24384681301082	0.035	0.185	5.05576034527848e-34	Naive
RAP1GAP2	3.38134028943487e-38	-1.46601091007929	0.105	0.282	8.11555482867262e-34	Naive
RPL6	3.76145086909544e-38	0.160617467246301	1	1	9.02785823091596e-34	Naive
PHACTR2	5.32072354594252e-38	-0.82735858655471	0.328	0.529	1.27702685826166e-33	Naive
IQGAP1	5.85572149385497e-38	-0.742023657141317	0.404	0.61	1.40543171574013e-33	Naive
ANXA6	5.98337772754678e-38	-0.526192936868942	0.716	0.836	1.4360704883885e-33	Naive
PASK	6.28760789689897e-38	0.744742319818933	0.549	0.398	1.50908877133472e-33	Naive
GNLY	1.63064935607572e-37	-8.16783899379263	0.003	0.128	3.91372151951733e-33	Naive
UBC	2.81279759849708e-37	-0.284061789055806	0.982	0.996	6.75099551615283e-33	Naive
SAT1	3.25472392032052e-37	-0.882707287962487	0.396	0.594	7.81166288116128e-33	Naive
MT2A	3.69955628025332e-37	-0.981036781055765	0.332	0.524	8.87930502823598e-33	Naive
GNG2	6.64185624414533e-37	-0.787373824146242	0.367	0.566	1.59411191715732e-32	Naive
LINC02694	9.51082334027078e-37	-4.50477249429306	0.012	0.14	2.28269270989839e-32	Naive
CAPN2	1.20469187249954e-36	-0.709352322182476	0.366	0.571	2.89138096318614e-32	Naive
PDIA3	1.27632396263362e-36	-0.554983058062447	0.623	0.779	3.06330514271695e-32	Naive
STOM	1.40632039815438e-36	-2.12494816636858	0.05	0.199	3.37530958761032e-32	Naive
PLEK	1.64021353795206e-36	-4.351376501994	0.013	0.14	3.93667651243874e-32	Naive
CCR4	1.8698103985376e-36	-1.65024352601779	0.083	0.245	4.48773193753008e-32	Naive
ANTXR2	2.2846437150415e-36	-1.35945806108942	0.108	0.28	5.4833733804711e-32	Naive
GSTK1	4.26499649983615e-36	-0.357316664061431	0.892	0.952	1.02364180992567e-31	Naive
HLA-DQB1	4.89585912112578e-36	-2.21534480190531	0.049	0.196	1.1750551476614e-31	Naive
TAP1	7.81056652417295e-36	-0.739095281944398	0.449	0.636	1.87461407146675e-31	Naive
JPT1	8.33596717225546e-36	-0.981409507730291	0.226	0.419	2.00071548101303e-31	Naive
PSME1	8.95253423373313e-36	-0.368290439312607	0.882	0.946	2.14869774143829e-31	Naive
GLCCI1	1.20020355217305e-35	-1.09215906649909	0.213	0.4	2.88060854557054e-31	Naive
MYL12A	1.24606431796175e-35	-0.259538950401372	0.988	0.995	2.99067896954e-31	Naive
TIGIT	2.24001458219143e-35	-1.79457029694874	0.064	0.216	5.37625899871765e-31	Naive
CD7	3.62907146193929e-35	0.51342002721488	0.756	0.637	8.71013441580049e-31	Naive
TRABD2A	4.20974590434606e-35	0.671824153859477	0.571	0.432	1.0103811145021e-30	Naive
MT-ND6	4.24357289127887e-35	-0.422099041060909	0.848	0.911	1.01849992963584e-30	Naive
STK10	4.5025382377688e-35	-0.715118924723648	0.396	0.596	1.08065420244689e-30	Naive
COX4I1	4.73275983519821e-35	0.241049370877385	0.992	0.989	1.13590968804592e-30	Naive
GZMH	6.17373526510086e-35	-6.05153968146983	0.003	0.12	1.48175820097686e-30	Naive
PPP1R18	8.53219498723074e-35	-0.654034053475906	0.496	0.677	2.04781211888525e-30	Naive
APOO	2.62382963445792e-34	0.452706548924817	0.826	0.751	6.29745350566245e-30	Naive
ADAM19	5.94033450647622e-34	-1.65915396635261	0.064	0.214	1.42573968489936e-29	Naive
CD63	7.33543172485211e-34	-0.998934527428717	0.216	0.403	1.76057696828175e-29	Naive
ZFAS1	9.0166437988385e-34	0.388119492959986	0.898	0.847	2.16408467815923e-29	Naive
VCL	1.34683575317148e-33	-1.53461291273118	0.086	0.243	3.23254049118687e-29	Naive
RAC2	1.67685511940738e-33	-0.323399772594068	0.947	0.977	4.02461997208965e-29	Naive
IKZF2	2.09667740138179e-33	-2.8403540351881	0.033	0.162	5.03223543105643e-29	Naive
PPP2R5C	2.31459201368118e-33	-0.553169801888007	0.576	0.739	5.55525229203619e-29	Naive
GATA3	2.58890412276976e-33	-0.738670221723561	0.421	0.604	6.21362878505969e-29	Naive
EPS15	3.27687642124164e-33	-0.884935711271144	0.242	0.43	7.86483109862206e-29	Naive
SNHG8	7.05010081556337e-33	0.57116352532697	0.697	0.61	1.69209469674336e-28	Naive
ZEB2	1.41112808430974e-32	-7.16133632932461	0.001	0.108	3.38684851515182e-28	Naive
SKAP1	2.31843557027464e-32	-0.482893176674771	0.729	0.842	5.56447721221617e-28	Naive
INPP5D	3.33099703420275e-32	-0.952953053567585	0.214	0.394	7.99472598179003e-28	Naive
CDC42EP3	4.61836611847262e-32	-0.954033780348663	0.221	0.403	1.10845405209461e-27	Naive
RPL37A	4.64231553658795e-32	0.190232280013447	0.998	0.998	1.11420215193647e-27	Naive
CASK	6.14806474560157e-32	-0.871918859963138	0.268	0.454	1.47559701959183e-27	Naive
CFLAR	6.23463192588721e-32	-0.655174095902793	0.367	0.566	1.49637400853219e-27	Naive
SPN	7.2012598025362e-32	-0.725477925301929	0.338	0.536	1.72837436520671e-27	Naive
PFDN5	8.25903651616086e-32	0.219626013049325	0.997	0.995	1.98225135424377e-27	Naive
TNFRSF18	8.44907560455228e-32	-4.23595534204203	0.005	0.114	2.02786263584859e-27	Naive
PSME2	9.12958697505944e-32	-0.515222137021655	0.617	0.768	2.19119216988402e-27	Naive
NCALD	9.3038919036468e-32	-2.74369226257591	0.021	0.141	2.23302709579427e-27	Naive
PTPRC	1.39130083548835e-31	-0.270740066926444	0.989	0.992	3.33926113525559e-27	Naive
LDHB	2.50075707898447e-31	0.253905007361967	0.992	0.968	6.00206706527063e-27	Naive
ARAP2	2.56046657922825e-31	-0.988355831094457	0.175	0.349	6.14537583680572e-27	Naive
UTRN	2.84908568957174e-31	-0.630921887036592	0.466	0.644	6.83809056354113e-27	Naive
RNF214	2.92061745691211e-31	-1.05539188424308	0.153	0.322	7.00977395833474e-27	Naive
FGFBP2	3.25425214005535e-31	-6.48869125319015	0.002	0.106	7.81053056134685e-27	Naive
MAP4	3.27090623087074e-31	-0.914369997679898	0.205	0.388	7.85050204471286e-27	Naive
HCST	3.32880927185024e-31	-0.545062727940725	0.782	0.869	7.98947513336776e-27	Naive
PNRC1	4.02846378165731e-31	0.24976922577681	0.991	0.987	9.6687159223557e-27	Naive
SLFN5	6.17726743113276e-31	-0.654933594295937	0.488	0.663	1.48260595614617e-26	Naive
KLRG1	6.78815334652043e-31	-1.49403607285406	0.115	0.267	1.62922468469837e-26	Naive
AK5	7.20641853980818e-31	1.22058296051883	0.237	0.13	1.72961251373936e-26	Naive
PAXX	9.3855231910122e-31	-0.691074292067964	0.365	0.55	2.25261942107484e-26	Naive
ANXA1	1.03080704195362e-30	-0.476967081855103	0.812	0.841	2.47403998139289e-26	Naive
RBFOX2	1.4781131952034e-30	0.253388389138528	0.984	0.971	3.54761947980769e-26	Naive
ARL4C	2.73996774250128e-30	-0.386615784997537	0.822	0.904	6.57619657877732e-26	Naive
CHST12	2.74658245495579e-30	-1.40299695511422	0.096	0.245	6.5920725501394e-26	Naive
C12orf57	3.08825172976938e-30	0.322177589146512	0.946	0.918	7.41211297661948e-26	Naive
OPTN	3.41253133568101e-30	-0.612724719414442	0.464	0.64	8.190416458768e-26	Naive
CX3CR1	5.68058095565746e-30	-9.06317532672679	0	0.099	1.36339623516735e-25	Naive
OXNAD1	6.117799706724e-30	0.616107791544832	0.591	0.478	1.46833310761083e-25	Naive
FRY	6.86928035210966e-30	-2.15104027635449	0.027	0.145	1.64869597730984e-25	Naive
PRDX1	9.51877623995904e-30	-0.598703791274243	0.509	0.672	2.28460148535257e-25	Naive
HERPUD1	1.00570114753074e-29	-0.991226038592718	0.189	0.36	2.41378332418853e-25	Naive
ARF1	1.12757380427318e-29	-0.435252339251382	0.671	0.812	2.70628988763606e-25	Naive
LINC00861	1.7916923480043e-29	0.493616545423044	0.772	0.679	4.30024080444512e-25	Naive
ARMH1	1.93161745596033e-29	0.828323855095446	0.383	0.256	4.63607505605039e-25	Naive
RPL17	2.03494662499217e-29	0.146158856856385	1	1	4.88407539464372e-25	Naive
SNED1	2.15502505570745e-29	-1.9647826151656	0.049	0.175	5.17227563620344e-25	Naive
SEC11C	3.12430303642281e-29	-0.784071068954088	0.259	0.442	7.49863971771839e-25	Naive
SH2D2A	3.96637850901965e-29	-1.03377878079923	0.155	0.318	9.51970505949806e-25	Naive
PLEKHG3	3.97088932133755e-29	-2.75980827639941	0.024	0.136	9.53053146014226e-25	Naive
RABGAP1L	4.35386769765235e-29	-0.638963849278236	0.434	0.603	1.04497178611354e-24	Naive
RAB8B	5.43578437255581e-29	-0.934379110873526	0.192	0.363	1.30464260725712e-24	Naive
CAP1	5.45822668702958e-29	-0.507628282523457	0.649	0.782	1.31002898715397e-24	Naive
FOXP3	5.93768084307428e-29	-3.18432710718477	0.02	0.129	1.42510277914626e-24	Naive
TMX4	6.69358250921139e-29	-0.851830454577844	0.216	0.393	1.60652673803583e-24	Naive
SPTAN1	7.37600487139794e-29	-0.589942079929698	0.467	0.642	1.77031492918422e-24	Naive
RPSA	7.91372546814435e-29	0.1550615282621	0.999	1	1.89937324960933e-24	Naive
PRNP	1.33505050874937e-28	-0.821262522006473	0.219	0.396	3.20425472604936e-24	Naive
EIF3A	1.9954224781195e-28	-0.565285999021748	0.523	0.682	4.78921348973462e-24	Naive
EPHX2	2.54840529092487e-28	0.941718956077699	0.326	0.212	6.11642753874877e-24	Naive
ROCK1	2.70430464255399e-28	-0.649728200409796	0.362	0.546	6.49060157259384e-24	Naive
OGDH	4.34286367640627e-28	-0.841697476633027	0.234	0.409	1.04233071097427e-23	Naive
P4HB	4.55691189610172e-28	-0.607972136435506	0.43	0.603	1.09370442418337e-23	Naive
TPI1	5.4913424505349e-28	-0.463191777809881	0.6	0.763	1.31797710155288e-23	Naive
AC006369.1	5.66916278452857e-28	-1.00755769493029	0.142	0.3	1.3606557599147e-23	Naive
BACH2	6.41887434718014e-28	0.638069741548795	0.497	0.374	1.54059403206671e-23	Naive
SLAMF1	6.49248721482192e-28	-1.14458898541628	0.123	0.273	1.55826185642941e-23	Naive
PIP4K2A	7.43487147785656e-28	-0.641728985760347	0.386	0.567	1.78444350340035e-23	Naive
TBCB	8.73046626339109e-28	-0.580184050076037	0.407	0.59	2.0953992078765e-23	Naive
VASP	1.41498294755929e-27	-0.778045181554027	0.284	0.456	3.39610057243705e-23	Naive
CITED4	1.5040800604386e-27	1.08470583962619	0.27	0.164	3.60994255305868e-23	Naive
IRF1	1.54498302835006e-27	-0.621825078786192	0.445	0.609	3.70811376634297e-23	Naive
TSPAN32	1.88609376929478e-27	-2.09613294301487	0.039	0.154	4.5268136556844e-23	Naive
GNAI2	1.95414651947346e-27	-0.387669882167038	0.753	0.867	4.69014706138825e-23	Naive
RPL4	2.04661495463859e-27	0.182523765409716	0.999	0.997	4.91208055262808e-23	Naive
TBX21	2.17326047671562e-27	-3.84265991356136	0.009	0.107	5.21604247016517e-23	Naive
RGS19	2.94577365213787e-27	-0.657430066393702	0.328	0.512	7.07015134249611e-23	Naive
VIM	3.22631438594759e-27	-0.298818285212073	0.986	0.99	7.74347715771282e-23	Naive
SEPTIN11	3.43490414623632e-27	-1.73964767483899	0.041	0.158	8.2441134413818e-23	Naive
MATK	3.68374640134123e-27	-3.39411589047065	0.017	0.118	8.84135973785908e-23	Naive
NBEAL2	3.8011032346938e-27	-1.36030772327259	0.068	0.197	9.12302787358859e-23	Naive
CD2	4.72639622703825e-27	-0.455694633527486	0.733	0.839	1.13438235845145e-22	Naive
CCDC107	7.60148005347824e-27	-0.778607502403905	0.258	0.43	1.82443122763531e-22	Naive
LINC00402	7.9160718099588e-27	0.935657124127946	0.309	0.198	1.89993639510821e-22	Naive
PYHIN1	8.22003853311586e-27	-0.834390842237758	0.306	0.467	1.97289144833314e-22	Naive
YWHAH	8.8345569590725e-27	-0.826467588664784	0.228	0.394	2.12038201574699e-22	Naive
TGFBR3	9.75691588859208e-27	-1.33437090429636	0.118	0.26	2.34175738242098e-22	Naive
PAM	9.79728033112289e-27	-1.43682821057224	0.083	0.214	2.3514452522728e-22	Naive
CCL4	1.20784893336739e-26	-8.8661567625075	0	0.088	2.89895822497507e-22	Naive
GSTM2	2.39487523185909e-26	1.0886403835614	0.258	0.156	5.74794004398501e-22	Naive
RPL27	2.5825742531653e-26	0.184947734243182	0.999	0.997	6.19843646502203e-22	Naive
PTPRJ	2.80096222712303e-26	-1.21040010912645	0.104	0.243	6.72258944131798e-22	Naive
PRR5L	3.17805363548482e-26	-2.98292474125629	0.013	0.109	7.62764653052712e-22	Naive
PSMB8	3.54339063915148e-26	-0.472035989927586	0.63	0.782	8.50449187302747e-22	Naive
UBA52	3.89773233613278e-26	0.158339255032828	1	0.998	9.35494737995228e-22	Naive
LINC00892	4.06198328628175e-26	-1.39448845479765	0.079	0.208	9.74916608540483e-22	Naive
PLEC	4.13622619492942e-26	-0.92876416211253	0.143	0.295	9.92735649045011e-22	Naive
NOP53	7.02006097016618e-26	0.256668512020973	0.977	0.963	1.68488483344958e-21	Naive
AL133415.1	7.43685553223477e-26	-0.707121693031205	0.311	0.481	1.78491969629167e-21	Naive
RAPGEF1	7.51767231555607e-26	-0.922089902523582	0.169	0.325	1.80431653245661e-21	Naive
CYB561	7.57203060415033e-26	-1.57024066945569	0.057	0.178	1.81736306530212e-21	Naive
SIT1	8.08431477176037e-26	-0.583330520443506	0.403	0.578	1.94031638837021e-21	Naive
ABHD17A	8.4724741598013e-26	-0.624655013068055	0.529	0.689	2.03347852309391e-21	Naive
H3F3A	8.4932056217643e-26	-0.276439980573369	0.935	0.967	2.03845428127965e-21	Naive
MIR4435-2HG	9.43424660134657e-26	-1.02842296240286	0.192	0.342	2.26431352678919e-21	Naive
MTPN	9.45319451709269e-26	-0.625681848033876	0.369	0.545	2.26886121604742e-21	Naive
SNHG6	1.02692328752679e-25	0.300191784973612	0.924	0.889	2.46471858239304e-21	Naive
FERMT3	1.11928424661412e-25	-0.603841383723833	0.372	0.549	2.68639412029856e-21	Naive
TXK	1.34431565952532e-25	0.795645700614551	0.388	0.275	3.22649201442672e-21	Naive
ARHGDIA	1.39381440060639e-25	-0.445812494144654	0.614	0.765	3.3452939428954e-21	Naive
FBXW5	1.63677902459573e-25	-0.642313519854122	0.315	0.492	3.9284333369322e-21	Naive
SP100	1.84259497528942e-25	-0.466935829392729	0.615	0.745	4.42241220019215e-21	Naive
RNF19A	2.01877169671057e-25	-0.805953793223153	0.21	0.369	4.84525394927503e-21	Naive
CCR6	2.88081539350293e-25	-1.56425584423347	0.064	0.184	6.91424502594639e-21	Naive
EIF3E	3.22089359312782e-25	0.337557055767592	0.906	0.879	7.73046671286608e-21	Naive
SNHG7	3.36832593467586e-25	0.684085287768047	0.513	0.415	8.08431907581552e-21	Naive
DOCK8	4.60075628623977e-25	-0.502195916932016	0.463	0.635	1.10422751626041e-20	Naive
RPS6KA3	4.70100938984419e-25	-0.657358804052881	0.317	0.489	1.1282892636565e-20	Naive
HNRNPLL	5.63416371433363e-25	-0.826357551490012	0.2	0.36	1.35225563307721e-20	Naive
RPS20	5.80539590413473e-25	0.235254945855385	0.982	0.976	1.39335307095138e-20	Naive
ARPC5L	6.17256312530658e-25	-0.667975496757424	0.286	0.456	1.48147687570483e-20	Naive
ALOX5AP	6.39292335700085e-25	-0.65999743473897	0.417	0.567	1.53436553491377e-20	Naive
PLCB1	6.95873432670977e-25	-3.30597955007155	0.012	0.103	1.67016582575361e-20	Naive
OOEP	8.43738833739597e-25	0.344846795595885	0.876	0.829	2.02505757485841e-20	Naive
EMB	8.83243971791633e-25	-0.532470457928108	0.456	0.628	2.1198738566971e-20	Naive
RHOC	9.71670387584595e-25	-1.37290137019476	0.067	0.187	2.33210609724179e-20	Naive
IDS	1.01256337179783e-24	-0.640256335088639	0.341	0.514	2.43025334865198e-20	Naive
FAM160B1	1.07936563547729e-24	-1.53200170907334	0.062	0.18	2.59058546170905e-20	Naive
GUK1	1.10401637880629e-24	-0.461353340743458	0.611	0.753	2.64974971077297e-20	Naive
DYNLL1	1.28090905714992e-24	-0.585919032046016	0.461	0.617	3.07430982806553e-20	Naive
PIK3IP1	1.74671750408428e-24	0.432760085452073	0.701	0.611	4.19229668155268e-20	Naive
RPL23A	1.85052294512193e-24	0.134470064847688	0.999	0.999	4.44144012058714e-20	Naive
OAZ1	1.87673925979183e-24	-0.273722540653214	0.944	0.972	4.50436189742637e-20	Naive
BATF	1.91831704467405e-24	-0.995407601994754	0.143	0.282	4.60415273892218e-20	Naive
TPST2	2.54689485944491e-24	-1.09134186295748	0.122	0.258	6.11280235215373e-20	Naive
TMEM50A	2.75128099198841e-24	-0.493851567052978	0.519	0.689	6.60334950887137e-20	Naive
RUNX2	3.13742679259494e-24	-1.36467503059868	0.077	0.199	7.53013804490712e-20	Naive
HLA-DRA	4.26352678281862e-24	-6.5594118208252	0.001	0.081	1.0232890631443e-19	Naive
PIK3R5	4.36544580641063e-24	-0.655672274000397	0.333	0.498	1.04775064799661e-19	Naive
MACF1	4.97950379198734e-24	-0.589913216082359	0.433	0.587	1.19513070511488e-19	Naive
PMAIP1	6.36877649791245e-24	-2.5718895708835	0.032	0.131	1.52857004726397e-19	Naive
PGAM1	7.06664657552517e-24	-0.499863281832421	0.5	0.666	1.6960658445918e-19	Naive
LPP	8.37264768133578e-24	-0.794134288261401	0.221	0.378	2.0095191699974e-19	Naive
DBI	1.00977115985081e-23	-0.588319362863595	0.445	0.604	2.42355176075793e-19	Naive
AKAP13	1.29100088062193e-23	-0.46795153014679	0.548	0.684	3.0985312135807e-19	Naive
CALR	1.33832519974226e-23	-0.480910131742437	0.54	0.7	3.21211431190139e-19	Naive
PPIA	1.35738044777272e-23	-0.217927776775821	0.982	0.994	3.25784881269931e-19	Naive
HSPA5	1.43128484230823e-23	-0.534844930053161	0.483	0.644	3.43522675002398e-19	Naive
AUTS2	1.53188028072055e-23	-3.17281338535418	0.009	0.095	3.67666586175739e-19	Naive
SASH3	2.0759513033752e-23	-0.692875813817166	0.303	0.465	4.98249072323081e-19	Naive
EPSTI1	2.19558345086537e-23	-1.10166128056335	0.123	0.255	5.26961984042197e-19	Naive
PPP3CA	2.33058325436042e-23	-0.887847617211723	0.153	0.297	5.59363286879044e-19	Naive
GTDC1	2.33839126412709e-23	-2.41016032086153	0.023	0.116	5.61237287303142e-19	Naive
FCRL6	2.83408189072084e-23	-6.5804477507009	0.001	0.079	6.80207994591909e-19	Naive
FNBP1	3.35262880797556e-23	-0.469291837752195	0.555	0.702	8.04664440202214e-19	Naive
TNFSF10	3.63019984725229e-23	-0.758807132664272	0.273	0.43	8.71284265339022e-19	Naive
MCL1	4.29837368458966e-23	-0.550416705386368	0.471	0.626	1.03165266803836e-18	Naive
ST8SIA4	4.93869184900781e-23	-1.27464135755656	0.079	0.198	1.18533543068037e-18	Naive
UQCRB	5.18130897815295e-23	0.288278246099848	0.936	0.928	1.24356596784649e-18	Naive
SLF1	5.32932051564119e-23	-1.18320895791482	0.07	0.186	1.27909021695904e-18	Naive
RGS1	5.40390067844379e-23	-1.75048368881576	0.043	0.146	1.29699020183329e-18	Naive
CCR10	5.95400681842145e-23	-4.17616093925971	0.008	0.091	1.42902117648933e-18	Naive
COX7C	6.34609908096903e-23	0.223795342926848	0.972	0.977	1.52312724042338e-18	Naive
PRKX	8.34055552283557e-23	-0.837291622302492	0.195	0.343	2.00181673103576e-18	Naive
PPP2R2B	8.48967155429598e-23	-3.13059330431488	0.015	0.101	2.03760606974658e-18	Naive
YWHAZ	9.00237834916652e-23	-0.295617813888263	0.884	0.939	2.16066082758346e-18	Naive
ITGAL	9.12828091127675e-23	-0.758615170943991	0.265	0.421	2.19087870151553e-18	Naive
FCRL3	9.46684546892712e-23	-3.69812158500903	0.008	0.089	2.2721375809972e-18	Naive
CASP8	1.05956811226313e-22	-0.589592473656745	0.372	0.539	2.54306942624274e-18	Naive
SLC4A7	1.15196831311056e-22	-0.762402923090801	0.2	0.352	2.76483914829665e-18	Naive
ARHGAP15	1.27045836414933e-22	-0.333635061755935	0.875	0.921	3.0492271197948e-18	Naive
SNHG32	1.43130627046361e-22	0.589408058917323	0.541	0.457	3.43527817973971e-18	Naive
STK39	1.46222236486064e-22	-0.891669179968077	0.157	0.298	3.50947989790201e-18	Naive
GDPD5	1.50217904667896e-22	-2.45228103360654	0.018	0.107	3.60537992993417e-18	Naive
CAPZA1	1.52448494833365e-22	-0.577220992042234	0.346	0.514	3.6589163244956e-18	Naive
RGS10	1.55691240279974e-22	0.413002601582347	0.716	0.649	3.73674545795965e-18	Naive
TTC39C-AS1	1.57171869383169e-22	-1.44570756829384	0.055	0.164	3.77228203706545e-18	Naive
CAPNS1	1.73923021616814e-22	-0.490877402987374	0.44	0.611	4.17432644182514e-18	Naive
AL136456.1	1.76536714196028e-22	-2.37117081626249	0.03	0.125	4.23705767741888e-18	Naive
KLRB1	1.97581056365845e-22	-0.9417170454339	0.189	0.324	4.74214293383664e-18	Naive
MXD4	2.63741299961771e-22	-0.847617974902874	0.183	0.328	6.33005494038247e-18	Naive
HSP90AA1	2.91152278963179e-22	-0.270731170997416	0.903	0.95	6.98794584739525e-18	Naive
S1PR5	3.25620200650717e-22	-4.89708722519012	0.001	0.075	7.81521043581787e-18	Naive
ACTR2	3.49719858661741e-22	-0.47353809339785	0.511	0.664	8.39362632774045e-18	Naive
MYBL1	3.68669451153129e-22	-1.02358404694024	0.142	0.272	8.84843549712625e-18	Naive
BIN2	4.46910084363189e-22	-0.412075781831403	0.674	0.794	1.07262889348009e-17	Naive
GPR65	5.0016054630472e-22	-0.881352649940097	0.153	0.291	1.20043532718596e-17	Naive
WDR1	6.98527606469814e-22	-0.467004056586179	0.544	0.696	1.6765361082882e-17	Naive
ADK	7.17594248226718e-22	-0.637337938293201	0.288	0.446	1.72229795516895e-17	Naive
RESF1	9.89953011202986e-22	-0.386456644087188	0.662	0.79	2.37598622218829e-17	Naive
TMEM273	1.07436954787597e-21	-3.34368818966573	0.008	0.086	2.57859435185712e-17	Naive
RPS11	1.21387929797713e-21	0.190351999356551	0.996	0.985	2.91343170307492e-17	Naive
ACTR3	1.27026105479595e-21	-0.422317356558753	0.654	0.776	3.04875355761575e-17	Naive
GBP1	1.32728442310803e-21	-0.876079765973072	0.219	0.363	3.18561534390158e-17	Naive
COL18A1	1.45334839269983e-21	1.21545751777683	0.187	0.105	3.48818147731885e-17	Naive
PCNX1	1.48267046449634e-21	-0.492959293427509	0.38	0.55	3.55855738183767e-17	Naive
ILK	1.60328896145351e-21	-0.655899897604065	0.232	0.388	3.84805383638456e-17	Naive
PLEKHF1	1.70797365486423e-21	-1.18290864376762	0.087	0.203	4.09930756903964e-17	Naive
RASSF1	1.88797960436511e-21	-0.865070306997259	0.174	0.314	4.53133984843669e-17	Naive
CHCHD2	2.03989362584387e-21	-0.25392139875155	0.876	0.935	4.89594869138786e-17	Naive
CERS6	2.16202209055101e-21	0.982100450361677	0.242	0.151	5.18906921953149e-17	Naive
RHOA	2.68535782962814e-21	-0.295194279503632	0.835	0.905	6.44512732689049e-17	Naive
TUBA1C	4.55042881934543e-21	-0.873951498414834	0.124	0.252	1.0921484209311e-16	Naive
DHRS7	4.73884390564412e-21	-0.489538178836407	0.416	0.587	1.13736992579365e-16	Naive
YBX1	6.14145097955599e-21	-0.243784828989569	0.924	0.954	1.47400964960323e-16	Naive
LAIR2	6.18128876977658e-21	-4.35894414099079	0.005	0.078	1.48357111763408e-16	Naive
GPRIN3	6.32397266626262e-21	-0.575030775504912	0.379	0.532	1.51781667962969e-16	Naive
PSMA7	8.11434237361989e-21	-0.363716274072053	0.701	0.81	1.94752331309251e-16	Naive
ARPC4	8.96465273592314e-21	-0.471085589155428	0.451	0.611	2.15160630314891e-16	Naive
PDIA6	9.84799384499239e-21	-0.597149752349818	0.313	0.47	2.36361700273662e-16	Naive
RNF213	9.87662397841225e-21	-0.490932153637577	0.527	0.671	2.37048852105873e-16	Naive
EEF1D	1.02496861521625e-20	0.150480171982626	0.997	0.997	2.46002717338053e-16	Naive
PARP14	1.13706090281672e-20	-0.993334981986474	0.126	0.251	2.7290598728504e-16	Naive
MBP	1.19401081973862e-20	-0.435234515544104	0.58	0.714	2.86574536845466e-16	Naive
USP15	1.19440852518274e-20	-0.524091367791442	0.562	0.7	2.8666999012911e-16	Naive
CLTC	1.21952298734579e-20	-0.786382606321309	0.143	0.277	2.92697712192863e-16	Naive
TM9SF2	1.23235345391754e-20	-0.579765001570231	0.292	0.45	2.95777152474749e-16	Naive
KAT2B	1.24446597891047e-20	-0.857265768141648	0.11	0.234	2.98684279598301e-16	Naive
EIF4E3	1.42678049407437e-20	-0.679057339432064	0.22	0.367	3.42441586382789e-16	Naive
STAT1	1.62360614043956e-20	-0.795714873825814	0.372	0.508	3.896817097669e-16	Naive
CD226	1.69264050637138e-20	-0.831388991114477	0.165	0.298	4.06250647934194e-16	Naive
SMC4	1.74671575811614e-20	-1.06854788680412	0.102	0.218	4.19229249105454e-16	Naive
ZFYVE28	1.90986117551435e-20	-0.984863794843739	0.107	0.227	4.583857807352e-16	Naive
LRBA	1.91662060988752e-20	-0.540762882536381	0.321	0.481	4.60008112579103e-16	Naive
PREX1	1.99335026684449e-20	-0.583542651509408	0.343	0.499	4.78423997545345e-16	Naive
ADGRG1	2.02589134624079e-20	-6.52634466049981	0.001	0.069	4.86234182011252e-16	Naive
IFI16	2.39339455978939e-20	-0.594956690597537	0.358	0.507	5.74438628295051e-16	Naive
SELENOT	2.41999517822432e-20	-0.556863529169936	0.344	0.509	5.80823042725619e-16	Naive
MAP3K5	2.60241876735303e-20	-0.683857291401786	0.211	0.357	6.24606528352401e-16	Naive
STMN3	2.99782722841238e-20	0.444922109988876	0.647	0.567	7.19508513091256e-16	Naive
C4orf48	3.0776883469811e-20	-0.745983894875237	0.178	0.317	7.38675980158935e-16	Naive
FBXW7	3.87938875207912e-20	-0.752461005238228	0.179	0.316	9.31092094386509e-16	Naive
HCLS1	3.93400414094383e-20	-0.313417830962301	0.781	0.876	9.44200333867928e-16	Naive
ZBTB38	3.98553400285605e-20	-0.648599573695353	0.25	0.401	9.56568016025481e-16	Naive
AHR	4.32192514956866e-20	-0.966517523415549	0.116	0.235	1.03730525514798e-15	Naive
CD47	4.64826927030059e-20	-0.41729398092907	0.553	0.698	1.11563110756484e-15	Naive
SATB1	5.49476219423096e-20	0.649469187867998	0.417	0.317	1.31879787423737e-15	Naive
SP140	5.85851335882311e-20	-0.632313158600153	0.289	0.437	1.40610179125113e-15	Naive
PLEKHA5	5.98269121585878e-20	-2.39728794813128	0.018	0.098	1.43590571871827e-15	Naive
CAPZB	6.17165954950341e-20	-0.31076141600984	0.802	0.891	1.48126000847631e-15	Naive
RAB27A	6.92006867111928e-20	-1.03073825915872	0.104	0.218	1.66088568175534e-15	Naive
RTKN2	7.20711290046965e-20	-1.93516292891182	0.051	0.145	1.72977916724172e-15	Naive
DSTN	8.891874661843e-20	-0.536436829786755	0.404	0.555	2.13413883758894e-15	Naive
CANX	9.23745318366411e-20	-0.489258060692352	0.381	0.539	2.21708113861122e-15	Naive
CD84	1.05998722811516e-19	-0.881549492417217	0.117	0.238	2.5440753461992e-15	Naive
PSMA6	1.06901171409754e-19	-0.495462943968231	0.405	0.563	2.5657350150055e-15	Naive
DOCK2	1.14880628948825e-19	-0.59246333603554	0.294	0.447	2.75724997540075e-15	Naive
SLC40A1	1.16896825351888e-19	0.697202871374681	0.362	0.263	2.80564070527067e-15	Naive
JUNB	1.26121133050365e-19	0.279713484254293	0.973	0.959	3.02703331434181e-15	Naive
CD53	1.2683247994187e-19	-0.395363193225326	0.69	0.8	3.04410635108483e-15	Naive
RNF149	1.50368544538457e-19	-0.505494378872133	0.418	0.569	3.60899543746751e-15	Naive
APOL6	1.58329783537298e-19	-0.81040765295866	0.148	0.274	3.8000731346787e-15	Naive
TCEA3	1.7192664474911e-19	0.939079309498652	0.259	0.171	4.1264114006234e-15	Naive
MYO5A	1.73571885446841e-19	-0.865044598008182	0.118	0.238	4.16589882260964e-15	Naive
GYG1	1.75231132475756e-19	-1.17751288561375	0.076	0.181	4.20572241055063e-15	Naive
CD82	1.79087269312927e-19	-0.596843072344567	0.332	0.48	4.29827355077957e-15	Naive
EIF4A1	1.80318626842162e-19	-0.340789915994564	0.73	0.837	4.32782736283873e-15	Naive
GZMK	1.91822818163712e-19	-3.75832226762244	0.008	0.078	4.60393945874725e-15	Naive
ASCC3	2.03517403828741e-19	-0.741604992301544	0.18	0.315	4.88462120929362e-15	Naive
CEP78	2.05222657647674e-19	-1.37235337041842	0.06	0.158	4.92554900620182e-15	Naive
COX5A	2.12963906615866e-19	-0.472240230809585	0.492	0.638	5.1113467226874e-15	Naive
OSBPL8	2.37753903422715e-19	-0.409270851993568	0.545	0.683	5.70633143604859e-15	Naive
SLC9A9	2.41034123649925e-19	-0.762302900212278	0.182	0.314	5.78506000172185e-15	Naive
APBB1IP	2.44613094958909e-19	-0.376500959643901	0.672	0.789	5.87095889210878e-15	Naive
MIS18BP1	2.46326759716975e-19	-0.873322256146047	0.139	0.26	5.91208855996712e-15	Naive
SYTL1	2.50920659277706e-19	-0.474202518828113	0.49	0.636	6.02234674332423e-15	Naive
CD300A	2.55267801710379e-19	-1.66605280887023	0.054	0.147	6.12668250885081e-15	Naive
SPCS3	3.33012206876337e-19	-0.603310305857023	0.254	0.403	7.99262597723897e-15	Naive
HPGD	3.60644698255732e-19	-5.07281955113667	0.003	0.068	8.65583340283583e-15	Naive
SYT11	3.69334346743273e-19	-1.44085187492786	0.049	0.142	8.86439365618529e-15	Naive
MXRA7	3.75422853426822e-19	-2.93909178630136	0.013	0.087	9.01052390509716e-15	Naive
ANKRD44	4.01088245987005e-19	-0.366432206246754	0.66	0.772	9.6265189919341e-15	Naive
ATP6V0D1	4.12417833391029e-19	-0.703443799552173	0.154	0.285	9.8984404192181e-15	Naive
PARK7	4.32304877540213e-19	-0.409813959369409	0.59	0.727	1.03757493658427e-14	Naive
PSMB6	4.8704028462105e-19	-0.508045757898451	0.371	0.533	1.16894538711898e-14	Naive
RAB5IF	5.65069399532415e-19	-0.566912687458925	0.27	0.419	1.35622306581775e-14	Naive
DUSP2	5.8372390395499e-19	-1.08539592593906	0.187	0.309	1.40099574188237e-14	Naive
ATP5F1B	6.17558942030989e-19	-0.308437466186182	0.746	0.84	1.48220321676858e-14	Naive
HERC1	6.82303235780118e-19	-0.541955048898535	0.333	0.491	1.63759599619586e-14	Naive
MAF	6.89558137015605e-19	-1.09262545214707	0.091	0.198	1.65500848465115e-14	Naive
USP46	6.95868096939617e-19	-1.34202381581894	0.059	0.155	1.67015301946478e-14	Naive
GALM	7.07314638102478e-19	-0.841498962596253	0.127	0.248	1.69762586290976e-14	Naive
CLDND1	7.1089854522566e-19	-0.566219574708539	0.396	0.544	1.70622759839611e-14	Naive
CDC42	7.33423916333803e-19	-0.352585865865333	0.675	0.793	1.76029074159276e-14	Naive
ADRB2	9.01776503270163e-19	-4.61239974223578	0.003	0.067	2.16435378549872e-14	Naive
RILPL2	9.02386900114944e-19	-0.629273849923084	0.237	0.379	2.16581879896588e-14	Naive
COPE	9.04368244159462e-19	-0.409532095198587	0.525	0.667	2.17057422280712e-14	Naive
ARHGAP25	9.48154659501368e-19	-0.517828867805656	0.369	0.522	2.27566599826923e-14	Naive
PRR5	9.48223775669801e-19	-1.08519066220479	0.095	0.202	2.27583188398509e-14	Naive
HLA-DQA1	1.00510046022194e-18	-5.85653011216226	0.002	0.065	2.41234161457867e-14	Naive
PICALM	1.03295817007138e-18	-0.641667768328302	0.185	0.32	2.47920290398831e-14	Naive
PSMB10	1.06560512719805e-18	-0.405593743631286	0.581	0.717	2.55755886578803e-14	Naive
TIMP1	1.08111958313697e-18	-0.583678705619143	0.352	0.496	2.59479511148703e-14	Naive
SYTL2	1.0852870990354e-18	-1.76131665733054	0.041	0.128	2.60479756639486e-14	Naive
ZNF365	1.28766490090739e-18	-2.87461853272439	0.005	0.071	3.09052452866783e-14	Naive
FKBP2	1.32606688120038e-18	-0.704518273364098	0.181	0.314	3.18269312156903e-14	Naive
AKNA	1.38191772118845e-18	-0.482523778188177	0.353	0.514	3.31674072262439e-14	Naive
RNPEPL1	1.39914800395543e-18	-0.46610447373661	0.473	0.624	3.35809512429343e-14	Naive
TMOD3	1.41726912575162e-18	-0.500244360995037	0.308	0.465	3.40158762871647e-14	Naive
PYCARD	1.5355510621501e-18	-0.662359266058164	0.217	0.353	3.68547610426646e-14	Naive
TANK	1.5657019200352e-18	-0.628351638001011	0.253	0.397	3.75784117827648e-14	Naive
ZNRF2	1.60211734757289e-18	-0.834921633299418	0.133	0.255	3.8452418459097e-14	Naive
FAM120A	1.6111907718782e-18	-0.581111511672627	0.207	0.349	3.86701897158486e-14	Naive
NFATC2	1.6171940562565e-18	-0.591355168437517	0.294	0.438	3.88142745442123e-14	Naive
CSK	1.75841662825038e-18	-0.373726839412823	0.659	0.771	4.22037574946374e-14	Naive
LRRC8C	1.81152712521297e-18	-0.569601580486779	0.263	0.412	4.34784625322365e-14	Naive
MAN1A1	1.9847824730238e-18	-1.71707017458882	0.038	0.123	4.76367641350443e-14	Naive
IGF1R	2.21035829233997e-18	1.58843475485006	0.104	0.049	5.30508093744515e-14	Naive
VCP	2.23610757100356e-18	-0.433950931534267	0.488	0.645	5.36688178116565e-14	Naive
ITGAM	2.39199213024532e-18	-5.7932034195921	0.001	0.062	5.7410203118018e-14	Naive
EML4	2.65328948887593e-18	-0.424603019252175	0.553	0.682	6.36816010225113e-14	Naive
GPR68	2.67818609621109e-18	-2.79283302357078	0.01	0.079	6.42791444951624e-14	Naive
PI16	2.7014737746623e-18	-0.931269432942685	0.134	0.249	6.48380720656699e-14	Naive
SUB1	2.8725181745888e-18	-0.292986971429899	0.789	0.88	6.89433087083057e-14	Naive
AFDN	3.02179503953829e-18	-2.31583716960485	0.018	0.091	7.25261027439584e-14	Naive
NEDD9	3.46555438423371e-18	-0.894908287306222	0.111	0.225	8.31767707759934e-14	Naive
DUSP4	3.84330742963337e-18	-4.72635670642117	0.003	0.065	9.22432216186305e-14	Naive
CAPG	4.68810557053627e-18	-1.12886015361714	0.085	0.187	1.12519221798441e-13	Naive
ARHGDIB	4.69099798862639e-18	-0.186499669327786	0.995	0.997	1.12588642725022e-13	Naive
SIRT2	5.18565628319327e-18	-0.819447333028279	0.115	0.229	1.24460936452922e-13	Naive
TMEM181	5.59923755070712e-18	-1.03962077075501	0.081	0.184	1.34387300454522e-13	Naive
CD3D	5.91724135330197e-18	-0.25017732943069	0.928	0.961	1.42019709720601e-13	Naive
TBK1	6.12119386095256e-18	-1.09412118342371	0.079	0.18	1.46914773856722e-13	Naive
SDF4	6.45981456647522e-18	-0.53943543321279	0.305	0.455	1.55042009409972e-13	Naive
EIF4G3	7.13197610132407e-18	-1.05768301524682	0.076	0.175	1.71174558407879e-13	Naive
COX6A1	7.33651742183012e-18	-0.296714428908515	0.799	0.881	1.76083754641345e-13	Naive
ST13	8.17153069135185e-18	0.381093919013985	0.725	0.685	1.96124908123136e-13	Naive
C1orf21	8.20549176117972e-18	-6.07660680167345	0.001	0.06	1.96940007760075e-13	Naive
REL	9.56625223111937e-18	-0.705454977487831	0.169	0.295	2.29599619799096e-13	Naive
BZW1	9.57273808861684e-18	-0.460163325336963	0.396	0.55	2.29755286864893e-13	Naive
PHPT1	1.04728152734334e-17	-0.728188035349914	0.174	0.298	2.51358039377675e-13	Naive
EIF3H	1.09649905103453e-17	0.256752055119292	0.924	0.881	2.63170737238799e-13	Naive
IL2RB	1.09750580748556e-17	-0.967536547464845	0.126	0.236	2.63412368854609e-13	Naive
CEP128	1.1084026850893e-17	-1.16310511776743	0.075	0.172	2.66027728448282e-13	Naive
MYL12B	1.11038976682624e-17	-0.233377490090022	0.916	0.955	2.66504647935965e-13	Naive
EIF3L	1.16983689829991e-17	0.271491052770641	0.908	0.886	2.80772553960961e-13	Naive
ARL6IP5	1.23367876529314e-17	-0.244939539002776	0.852	0.922	2.96095240458007e-13	Naive
LDHA	1.27260983363475e-17	-0.371648054952185	0.643	0.768	3.05439086170676e-13	Naive
RAB37	1.27317677880367e-17	-1.00757490013057	0.112	0.22	3.05575158680669e-13	Naive
ITGB7	1.39687730084744e-17	-0.465142192764196	0.483	0.623	3.35264520976394e-13	Naive
JAZF1	1.39765873223944e-17	-1.26914606295199	0.065	0.158	3.35452072324789e-13	Naive
EDA	1.41781293004603e-17	1.08722782811854	0.19	0.114	3.40289281340348e-13	Naive
PTP4A2	1.78150129866364e-17	-0.347904441672802	0.657	0.786	4.27578126692259e-13	Naive
MAP3K8	1.94569667142804e-17	-3.95569225298566	0.004	0.065	4.66986658109444e-13	Naive
PTPN7	1.96964167193183e-17	-0.73056454119768	0.202	0.33	4.72733697680358e-13	Naive
APOBEC3C	1.98917755525508e-17	-1.01624187630981	0.096	0.2	4.77422505036772e-13	Naive
SLC25A24	2.44001000739728e-17	-0.911530004904443	0.094	0.198	5.8562680187542e-13	Naive
SYNE1	2.48542307463174e-17	-0.601572809070447	0.367	0.501	5.96526392142365e-13	Naive
SETX	2.61119241799686e-17	-0.519542853709355	0.3	0.445	6.26712292243427e-13	Naive
SQOR	2.61425941027698e-17	-0.69417509751811	0.179	0.304	6.27448401060578e-13	Naive
PHTF2	2.70680590602457e-17	-0.611379799759273	0.211	0.347	6.49660485504957e-13	Naive
PSMB2	2.80320761241897e-17	-0.561123917864724	0.259	0.403	6.72797859056677e-13	Naive
SOS1	2.8377189949325e-17	-0.636603384247311	0.2	0.33	6.8108093597375e-13	Naive
MDS2	2.92303053774568e-17	1.01036491629122	0.201	0.124	7.01556559364342e-13	Naive
C5orf56	3.00161921685923e-17	-0.622066382331368	0.272	0.411	7.20418628238383e-13	Naive
SAMHD1	3.06153135203076e-17	-0.359589399748315	0.734	0.821	7.34798139800903e-13	Naive
SND1	3.28962053173236e-17	-0.542499486947129	0.296	0.441	7.89541823821083e-13	Naive
STAM	3.60553380583904e-17	-0.912846542633958	0.145	0.261	8.65364168739428e-13	Naive
CTSH	3.93592988989988e-17	-1.64644794170978	0.042	0.124	9.44662532874869e-13	Naive
GALNT10	4.04667921512866e-17	-1.19671777593162	0.059	0.149	9.7124347842303e-13	Naive
IL6ST	4.15571055125164e-17	0.485349069331444	0.534	0.449	9.97412089405907e-13	Naive
ALDOA	4.28071709356768e-17	-0.271842402548764	0.834	0.895	1.02741490962718e-12	Naive
KDM6A	4.41828414153289e-17	-0.784819866462117	0.156	0.277	1.06043237680931e-12	Naive
KRTCAP2	4.49436657465328e-17	-0.310404441444643	0.716	0.822	1.07869292158253e-12	Naive
PSMD8	4.4943920500322e-17	-0.459830164493774	0.408	0.563	1.07869903592823e-12	Naive
OSBPL3	4.59205764358182e-17	-0.772791090415541	0.097	0.202	1.10213975503607e-12	Naive
TBXAS1	4.63200935655685e-17	-1.7587036878498	0.03	0.107	1.11172856566721e-12	Naive
TBC1D5	4.64495851485169e-17	-0.483473065868189	0.293	0.434	1.11483649314955e-12	Naive
ZYX	5.19441556213153e-17	-0.435740411199091	0.612	0.725	1.24671167906719e-12	Naive
NPDC1	5.35971870957353e-17	-0.949354840139713	0.117	0.223	1.28638608748474e-12	Naive
BRD2	5.36581820883597e-17	-0.464392713630047	0.353	0.507	1.28785002830272e-12	Naive
SMCHD1	5.37325929344758e-17	-0.336610032933815	0.752	0.845	1.28963596302035e-12	Naive
PSMB3	5.44196236808844e-17	-0.453965618965721	0.473	0.622	1.30612538796491e-12	Naive
PTPN22	5.75972202371074e-17	-0.82161407176286	0.124	0.234	1.38239088291081e-12	Naive
AC103563.7	6.41666268911365e-17	1.07460657031565	0.182	0.11	1.54006321201417e-12	Naive
SAMD9L	6.42358166376494e-17	-0.808446470128574	0.125	0.238	1.54172383512022e-12	Naive
GOLGB1	7.40187305822127e-17	-0.580409242444604	0.237	0.371	1.77652355270369e-12	Naive
H1FX	7.43841461150754e-17	0.349322021744019	0.805	0.743	1.78529389090792e-12	Naive
PEPD	8.72513687127191e-17	-0.699579718219599	0.169	0.292	2.09412010047397e-12	Naive
NHSL2	9.21536591706628e-17	-3.98604305392646	0.004	0.063	2.21177997375508e-12	Naive
UST	9.53773414429618e-17	-1.60363339537734	0.03	0.106	2.28915157197253e-12	Naive
SEPTIN7	1.04866524716327e-16	-0.294503171710974	0.749	0.841	2.51690145971658e-12	Naive
LIME1	1.06692274388297e-16	-0.295589990789841	0.833	0.895	2.56072127759352e-12	Naive
KCNAB2	1.23308620627889e-16	-0.542514688778338	0.273	0.414	2.95953020368996e-12	Naive
NCOR1	1.25674903829498e-16	-0.402587391183536	0.494	0.634	3.01632336681177e-12	Naive
FAM53B	1.2714679855825e-16	-0.945983338874163	0.086	0.185	3.05165031219655e-12	Naive
MBD2	1.30319489143936e-16	-0.497105900928514	0.326	0.466	3.1277980589436e-12	Naive
FMNL1	1.34646110918354e-16	-0.411984679856011	0.534	0.663	3.23164130815141e-12	Naive
HLA-E	1.3536405509502e-16	-0.163543985442304	0.996	0.998	3.24887268633558e-12	Naive
ARF6	1.39708341271415e-16	-0.396872430612653	0.543	0.685	3.35313989885523e-12	Naive
OASL	1.42923545872745e-16	-2.17253178521613	0.015	0.081	3.43030802449176e-12	Naive
FANK1	1.49423165639671e-16	-3.8098279436279	0.005	0.064	3.58630539851774e-12	Naive
PLEKHA2	1.51383510990466e-16	-0.876266602953253	0.099	0.202	3.63335564728218e-12	Naive
CD27	1.51816615785013e-16	0.27617052076192	0.742	0.63	3.64375059545611e-12	Naive
HIVEP3	1.5783042750674e-16	-0.996980554938167	0.093	0.192	3.78808809058926e-12	Naive
GIMAP4	1.63632732643189e-16	0.256373442536866	0.904	0.87	3.92734921616918e-12	Naive
CCDC167	1.74326751679934e-16	-0.732896716775906	0.165	0.283	4.18401636707011e-12	Naive
TMED5	1.7621746194503e-16	-0.572479529934359	0.198	0.332	4.22939530414267e-12	Naive
HINT1	1.82750972811398e-16	0.18851588178565	0.98	0.977	4.38620609844637e-12	Naive
ATP6V0B	1.85267100085764e-16	-0.466401322841326	0.321	0.472	4.44659566915843e-12	Naive
ISG20	1.989374098299e-16	-0.390916535683051	0.676	0.789	4.77469677332744e-12	Naive
CTSA	2.18414718055005e-16	-0.741905765535889	0.214	0.337	5.24217164803817e-12	Naive
LINC00426	2.24852244438217e-16	-1.09577923944265	0.074	0.166	5.39667871876164e-12	Naive
PRKCA	2.40645034487726e-16	0.409166362395874	0.544	0.455	5.77572147273991e-12	Naive
LINC00299	2.56189961339695e-16	-4.5564594406833	0.003	0.058	6.14881526211401e-12	Naive
CGAS	2.64624027296238e-16	-1.21029808603391	0.054	0.138	6.35124127913701e-12	Naive
PPP1R12A	2.71857613273508e-16	-0.397667321042237	0.482	0.625	6.52485457617747e-12	Naive
PRSS23	2.74214531699713e-16	-3.41800747808909	0.001	0.055	6.58142297532481e-12	Naive
SESN3	2.78764917171435e-16	0.550684591702558	0.44	0.352	6.69063677703162e-12	Naive
FKBP11	3.04025399054153e-16	-0.56958149383629	0.237	0.367	7.29691360269872e-12	Naive
RAB11FIP1	3.23300241608605e-16	-1.02050346767768	0.065	0.156	7.75952909884814e-12	Naive
RPN1	3.46902603481816e-16	-0.481922353353915	0.365	0.51	8.32600938616706e-12	Naive
CHST7	3.50550352465622e-16	-1.26361273339772	0.051	0.135	8.41355900952739e-12	Naive
NCKAP1L	3.60480705155281e-16	-0.499285803632825	0.248	0.386	8.6518974044319e-12	Naive
INPP4B	3.66223068255258e-16	0.257424856270627	0.857	0.778	8.78971986119443e-12	Naive
SNX9	3.7060295399367e-16	0.667150355805713	0.341	0.255	8.89484149880207e-12	Naive
DNAJB11	3.95561210643142e-16	-0.831456017276066	0.097	0.198	9.49386461664605e-12	Naive
UBR2	4.10807578612163e-16	-0.630756046285163	0.205	0.33	9.85979269427052e-12	Naive
GTF3C6	4.22744881918208e-16	-0.549072812902297	0.206	0.338	1.01462999109189e-11	Naive
SAP30	4.48398908854619e-16	-1.62660365139554	0.028	0.1	1.07620222114197e-11	Naive
BTG3	4.50934631837556e-16	-1.08228348319712	0.075	0.166	1.08228820987332e-11	Naive
USP10	4.68391311779839e-16	0.540219392302349	0.503	0.438	1.12418598740279e-11	Naive
GPR171	4.75577725933993e-16	-0.923932759470806	0.09	0.187	1.14143410001418e-11	Naive
PARP4	5.2362514933132e-16	-0.559577347829134	0.205	0.332	1.2567527209101e-11	Naive
GLS	5.2680377646308e-16	-0.438914121029663	0.389	0.531	1.26438174388904e-11	Naive
ASCL2	5.29309877719664e-16	-7.37756508478488	0	0.052	1.27039663751497e-11	Naive
MYADM	5.31902121131088e-16	-0.630480804429009	0.213	0.338	1.27661828092672e-11	Naive
ATP1B3	5.95010721756903e-16	-0.680932937980269	0.14	0.252	1.42808523328874e-11	Naive
RAP1GDS1	6.17328647034585e-16	-0.540780042551544	0.252	0.382	1.48165048574771e-11	Naive
EDAR	6.36162181448023e-16	2.03169508438234	0.044	0.014	1.5268528516934e-11	Naive
CLSTN3	6.74885322440155e-16	-1.60471863985508	0.032	0.105	1.61979226238862e-11	Naive
PAG1	6.82019792795221e-16	-0.520911676005614	0.387	0.518	1.63691570468781e-11	Naive
ARHGAP26	7.09953492290668e-16	-1.33176716869515	0.055	0.138	1.70395937684683e-11	Naive
MAP4K1	8.22424444321682e-16	-0.547604352607223	0.262	0.399	1.97390090881647e-11	Naive
ABI3	8.3439275360143e-16	-1.41318629452167	0.055	0.138	2.00262604791879e-11	Naive
GAB3	9.08352647427421e-16	-1.90985365351333	0.023	0.09	2.18013718909055e-11	Naive
SDF2L1	9.36646477748456e-16	-0.651474858007983	0.191	0.314	2.24804521124407e-11	Naive
DDHD1	9.53012461425983e-16	-0.712695750826785	0.144	0.257	2.2873252086685e-11	Naive
FAM49B	9.73349707411237e-16	-0.466326355807513	0.368	0.513	2.33613663275771e-11	Naive
MANF	9.76235638226025e-16	-0.663398157856051	0.169	0.288	2.34306315530628e-11	Naive
CMTM6	9.82336542588599e-16	-0.625585260755343	0.215	0.34	2.3577059358669e-11	Naive
SHKBP1	1.04752181752997e-15	-0.504800612375024	0.304	0.446	2.51415711425368e-11	Naive
UBB	1.08813550835781e-15	-0.263481768428268	0.804	0.88	2.61163403360958e-11	Naive
ARL15	1.09042135353068e-15	-0.801938731967433	0.125	0.23	2.617120290609e-11	Naive
KLF10	1.09284595847814e-15	-1.85944944382158	0.024	0.093	2.62293958494338e-11	Naive
MOSPD3	1.09592083683779e-15	-0.940487523184554	0.073	0.164	2.63031960049437e-11	Naive
ICAM3	1.15430236002179e-15	-0.292117281061599	0.747	0.838	2.77044109428831e-11	Naive
MCF2L2	1.24976683103455e-15	-1.75362770004067	0.023	0.091	2.99956537116602e-11	Naive
ANXA4	1.25677690674158e-15	-1.11693189589198	0.047	0.127	3.01639025387046e-11	Naive
ELOB	1.28222850715562e-15	-0.26577357943172	0.725	0.84	3.07747664002421e-11	Naive
PDE4A	1.46469018965815e-15	-3.36054298397979	0.007	0.063	3.51540292419852e-11	Naive
MAPKAPK2	1.49099413577027e-15	-0.792580645591477	0.12	0.225	3.57853502526222e-11	Naive
ACOT9	1.63865072896896e-15	-1.13543569658464	0.06	0.145	3.9329256145984e-11	Naive
UBE2L6	1.67917370673596e-15	-0.472685734389623	0.393	0.534	4.03018481353698e-11	Naive
MIDN	1.7512477214144e-15	-0.899523718539904	0.096	0.194	4.20316965616671e-11	Naive
FOSL2	1.75511287126962e-15	-1.60639958052695	0.031	0.102	4.21244640233422e-11	Naive
CARD16	1.76690617996435e-15	-0.447394737859332	0.372	0.517	4.24075152253242e-11	Naive
SNRPB	1.80397396578459e-15	-0.39664209736754	0.485	0.628	4.32971791527959e-11	Naive
LLGL2	1.93759638344576e-15	-1.2199291324607	0.059	0.142	4.65042507990818e-11	Naive
PTPRE	2.28866486188844e-15	-1.02066811120456	0.065	0.151	5.49302453501845e-11	Naive
RPS10-NUDT3	2.31992803840745e-15	0.348624417386187	0.728	0.685	5.56805928498173e-11	Naive
PPP4R2	2.41760335198643e-15	-0.479017673614045	0.273	0.409	5.80248980510264e-11	Naive
LINC01943	2.45857665877482e-15	-3.51827139188605	0.003	0.057	5.90082983872546e-11	Naive
PRAG1	2.50198237865152e-15	1.00626656910201	0.169	0.104	6.00500790700152e-11	Naive
NPC1	2.52882211757556e-15	-1.14068388800031	0.057	0.14	6.06942596439311e-11	Naive
GNB2	2.63481877394252e-15	-0.353685840542735	0.651	0.753	6.32382853933945e-11	Naive
TACC1	2.68070474042613e-15	-0.609607094104897	0.189	0.308	6.43395944749676e-11	Naive
DLEU2	3.00141064726379e-15	-0.841473621101119	0.12	0.221	7.20368569449783e-11	Naive
EEF2	3.18026698331759e-15	0.1249070202063	0.997	0.998	7.63295878666055e-11	Naive
GZMB	3.20117744433261e-15	-6.43925942107102	0.001	0.051	7.6831459841427e-11	Naive
SRPK2	3.27584847167888e-15	-0.419907483704471	0.382	0.523	7.86236391687648e-11	Naive
SRPRA	3.2994689154934e-15	-0.432782063010102	0.383	0.523	7.9190553440757e-11	Naive
SH3BP1	3.72907923639062e-15	-0.472947099993528	0.356	0.493	8.95016307526113e-11	Naive
DLEU1	3.78064818731707e-15	-0.982008840321901	0.118	0.217	9.07393371437971e-11	Naive
TNIK	3.84597565988023e-15	-0.481885825445823	0.361	0.494	9.23072618127855e-11	Naive
TADA3	3.85727695618451e-15	-0.55710387192778	0.257	0.387	9.25785042253843e-11	Naive
PRKD2	3.90904323949318e-15	-0.633122686756663	0.181	0.3	9.38209467910757e-11	Naive
SELENOS	4.64116424071689e-15	-0.701563843867177	0.155	0.266	1.11392582941446e-10	Naive
ATP2A3	4.64386192305176e-15	-0.51524388026747	0.224	0.351	1.11457330015165e-10	Naive
EIF2AK2	4.65118792107041e-15	-0.670181018007168	0.141	0.251	1.11633161293611e-10	Naive
RORA-AS1	4.69816522800224e-15	-0.617268478554314	0.113	0.216	1.12760663637282e-10	Naive
ARHGAP35	4.82720730445727e-15	-1.11014422545765	0.057	0.139	1.15857802514279e-10	Naive
RNF125	4.82747870167269e-15	-0.510145835307956	0.318	0.454	1.15864316318846e-10	Naive
SEC24D	4.83397982850216e-15	-1.15706310262444	0.052	0.132	1.1602034986388e-10	Naive
RALGDS	4.95800903825592e-15	-0.583099410642532	0.221	0.346	1.1899717492718e-10	Naive
SLC22A17	5.08221818520169e-15	1.29211133136503	0.097	0.048	1.21978318663026e-10	Naive
CLTB	5.12045658319509e-15	-0.541066832081146	0.26	0.39	1.22896078453265e-10	Naive
TNKS2	5.12521428533158e-15	-0.487965632836036	0.289	0.424	1.23010268062243e-10	Naive
MCTP2	5.24094581996645e-15	-1.36997026071133	0.044	0.119	1.25787940625015e-10	Naive
MSC	5.51590362464684e-15	-5.22362323607093	0.001	0.051	1.32387202895149e-10	Naive
BSG	5.55056916473141e-15	-0.429142925590494	0.438	0.582	1.33219210522719e-10	Naive
NFAT5	5.64990779982031e-15	-0.667703006639515	0.143	0.251	1.35603437103487e-10	Naive
SEC61G	5.89156753552615e-15	-0.407298032214243	0.518	0.65	1.41403512420163e-10	Naive
MT-ATP8	6.00364008572288e-15	-0.201036731164141	0.982	0.982	1.44093365697435e-10	Naive
PTGDR	6.32948616923466e-15	-5.61127733374546	0.001	0.05	1.51913997547801e-10	Naive
IL2RA	6.72841407046087e-15	-1.1984751294055	0.09	0.179	1.61488666105131e-10	Naive
DEK	6.81673130740634e-15	-0.361960946058317	0.547	0.681	1.63608368109059e-10	Naive
C11orf21	7.02165851452772e-15	-2.16296927722372	0.018	0.079	1.6852682600718e-10	Naive
NDUFB7	7.14908764694814e-15	-0.416530523660193	0.399	0.54	1.71585252614402e-10	Naive
HNRNPA2B1	7.19662536092895e-15	-0.198972307432488	0.945	0.969	1.72726205287656e-10	Naive
HUWE1	7.43864774501551e-15	-0.573592224797393	0.19	0.31	1.78534984528117e-10	Naive
GBP2	7.44540336268025e-15	-0.603406033447207	0.367	0.487	1.78697126107689e-10	Naive
PPP4C	8.4084318389533e-15	-0.414730613854767	0.409	0.546	2.01810772566718e-10	Naive
PRKCH	8.75674484769157e-15	-0.324821223934807	0.628	0.741	2.10170633089445e-10	Naive
RIOK3	8.8135504423245e-15	-0.595386539804953	0.181	0.295	2.1153402416623e-10	Naive
TYMP	9.17949257545561e-15	-1.12320474866096	0.051	0.13	2.2031700130351e-10	Naive
SURF4	9.60892146880239e-15	-0.594078139163849	0.195	0.315	2.30623724172726e-10	Naive
KIAA0825	1.06998686200753e-14	-2.22849957854044	0.017	0.077	2.56807546750428e-10	Naive
RNF166	1.11383976885076e-14	-0.503995738973081	0.288	0.418	2.67332682921871e-10	Naive
NDUFA6	1.22262774099352e-14	-0.485155380961591	0.341	0.477	2.93442884115854e-10	Naive
FAR2	1.24013108089025e-14	-1.83164954706994	0.022	0.085	2.9764386072447e-10	Naive
NINJ2	1.24030238625118e-14	-1.16620598403003	0.056	0.135	2.97684975724146e-10	Naive
ITSN2	1.31314479200995e-14	-0.40743146035396	0.377	0.519	3.15167881530308e-10	Naive
MIAT	1.31437925624898e-14	-1.76305437740469	0.022	0.085	3.15464165292319e-10	Naive
FOXP1	1.37032355273076e-14	0.22329733707073	0.872	0.807	3.28891355890909e-10	Naive
WNK1	1.4068075235827e-14	-0.443465310955673	0.408	0.542	3.37647873735085e-10	Naive
RAC1	1.42055434576964e-14	-0.368387787266253	0.494	0.629	3.40947248528171e-10	Naive
PDE4D	1.48689190636083e-14	-0.927058144218812	0.107	0.201	3.56868926445663e-10	Naive
OGFRL1	1.53223646902931e-14	-1.85749034653235	0.018	0.08	3.67752074931725e-10	Naive
MT1E	1.65823550600576e-14	-1.66836326595991	0.03	0.097	3.97993103796443e-10	Naive
CELA1	1.78941135236253e-14	1.92662138138086	0.042	0.014	4.29476618680531e-10	Naive
CTLA4	1.89786727906887e-14	-1.17794290088058	0.116	0.206	4.55507125649319e-10	Naive
PTTG1IP	1.91139193331947e-14	-0.645823746824639	0.154	0.263	4.58753177916006e-10	Naive
MEGF9	2.05940395079838e-14	-0.838482523906777	0.092	0.182	4.94277542231119e-10	Naive
ID2	2.28172523671874e-14	-1.0579129159202	0.122	0.215	5.47636874064866e-10	Naive
NSG1	2.33248064661819e-14	-1.17292862536745	0.06	0.14	5.59818679994833e-10	Naive
SPON2	2.43910206443865e-14	-2.3289191374119	0.039	0.107	5.8540888648592e-10	Naive
PNP	2.70051926913394e-14	-0.579191529285804	0.217	0.339	6.48151629784837e-10	Naive
GAREM1	3.2718901539733e-14	0.183161999405581	0.966	0.959	7.85286355855131e-10	Naive
MKNK2	3.29218313060198e-14	-0.390266277601394	0.395	0.534	7.90156873175782e-10	Naive
TMBIM6	4.00947837095595e-14	-0.2790971345279	0.741	0.833	9.62314903813139e-10	Naive
MSC-AS1	4.10778362228655e-14	-4.54802667164578	0.002	0.049	9.85909147184995e-10	Naive
ZNF683	4.30141846431137e-14	-8.25303963861421	0	0.046	1.03238344561937e-09	Naive
EVL	5.0362333839537e-14	-0.213250484070967	0.934	0.957	1.20874637448273e-09	Naive
MAPK1	5.14862868160824e-14	-0.534741819028093	0.199	0.317	1.23572236987279e-09	Naive
BPTF	5.36296390520205e-14	-0.38116202592588	0.487	0.617	1.28716496688754e-09	Naive
SIK3	5.3709195221289e-14	-0.520619257291394	0.276	0.399	1.28907439450616e-09	Naive
PARP15	5.46381625335755e-14	-0.713500059258246	0.122	0.221	1.31137053896835e-09	Naive
TNIP1	5.6641536851814e-14	-0.432980481650963	0.306	0.445	1.35945352598039e-09	Naive
NET1	5.71122166827934e-14	1.12685623426666	0.121	0.066	1.37075031260372e-09	Naive
CFH	6.01452183918538e-14	-5.29379734288283	0.001	0.047	1.44354538662288e-09	Naive
MGAT5	6.18841489489427e-14	-0.643381502201327	0.174	0.283	1.48528145892357e-09	Naive
ARID5B	6.49196502064866e-14	-0.450355358678596	0.445	0.556	1.55813652460589e-09	Naive
AL163932.1	7.012402316473e-14	1.62612845229771	0.052	0.02	1.68304667997669e-09	Naive
TRAPPC1	7.16733167895195e-14	-0.3562695608184	0.622	0.726	1.72023127626526e-09	Naive
SNRPG	7.84911532385843e-14	-0.342618893819427	0.487	0.635	1.88386616887926e-09	Naive
RAP2A	8.39963575039731e-14	-1.23144683034272	0.037	0.105	2.01599657645286e-09	Naive
CALCOCO2	8.57659554733773e-14	-0.536378251924527	0.272	0.394	2.05846869731653e-09	Naive
PLAC8	8.69937357550128e-14	0.485992510626704	0.407	0.328	2.08793665185606e-09	Naive
ITGB1BP1	8.79575782676092e-14	-0.496390087119903	0.236	0.36	2.11106983600089e-09	Naive
GET3	9.01299368601726e-14	-0.471366539758894	0.2	0.323	2.163208614581e-09	Naive
ETS1	9.42615454286994e-14	-0.232418371864499	0.855	0.903	2.26237135183421e-09	Naive
SHMT2	9.49401655860568e-14	-0.640904620908732	0.199	0.31	2.27865891423095e-09	Naive
VAV3	9.54835074954539e-14	-1.55593514448259	0.044	0.113	2.29169966339839e-09	Naive
ADAM10	1.01182337513479e-13	-0.530725904968338	0.245	0.363	2.428477282661e-09	Naive
RBX1	1.01985355843878e-13	-0.353697842548044	0.497	0.628	2.44775052560891e-09	Naive
RPLP0	1.03399314901133e-13	0.122749604392339	0.999	0.999	2.48168695694209e-09	Naive
PTTG1	1.03554478660629e-13	-1.46269352025999	0.04	0.109	2.48541104233376e-09	Naive
SNHG5	1.06656608260583e-13	0.349225716833672	0.661	0.589	2.55986525486226e-09	Naive
TNFSF14	1.07658581800618e-13	-2.22339727759149	0.014	0.07	2.58391362179662e-09	Naive
MFSD10	1.09130726968063e-13	-0.499841110101312	0.268	0.395	2.61924657796048e-09	Naive
APBA2	1.09428087009896e-13	0.800912207292297	0.242	0.17	2.62638351632452e-09	Naive
RHOG	1.11866973564692e-13	-0.343806289032694	0.552	0.683	2.68491923252616e-09	Naive
NCR3	1.12785015721863e-13	-1.79349596088192	0.025	0.087	2.70695316234043e-09	Naive
PSMA5	1.13424940254643e-13	-0.387676019133352	0.452	0.586	2.72231199105169e-09	Naive
PLAAT3	1.14224031443992e-13	-2.47914580437799	0.006	0.055	2.74149097868725e-09	Naive
DACT1	1.16146149069735e-13	2.68798114267799	0.022	0.005	2.78762372382272e-09	Naive
SERF2	1.20508860447578e-13	-0.156837302584993	0.988	0.99	2.89233315960231e-09	Naive
LINC02384	1.20718971283676e-13	-2.28426133948765	0.003	0.051	2.8973760297795e-09	Naive
LMO4	1.21464417723233e-13	-0.858896882749128	0.087	0.174	2.91526748977532e-09	Naive
LPGAT1	1.22707394621504e-13	-0.724022777608182	0.131	0.23	2.94510017831071e-09	Naive
CD320	1.32999917442947e-13	-0.631712051919481	0.179	0.29	3.19213101854817e-09	Naive
GOLGA4	1.33068629660933e-13	-0.431474739653932	0.345	0.469	3.19378018049206e-09	Naive
SLAMF7	1.33534495866377e-13	-6.79742706658867	0	0.044	3.20496143528891e-09	Naive
PPP2R5A	1.35698167992162e-13	-0.5454469958927	0.214	0.331	3.25689172997989e-09	Naive
SRRM2	1.37046306914394e-13	-0.273479029893422	0.707	0.805	3.28924841225237e-09	Naive
XIST	1.38142654219093e-13	-1.1308430034137	0.053	0.126	3.31556184391244e-09	Naive
MGST3	1.38508927147566e-13	-0.450271714749918	0.405	0.533	3.32435276046874e-09	Naive
TVP23C	1.44235968282569e-13	-1.33185029559663	0.038	0.105	3.46180747474993e-09	Naive
SYNRG	1.44269663786554e-13	-0.371738185314997	0.362	0.503	3.46261620054109e-09	Naive
TBC1D2B	1.50721526917865e-13	-0.674660144677053	0.123	0.219	3.61746736755568e-09	Naive
NFATC3	1.51188214250673e-13	-0.511251386787726	0.269	0.391	3.62866833023041e-09	Naive
PRKCB	1.52475368265191e-13	-0.418426935271015	0.451	0.573	3.65956131373284e-09	Naive
SSR3	1.53785646520859e-13	-0.481613191227798	0.295	0.422	3.69100930214714e-09	Naive
METRN	1.61878315065016e-13	-1.29348698456021	0.036	0.103	3.88524143987544e-09	Naive
SNTB2	1.62124548606188e-13	-0.870963597205413	0.076	0.159	3.89115129109711e-09	Naive
MGAT2	1.64652438689368e-13	-0.783117126675561	0.103	0.194	3.95182318098353e-09	Naive
TMED9	1.65114376723892e-13	-0.417669225596722	0.361	0.496	3.96291015575013e-09	Naive
PRELID1	1.66484753946831e-13	-0.355643566532216	0.499	0.638	3.99580057947789e-09	Naive
NDUFS6	1.67403706906943e-13	-0.405190105886685	0.354	0.494	4.01785636947355e-09	Naive
PAFAH1B1	1.73799999288415e-13	-0.39171986015002	0.331	0.466	4.17137378292124e-09	Naive
NCOA7	1.81973668832505e-13	-0.444507022737535	0.232	0.353	4.36755002564894e-09	Naive
RECQL	1.8428658410805e-13	-0.520536071360633	0.241	0.361	4.42306230517731e-09	Naive
ADGRE5	1.89185773658363e-13	-0.423164747257292	0.409	0.539	4.54064775357436e-09	Naive
HIST1H4C	1.90281282081577e-13	0.292886840417233	0.787	0.759	4.56694105123992e-09	Naive
PTGER4	1.97728956295514e-13	-0.441587820989628	0.277	0.403	4.74569268004863e-09	Naive
ADAM23	1.97998649091737e-13	-2.17278646533995	0.018	0.074	4.75216557685078e-09	Naive
ATP1A1	2.07250985052884e-13	0.378309130775667	0.633	0.584	4.97423089225426e-09	Naive
PDCD1	2.1828601695445e-13	-2.18353139157518	0.012	0.065	5.23908269292375e-09	Naive
HSPA1A	2.46051296823117e-13	-0.572478462669584	0.279	0.394	5.90547717505162e-09	Naive
WWOX	2.47206577894557e-13	-0.72438019652852	0.131	0.227	5.93320507604726e-09	Naive
AFF1	2.49829348583185e-13	-0.511240377367614	0.216	0.334	5.99615419534502e-09	Naive
ALKBH7	2.51551451235804e-13	0.463754103841562	0.558	0.505	6.03748638111052e-09	Naive
DST	2.62367886110623e-13	1.21933489834925	0.092	0.047	6.29709163454106e-09	Naive
NLRC5	2.69616747246538e-13	-0.517239780240759	0.283	0.402	6.47107155066416e-09	Naive
RHOF	2.8058149017655e-13	-0.375113289711144	0.427	0.561	6.73423634572738e-09	Naive
PPP1R15A	2.81356421325549e-13	-0.482701126176155	0.319	0.442	6.7528354682345e-09	Naive
NME2	2.8457141426742e-13	-0.271566108296206	0.734	0.815	6.82999851383235e-09	Naive
AGPAT4	2.87539906972941e-13	-1.19987501913637	0.041	0.109	6.90124530725756e-09	Naive
GNB1	2.878237357322e-13	-0.379806297083261	0.452	0.588	6.90805748130852e-09	Naive
ISG15	2.88640434931608e-13	-0.56039611634091	0.23	0.348	6.92765907879353e-09	Naive
CD5	2.8990344194599e-13	-0.361392881694269	0.562	0.682	6.9579725101457e-09	Naive
REEP3	2.95648892655313e-13	-0.600289426722015	0.154	0.257	7.09586907262016e-09	Naive
SFPQ	3.09107229724931e-13	-0.299772192105263	0.603	0.728	7.41888262062806e-09	Naive
ITGA4	3.10137217680541e-13	-0.5912180862563	0.313	0.415	7.44360336155068e-09	Naive
MYDGF	3.31449281054692e-13	-0.492268207627691	0.275	0.401	7.95511419459366e-09	Naive
YARS	3.48280470222745e-13	-0.684138964467624	0.102	0.191	8.3590795658161e-09	Naive
KIAA1109	3.67208910830194e-13	-0.501263694897283	0.232	0.349	8.81338106883548e-09	Naive
IKZF3	3.73038893300566e-13	-0.545112027609385	0.212	0.325	8.95330647810688e-09	Naive
TAOK3	3.75366124382964e-13	-0.383075829774599	0.373	0.499	9.00916235131553e-09	Naive
ITPRIPL1	3.81812986142617e-13	-3.54526265146611	0.003	0.049	9.16389348040895e-09	Naive
SNX10	3.84995841497926e-13	-0.955419170573955	0.063	0.14	9.24028519179172e-09	Naive
AGTRAP	3.94155858180485e-13	-0.777586799376827	0.111	0.2	9.46013475218981e-09	Naive
CTNNA1	3.99951956782349e-13	-2.0598101037728	0.013	0.065	9.59924691473316e-09	Naive
IFI35	4.02271465395152e-13	-0.738326342508872	0.12	0.214	9.65491744094905e-09	Naive
PSTPIP1	4.18936698913445e-13	-0.464811756733485	0.227	0.345	1.00548997106216e-08	Naive
ATRX	4.22974566811218e-13	-0.321993145421893	0.546	0.669	1.0151812578036e-08	Naive
CD55	4.24127477734972e-13	0.408051986278783	0.562	0.494	1.01794835931171e-08	Naive
LINC01891	4.37904620325457e-13	0.69051722100923	0.296	0.223	1.05101487924313e-08	Naive
CDCA7	4.39796293810871e-13	-3.35373702377784	0.004	0.05	1.05555508477547e-08	Naive
SRI	4.46836272479712e-13	-0.35049065765651	0.397	0.535	1.07245173757856e-08	Naive
DNAJC3	4.58126578177616e-13	-0.597592442063157	0.179	0.286	1.0995496002841e-08	Naive
CDV3	4.83994931358413e-13	-0.377590501855415	0.449	0.583	1.16163623475333e-08	Naive
IL7	5.00256877585881e-13	-3.18326709497102	0.008	0.056	1.20066653189387e-08	Naive
RCSD1	5.0983084998669e-13	-0.301565794744102	0.595	0.725	1.22364502305306e-08	Naive
MAP2K2	5.13284800979643e-13	-0.396158760616251	0.434	0.56	1.23193485083124e-08	Naive
FGR	5.34943582817832e-13	-6.91481512655854	0	0.042	1.28391809312108e-08	Naive
TRAPPC10	5.36728939778425e-13	-0.510431736965169	0.24	0.358	1.2882031283622e-08	Naive
EIF4E2	5.72837490556155e-13	-0.531238254995189	0.21	0.32	1.37486726108383e-08	Naive
PAK2	6.03619681903129e-13	-0.337673693194885	0.477	0.607	1.4487475985357e-08	Naive
MLEC	6.18965614785867e-13	-0.605404046499546	0.143	0.245	1.48557937204756e-08	Naive
DDOST	6.2162319543222e-13	-0.326946363252983	0.5	0.631	1.49195783135687e-08	Naive
FCMR	6.24895511007248e-13	0.242955260120876	0.782	0.731	1.4998117159685e-08	Naive
IER2	6.44767857242277e-13	-0.31334109832968	0.482	0.611	1.54750733416719e-08	Naive
CCDC88C	6.53305891308726e-13	-0.414755102832451	0.381	0.51	1.56799946973007e-08	Naive
RPS17	6.63437966980995e-13	0.212018673396173	0.945	0.924	1.59231746455109e-08	Naive
SCFD1	6.67718227934275e-13	-0.573233381359842	0.184	0.291	1.60259051886505e-08	Naive
HLA-DMA	6.79284104532917e-13	-1.51462991260009	0.033	0.095	1.63034977928945e-08	Naive
CIAO2B	6.86150362676489e-13	-0.34494244874689	0.412	0.548	1.64682948545984e-08	Naive
KIF22	7.03896780837934e-13	-0.55180064505589	0.17	0.279	1.68942266368913e-08	Naive
SLCO3A1	7.08410329884937e-13	-0.523252728913045	0.201	0.313	1.70025563275684e-08	Naive
EIF4G2	7.3252382548593e-13	-0.291305009246284	0.633	0.752	1.75813043354878e-08	Naive
HSD17B10	7.33210057582248e-13	-0.558961116592397	0.175	0.281	1.75977745920315e-08	Naive
MIF4GD	7.53547979904222e-13	-0.637817875975658	0.153	0.253	1.80859050656812e-08	Naive
AC013652.1	7.62923586022087e-13	-4.43284667073253	0.002	0.045	1.83109289881161e-08	Naive
AKR1C3	7.73740883632808e-13	-2.9463427446565	0.007	0.054	1.8570554948071e-08	Naive
DGLUCY	7.8009225626689e-13	-0.628134430719524	0.125	0.221	1.87229942426616e-08	Naive
TCF12	8.25645932177457e-13	-0.464604048509938	0.263	0.384	1.98163280181911e-08	Naive
SCLT1	8.63537180155042e-13	-0.643577093294061	0.147	0.245	2.07257558609012e-08	Naive
TIPARP	8.91569353940725e-13	-0.986093807607853	0.058	0.131	2.13985560639313e-08	Naive
GPR137B	9.49950569053891e-13	-1.32029633651298	0.034	0.096	2.27997636078624e-08	Naive
TMSB10	9.59660320504462e-13	-0.141547209939889	0.999	1	2.30328073524276e-08	Naive
IRF5	9.66143849621334e-13	-2.91337210829365	0.006	0.052	2.31884185347616e-08	Naive
PTPRCAP	9.77754318832776e-13	-0.450269175736417	0.341	0.461	2.34670814063055e-08	Naive
SMAD7	9.864288503999e-13	-1.50665180831237	0.032	0.093	2.3675278838448e-08	Naive
RPS6KA1	9.91390907586137e-13	-0.49189811198617	0.227	0.343	2.37943731729749e-08	Naive
HELZ	9.96312929068111e-13	-0.467657717457525	0.212	0.327	2.39125066105637e-08	Naive
FTH1	1.01395726975885e-12	-0.129322883450072	0.999	0.999	2.43359884314821e-08	Naive
GTF3A	1.03692581522278e-12	-0.288878461294756	0.603	0.728	2.48872564911619e-08	Naive
UBE2A	1.03739739406988e-12	-0.567996045642833	0.163	0.267	2.48985748550711e-08	Naive
H2AFV	1.04007277642241e-12	-0.355790153138693	0.504	0.642	2.49627867069143e-08	Naive
HSP90B1	1.04947939241223e-12	-0.293932670278086	0.739	0.815	2.5188554897286e-08	Naive
JAKMIP1	1.0627560272269e-12	-3.85471665825902	0.003	0.046	2.55072074094728e-08	Naive
EID1	1.0752227904888e-12	-0.239681870913187	0.634	0.757	2.58064221945218e-08	Naive
PBXIP1	1.1501712265637e-12	-0.344017540018764	0.591	0.705	2.76052596087553e-08	Naive
ATP8B2	1.15263175358355e-12	-0.472415683415349	0.224	0.34	2.76643147177587e-08	Naive
HPRT1	1.16638771586536e-12	-0.604849446341873	0.161	0.264	2.79944715684844e-08	Naive
PSENEN	1.21833027267365e-12	-0.615656200501672	0.162	0.264	2.92411448744404e-08	Naive
CCR2	1.23076967556608e-12	-3.95178564458191	0.003	0.046	2.95397029832614e-08	Naive
LINC01138	1.23104924133181e-12	0.384336702062089	0.604	0.56	2.95464128412047e-08	Naive
PCSK5	1.2545987051457e-12	1.18318582422016	0.1	0.053	3.0111623522202e-08	Naive
ELOVL5	1.26607808611273e-12	-0.386191878646615	0.378	0.509	3.03871401447915e-08	Naive
AIM2	1.32037516320465e-12	-3.64384130624963	0.003	0.046	3.16903242920748e-08	Naive
TMED10	1.32334390104987e-12	-0.389895968199439	0.367	0.499	3.1761576969098e-08	Naive
GNA15	1.32939977483945e-12	-4.14426493179707	0.002	0.044	3.19069239959217e-08	Naive
RPL23	1.34900980126231e-12	0.197838169603833	0.942	0.932	3.23775842400966e-08	Naive
MIEN1	1.40479828656453e-12	-0.514775219797905	0.254	0.37	3.37165636758353e-08	Naive
RALY	1.42086191766245e-12	-0.346419278343454	0.558	0.685	3.41021068858164e-08	Naive
SDF2	1.45391105986659e-12	-0.534179118386753	0.172	0.277	3.4895319347858e-08	Naive
ANKRD28	1.47980428180459e-12	-0.85812093373418	0.079	0.159	3.5516782567592e-08	Naive
DENND1B	1.54564430692017e-12	-0.623532564371814	0.136	0.232	3.70970090103911e-08	Naive
TEX264	1.58274431355247e-12	-0.429353347207892	0.304	0.43	3.79874462695729e-08	Naive
LYST	1.61270490248132e-12	-0.767906923601953	0.108	0.194	3.87065303644541e-08	Naive
F2R	1.64679627560029e-12	-5.2623551587184	0.001	0.042	3.95247574106827e-08	Naive
JAK1	1.69295888008344e-12	-0.21876047002648	0.846	0.897	4.06327060808825e-08	Naive
ZBTB7A	1.78061735015512e-12	-0.379283671157555	0.367	0.502	4.2736597021073e-08	Naive
TMEM9B	1.82320135640161e-12	-0.433630097336783	0.221	0.336	4.37586557549951e-08	Naive
ILRUN	1.82615331755629e-12	-0.735800616173718	0.097	0.182	4.38295057746685e-08	Naive
ARHGAP10	1.84358966937019e-12	-1.45464564161078	0.034	0.096	4.42479956545539e-08	Naive
OAS1	1.87103322639265e-12	-1.05261987038034	0.055	0.125	4.49066684666501e-08	Naive
DTX3L	1.87448776084508e-12	-0.724730728477876	0.102	0.189	4.49895807480428e-08	Naive
RASGRP1	1.89764891279091e-12	-0.377148345105393	0.461	0.578	4.55454715558946e-08	Naive
C17orf49	2.0127929855322e-12	-0.419920089898379	0.329	0.453	4.83090444457583e-08	Naive
ODF2L	2.03300452373781e-12	-0.490731661107732	0.273	0.39	4.87941415742311e-08	Naive
CD44	2.10365939443021e-12	-0.254816751219018	0.782	0.85	5.04899291257196e-08	Naive
WDR44	2.11519749136676e-12	-1.0337820412067	0.051	0.121	5.07668549902937e-08	Naive
ACLY	2.17461137026374e-12	-0.623484790370447	0.127	0.222	5.21928474977e-08	Naive
PGK1	2.17967410844585e-12	-0.240811854518157	0.767	0.834	5.23143582768089e-08	Naive
KIAA2013	2.19619105599329e-12	-0.583338244703661	0.155	0.256	5.2710781534895e-08	Naive
VTI1A	2.34627851364797e-12	-0.436973832928638	0.201	0.313	5.6313030606065e-08	Naive
OXSR1	2.45195116756966e-12	-0.696053266948143	0.099	0.185	5.88492799728394e-08	Naive
CCR8	2.52300010942605e-12	-3.39105260312365	0.003	0.045	6.05545256263347e-08	Naive
AC020916.1	2.62297848930599e-12	-1.86371722464531	0.016	0.067	6.2954106721833e-08	Naive
RFX7	2.69614198590986e-12	-0.695304128992543	0.131	0.223	6.47101038038225e-08	Naive
CDKN2A	2.73296697496095e-12	-3.91527144683269	0.003	0.044	6.55939403660377e-08	Naive
SRSF5	2.78718461582336e-12	0.180651458441908	0.963	0.964	6.68952179643765e-08	Naive
ACIN1	2.78842842479151e-12	-0.403211179000454	0.285	0.408	6.69250706234209e-08	Naive
SPIDR	2.80731799923143e-12	-0.474714239073441	0.19	0.298	6.73784392995537e-08	Naive
PRMT2	2.8129372471338e-12	0.381388101949355	0.624	0.588	6.75133068684583e-08	Naive
SQSTM1	2.8152594059268e-12	-0.330559887683667	0.503	0.642	6.75690410016492e-08	Naive
RBM25	2.86462260503246e-12	-0.305688190397038	0.497	0.63	6.8753807143384e-08	Naive
MARCKSL1	2.90636072716936e-12	0.508622823353358	0.383	0.31	6.97555638127918e-08	Naive
PARP1	2.97977369913236e-12	-0.375024812795132	0.404	0.542	7.15175485528757e-08	Naive
KIF21A	3.00637440271963e-12	-1.13549049643581	0.052	0.12	7.21559920396738e-08	Naive
TUBB4B	3.12591609631526e-12	-0.526863386698968	0.238	0.352	7.50251122276625e-08	Naive
MTHFD2	3.20379062623332e-12	-0.70527386383686	0.096	0.18	7.6894178820226e-08	Naive
SMC6	3.20801654846878e-12	-0.65822072714412	0.108	0.195	7.69956051797992e-08	Naive
CNOT6L	3.36628094559042e-12	-0.428321856810765	0.313	0.435	8.07941089751158e-08	Naive
SH3BP2	3.47673725466689e-12	-1.02654931514206	0.052	0.121	8.34451708492601e-08	Naive
LAMTOR2	3.49136993388697e-12	-0.482723245312795	0.216	0.324	8.37963697832211e-08	Naive
CAPN1	3.51147358232193e-12	-0.47884950450244	0.263	0.38	8.42788774493088e-08	Naive
ZBP1	3.54056621890667e-12	-0.870225322955375	0.079	0.156	8.4977129819979e-08	Naive
TMEM165	3.55790760475321e-12	-0.476262169798335	0.187	0.295	8.53933404216817e-08	Naive
HYOU1	3.56208251254865e-12	-0.846615500341583	0.067	0.141	8.54935423836802e-08	Naive
GPI	3.58976678509308e-12	-0.33992344111317	0.433	0.569	8.61579926090191e-08	Naive
CARS	3.64794417710188e-12	-0.652021186844047	0.122	0.212	8.75543081946223e-08	Naive
PERP	3.79900977806537e-12	-1.33434752979373	0.028	0.085	9.1180033683347e-08	Naive
ATF7IP2	3.98572374771417e-12	-0.48219942985642	0.178	0.283	9.56613556688878e-08	Naive
AC138123.1	4.46297236239585e-12	0.213210539877269	0.882	0.867	1.07115799669863e-07	Naive
UBE2M	4.48627287820145e-12	-0.417325771022904	0.277	0.4	1.07675035349713e-07	Naive
TRAC	4.58426433792567e-12	-0.428144440318334	0.358	0.477	1.10026928374554e-07	Naive
SPTY2D1	4.61455931623954e-12	-0.786944661145961	0.087	0.167	1.10754038149065e-07	Naive
PHTF1	4.61694550251992e-12	-1.72402342909064	0.018	0.07	1.10811309005981e-07	Naive
ACAP2	4.61764615586104e-12	-0.336410548020215	0.466	0.595	1.10828125386821e-07	Naive
PDLIM2	4.64896971218063e-12	-0.405100979961124	0.297	0.42	1.11579922062047e-07	Naive
SLK	4.65605617200176e-12	-0.602354213588446	0.152	0.25	1.11750004184214e-07	Naive
HNRNPF	4.76368998983962e-12	-0.246220398554272	0.737	0.828	1.14333323446141e-07	Naive
S1PR4	4.94066012432327e-12	-0.368170384183705	0.616	0.714	1.18580783643883e-07	Naive
DIAPH2	5.10090505107962e-12	-0.641726918546956	0.129	0.22	1.22426822130962e-07	Naive
BTG2	5.17940162887853e-12	0.35720889401888	0.64	0.597	1.24310818494714e-07	Naive
HK1	5.1839249988206e-12	-0.545263725371203	0.196	0.303	1.24419383896693e-07	Naive
TRIM14	5.20107975945095e-12	-0.632467242881793	0.158	0.254	1.24831115306582e-07	Naive
ENTPD1	5.28312294728179e-12	-2.30225738077619	0.009	0.055	1.2680023385771e-07	Naive
SSR4	5.43184845050482e-12	-0.237922005165261	0.799	0.862	1.30369794660566e-07	Naive
SH3GLB1	5.5125135720114e-12	-0.422281276672613	0.227	0.341	1.32305838241846e-07	Naive
PARP9	5.53566089703082e-12	-0.645828533063852	0.128	0.219	1.32861397189637e-07	Naive
DNAJC1	5.6138457988387e-12	-0.60816946224095	0.174	0.271	1.34737913017928e-07	Naive
ETFA	5.80522631619476e-12	-0.503934992987625	0.211	0.323	1.3933123681499e-07	Naive
AKAP9	5.97882962704817e-12	-0.442513483447543	0.355	0.47	1.43497889878783e-07	Naive
DOCK11	5.99671910234021e-12	-0.449543485051197	0.272	0.39	1.43927255175267e-07	Naive
ARF5	6.2490262491887e-12	-0.320726378807797	0.545	0.659	1.49982879006778e-07	Naive
RDX	6.37613278139967e-12	-0.913784627527739	0.055	0.125	1.53033562886373e-07	Naive
MICAL2	6.83513789384781e-12	-1.87457092580808	0.016	0.066	1.64050144590241e-07	Naive
C9orf16	6.8969791436998e-12	-0.29489600734164	0.601	0.712	1.65534396427939e-07	Naive
LFNG	6.92324237856303e-12	-0.552135256534505	0.235	0.344	1.66164740327891e-07	Naive
RPL39L	6.94880272536627e-12	-2.17521496568848	0.013	0.06	1.66778214211516e-07	Naive
CCND2	7.13834288088051e-12	-0.403988007034357	0.326	0.447	1.71327367484013e-07	Naive
POMP	7.25300874788994e-12	-0.415922585467551	0.367	0.497	1.74079462958106e-07	Naive
RELB	7.88354573852237e-12	-0.757033958902027	0.09	0.169	1.89212981270275e-07	Naive
SUSD1	8.00579426415132e-12	-2.18528041040736	0.013	0.061	1.92147068133896e-07	Naive
BTN3A1	8.09383080610829e-12	-0.501762116626904	0.239	0.349	1.94260033177405e-07	Naive
GPR108	8.29299301709977e-12	-0.509721372841727	0.18	0.283	1.99040125403412e-07	Naive
PTBP3	8.37548679959184e-12	-0.408974538264705	0.323	0.449	2.01020058677004e-07	Naive
BLOC1S1	8.45936095676127e-12	-0.40992923671595	0.393	0.514	2.03033122323227e-07	Naive
A2M	8.64883595600913e-12	-1.69880209990741	0.013	0.061	2.07580711780175e-07	Naive
RANBP9	8.76533911595482e-12	-0.504816848430763	0.178	0.28	2.10376904122032e-07	Naive
EIF4EBP2	8.78986065024076e-12	-0.449932217857811	0.255	0.366	2.10965445466429e-07	Naive
PIEZO1	8.96270408965189e-12	-0.697113529938257	0.102	0.185	2.15113860855735e-07	Naive
DYNC1H1	9.22782675598815e-12	-0.361182393527427	0.326	0.456	2.21477069970472e-07	Naive
EED	9.23736113968437e-12	-0.688165947137587	0.1	0.183	2.21705904713564e-07	Naive
SUCLG1	9.27518646806639e-12	-0.421415668415829	0.224	0.34	2.22613750420061e-07	Naive
SLAMF6	9.67249053217748e-12	-0.507157640248451	0.178	0.279	2.32149445262792e-07	Naive
CTSW	9.7496312754439e-12	-0.913215561171397	0.234	0.324	2.34000900241929e-07	Naive
CREB3L2	9.9534422891976e-12	-0.990070022014626	0.051	0.117	2.38892568383032e-07	Naive
RSU1	1.01048232220093e-11	-0.37925252002806	0.274	0.396	2.42525862151445e-07	Naive
KPNA2	1.01226273581543e-11	-1.12034930611816	0.04	0.102	2.4295317922306e-07	Naive
METRNL	1.01690375640263e-11	-2.18468680573988	0.008	0.051	2.44067070574196e-07	Naive
ATF7IP	1.04210988517832e-11	-0.389930483877996	0.393	0.515	2.50116793541648e-07	Naive
ADRM1	1.07338817193925e-11	-0.412538208827831	0.33	0.455	2.57623895147139e-07	Naive
EFR3A	1.07442225086661e-11	-0.495597278872172	0.239	0.35	2.57872084430494e-07	Naive
CDKN2D	1.11432353536419e-11	-0.367612442886623	0.341	0.466	2.6744879172276e-07	Naive
NAA10	1.19370054312897e-11	-0.443926387944999	0.304	0.422	2.86500067356385e-07	Naive
DCTN2	1.19466033149379e-11	-0.428447444967209	0.285	0.404	2.86730426161826e-07	Naive
STK24	1.20648394747402e-11	-0.335914283763014	0.375	0.508	2.8956821223324e-07	Naive
TRPM7	1.22461361065609e-11	-0.505250658037167	0.174	0.274	2.93919512693569e-07	Naive
PMVK	1.23052549654347e-11	-0.514220440460957	0.138	0.234	2.95338424425399e-07	Naive
STX11	1.24774335678414e-11	-1.70513819274	0.018	0.068	2.9947088306176e-07	Naive
UBL5	1.34227920543143e-11	-0.240134907069744	0.755	0.839	3.22160432095597e-07	Naive
TPRG1	1.37045836884173e-11	-2.39625593858903	0.007	0.05	3.28923713105704e-07	Naive
PARVB	1.3782050161988e-11	-1.02265651790988	0.048	0.112	3.30782985937874e-07	Naive
AC243960.1	1.40026594490664e-11	0.373508083984907	0.57	0.522	3.36077829437043e-07	Naive
JAK2	1.41850402095145e-11	-0.796228304660703	0.093	0.171	3.40455150068558e-07	Naive
OGA	1.42945003654403e-11	-0.38158686103724	0.325	0.443	3.43082303270933e-07	Naive
ARHGEF12	1.44640260578296e-11	-3.87845287898247	0.003	0.042	3.47151089413968e-07	Naive
ARL6IP1	1.44853754880542e-11	-0.352639069543509	0.536	0.654	3.47663497088789e-07	Naive
GLB1	1.47272074987035e-11	-0.647521055197572	0.143	0.235	3.53467707176382e-07	Naive
ZC2HC1A	1.47281738898703e-11	-1.11611046858737	0.053	0.118	3.53490901530777e-07	Naive
LRRFIP2	1.47750867269547e-11	-0.57132292711209	0.136	0.228	3.54616856533639e-07	Naive
DUSP10	1.48557918443436e-11	-1.5627280213088	0.024	0.078	3.5655386005609e-07	Naive
LINC02295	1.49163712629773e-11	1.68698807872393	0.049	0.02	3.58007826682719e-07	Naive
CASP4	1.49200120094385e-11	-0.445180981613724	0.31	0.426	3.58095208238534e-07	Naive
CLPTM1L	1.59063733477752e-11	-0.527636012204058	0.175	0.276	3.81768866719953e-07	Naive
TRANK1	1.62955047998945e-11	-0.486266704660328	0.185	0.287	3.91108410702268e-07	Naive
EML2	1.65104570794003e-11	-0.717067289994705	0.087	0.165	3.96267480362686e-07	Naive
SHISA5	1.67205124923294e-11	-0.315191398720111	0.546	0.671	4.01309020328399e-07	Naive
PSMA2	1.69157715016884e-11	-0.312798554027704	0.454	0.591	4.05995431812023e-07	Naive
GIMAP1	1.7123216463671e-11	0.300386287168002	0.729	0.694	4.10974318344568e-07	Naive
APOBEC3H	1.71439792985109e-11	-6.17288782635407	0	0.037	4.1147264714356e-07	Naive
SNX5	1.76255615488535e-11	-0.491668374865203	0.217	0.325	4.23031102734033e-07	Naive
SYTL3	1.82645263970954e-11	-0.41311961904611	0.373	0.49	4.38366898056687e-07	Naive
WIPF1	1.84752930114574e-11	-0.303325710952784	0.623	0.72	4.4342550756799e-07	Naive
UBE2H	1.87871398941649e-11	-0.511014800656009	0.228	0.338	4.50910144599853e-07	Naive
SATB1-AS1	1.92963222362165e-11	0.799375322211103	0.229	0.168	4.63131029991432e-07	Naive
SPINT2	1.94812011670754e-11	0.593547971209733	0.335	0.276	4.67568309210977e-07	Naive
KLRD1	1.96551213346616e-11	-5.21919673227514	0.002	0.04	4.71742567153212e-07	Naive
STXBP2	2.01026423866765e-11	-0.413071519345862	0.297	0.42	4.82483519922622e-07	Naive
RNF169	2.04224821783152e-11	-0.586169422861779	0.141	0.232	4.90159994761743e-07	Naive
GPS1	2.05859680513492e-11	-0.439763412400846	0.218	0.326	4.94083819200433e-07	Naive
TRG-AS1	2.08428597649891e-11	-0.508981609139683	0.232	0.342	5.00249477219503e-07	Naive
PPP1CB	2.08493385950305e-11	-0.358414909457755	0.287	0.409	5.00404975619327e-07	Naive
CRELD2	2.08608181480119e-11	-0.676458037653064	0.099	0.18	5.00680496370434e-07	Naive
PZP	2.10526883384475e-11	-1.60545613409816	0.02	0.071	5.05285572811078e-07	Naive
R3HCC1L	2.17431626080664e-11	-0.601812242552611	0.097	0.179	5.21857645756201e-07	Naive
IFI27L2	2.23885334031471e-11	-0.523256242876463	0.168	0.265	5.37347190208934e-07	Naive
FAM107B	2.24901427155091e-11	-0.274057967098908	0.691	0.785	5.39785915314934e-07	Naive
MIA3	2.28854670900614e-11	-0.43157530017163	0.225	0.335	5.49274095628563e-07	Naive
TWF2	2.38089490681436e-11	-0.3763979950546	0.403	0.535	5.71438586584515e-07	Naive
TESC	2.4004950223451e-11	-3.0809733211122	0.004	0.044	5.76142810313049e-07	Naive
STRN	2.48764238221981e-11	-0.647081739823616	0.12	0.206	5.97059048156575e-07	Naive
SH3KBP1	2.49029923504522e-11	-0.311874507518437	0.632	0.721	5.97696719403203e-07	Naive
COG5	2.49092501003367e-11	-0.445434402868952	0.254	0.365	5.97846911658182e-07	Naive
TMEM109	2.53734853493183e-11	-0.469368702292357	0.238	0.349	6.08989021868988e-07	Naive
TSPAN2	2.6014977728324e-11	-0.969666661063156	0.046	0.109	6.24385480457505e-07	Naive
SELPLG	2.73537389832175e-11	-0.266991638526497	0.763	0.821	6.56517089336204e-07	Naive
OSTF1	2.7600830442752e-11	-0.369756090802805	0.407	0.528	6.6244753145649e-07	Naive
LINC00963	2.85519568973939e-11	-1.75904675315899	0.018	0.066	6.85275517494352e-07	Naive
PCSK7	2.87065113890834e-11	-0.420815630416518	0.265	0.38	6.8898497984939e-07	Naive
AC090152.1	2.91334271409787e-11	-1.50802231908715	0.015	0.063	6.99231384810631e-07	Naive
GNG5	2.96431220112798e-11	-0.287976657516501	0.576	0.693	7.11464571392726e-07	Naive
NR3C1	3.04715971363599e-11	-0.300722040889488	0.487	0.602	7.31348802869774e-07	Naive
AC079793.1	3.07442984650332e-11	-0.451608367092162	0.23	0.335	7.37893907459262e-07	Naive
IWS1	3.09810922619137e-11	-0.508548266970844	0.162	0.26	7.43577195378192e-07	Naive
MYO9B	3.14451539856249e-11	-0.488774214502178	0.192	0.294	7.54715140808984e-07	Naive
ESYT1	3.15961431355458e-11	-0.394099085304946	0.341	0.458	7.58339031396235e-07	Naive
WDFY1	3.16568838296333e-11	-0.82482660683769	0.055	0.121	7.59796868795028e-07	Naive
TP53INP1	3.16737823465981e-11	-1.17226413817729	0.034	0.092	7.60202450100701e-07	Naive
LINC01550	3.18741063338825e-11	0.612233293875868	0.357	0.294	7.65010426119515e-07	Naive
CAMK1D	3.38274795184509e-11	-0.505415976058589	0.169	0.266	8.11893335922339e-07	Naive
ERO1A	3.38826752469712e-11	-0.38906003050369	0.18	0.282	8.13218088602556e-07	Naive
MAML2	3.4333553229506e-11	0.280201377678424	0.612	0.535	8.24039611061373e-07	Naive
PCM1	3.55787871617317e-11	-0.353564783098017	0.445	0.565	8.53926470668723e-07	Naive
RNF181	3.66580696954441e-11	-0.398999682266621	0.317	0.442	8.79830330760354e-07	Naive
MCU	3.73165960499968e-11	-1.6199835657221	0.021	0.071	8.95635621795974e-07	Naive
ANKRD36C	3.78298651230173e-11	-0.569482086777191	0.171	0.266	9.07954592817537e-07	Naive
PHF21A	3.85855486715194e-11	-0.554392128367367	0.148	0.239	9.26091753665137e-07	Naive
ADGRG5	3.92531457153217e-11	-4.89802355193637	0.001	0.037	9.42114750313435e-07	Naive
CBLB	3.92652910443238e-11	-0.47369227507929	0.282	0.394	9.42406250354817e-07	Naive
KDM5A	3.93409430497795e-11	-0.397784320189379	0.306	0.426	9.44221974137757e-07	Naive
SLC1A5	4.08975236166165e-11	-1.07175778431178	0.048	0.11	9.81581464322414e-07	Naive
AC092683.1	4.17577303794048e-11	-0.633345557626697	0.107	0.189	1.00222728683609e-06	Naive
FAF1	4.19499952538031e-11	-0.429450168751296	0.258	0.366	1.00684183608653e-06	Naive
CYB5B	4.23783908293232e-11	-0.451073016562143	0.155	0.252	1.01712375829459e-06	Naive
SRGAP2	4.2382641641891e-11	-1.20061159528617	0.028	0.081	1.01722578204703e-06	Naive
ESR2	4.35764506931053e-11	-1.33108248757759	0.028	0.081	1.04587839308522e-06	Naive
ARPC5	4.46840445158174e-11	-0.284327931890709	0.681	0.779	1.07246175242413e-06	Naive
NRDC	4.49386484467798e-11	-0.479770536425726	0.232	0.337	1.07857250137116e-06	Naive
TERF2IP	4.75803844116871e-11	-0.326558753276611	0.539	0.651	1.1419768062649e-06	Naive
SLC39A7	4.80075628950552e-11	-0.747037209892773	0.087	0.162	1.15222951704422e-06	Naive
ANKRD39	4.9309381163617e-11	-0.729915551601537	0.08	0.153	1.18347445730797e-06	Naive
ADD1	5.02482225622831e-11	-0.358307083407124	0.362	0.485	1.20600758971736e-06	Naive
PARP12	5.16926253468421e-11	-0.659977906838989	0.116	0.198	1.24067470094956e-06	Naive
UBL3	5.21427184684105e-11	-0.424432759413086	0.266	0.377	1.25147738596032e-06	Naive
SNHG25	5.22158622216287e-11	0.578328474114656	0.32	0.255	1.25323290918131e-06	Naive
VAMP5	5.30340047999931e-11	-0.448848602719415	0.232	0.337	1.27286914920463e-06	Naive
NUDT5	5.33713448106732e-11	-0.475717822613393	0.226	0.329	1.28096564680097e-06	Naive
ASXL2	5.34681111275694e-11	-0.454635729572644	0.176	0.274	1.28328813517279e-06	Naive
UBE3C	5.43882919958673e-11	-0.535253845852099	0.129	0.218	1.30537339619281e-06	Naive
AGPAT3	5.5519864748265e-11	-0.553178953248568	0.119	0.205	1.33253227382311e-06	Naive
TFIP11	5.67375415570567e-11	-0.643450125205014	0.113	0.195	1.36175773491092e-06	Naive
GPBP1L1	5.9971381973528e-11	-0.448072624578043	0.168	0.268	1.43937313874664e-06	Naive
TSPO	6.27982334667126e-11	-0.27353848912079	0.649	0.749	1.50722040143457e-06	Naive
DCTN3	6.36899942109488e-11	-0.382781470350809	0.33	0.449	1.52862355105698e-06	Naive
VSIR	6.40981230833591e-11	-0.317783625701001	0.516	0.634	1.5384190521237e-06	Naive
PPP2CA	6.47112052383407e-11	-0.376030306385886	0.357	0.479	1.55313363692542e-06	Naive
DENND4C	6.53454252667129e-11	-0.460216816629202	0.215	0.32	1.56835555182638e-06	Naive
SKA2	6.60492365658966e-11	-0.784261349175452	0.086	0.16	1.58524772681809e-06	Naive
ATL3	6.69021736080647e-11	-0.664187925410499	0.1	0.179	1.60571906876716e-06	Naive
PPP1R7	6.90632937176234e-11	-0.428743185705943	0.284	0.397	1.65758811251668e-06	Naive
BIRC6	7.06886930942742e-11	-0.387351531182094	0.35	0.465	1.69659932295567e-06	Naive
ARHGAP30	7.64148620715476e-11	-0.315687818461395	0.497	0.61	1.83403310457921e-06	Naive
ZNF267	7.6638241011313e-11	-0.672524427680793	0.105	0.185	1.83939442251252e-06	Naive
RAP1A	7.92617039437861e-11	-0.291980172732029	0.621	0.721	1.90236015635481e-06	Naive
LMAN1	7.94344051015386e-11	-0.421123355029302	0.254	0.368	1.90650515684203e-06	Naive
AC093865.1	7.98662969965e-11	-2.53198181417974	0.01	0.052	1.916870994213e-06	Naive
PPP4R1	8.26737972161219e-11	-0.78984509970092	0.047	0.108	1.98425380698414e-06	Naive
IL18R1	8.30161321039768e-11	-1.39389941546641	0.029	0.081	1.99247018662755e-06	Naive
ARNTL	8.47978544685525e-11	-0.577556210107253	0.138	0.225	2.03523330509973e-06	Naive
TAOK1	8.84285600002599e-11	-0.686194691319469	0.1	0.176	2.12237386856624e-06	Naive
ATAD2B	9.02373190426051e-11	-0.55751078011391	0.139	0.228	2.16578589434156e-06	Naive
ADAR	9.05015610428774e-11	-0.303638517525302	0.44	0.563	2.1721279665901e-06	Naive
NDUFB10	9.61916750753591e-11	-0.268994665505332	0.518	0.645	2.30869639348369e-06	Naive
CTSZ	9.7528168268435e-11	-0.648296006435573	0.115	0.196	2.34077356661071e-06	Naive
BORCS5	9.8825143602387e-11	-0.484350344882736	0.164	0.258	2.37190227160089e-06	Naive
XAF1	1.05134478814285e-10	-0.471610994458689	0.189	0.286	2.52333262602165e-06	Naive
RRBP1	1.06187627507293e-10	-1.00232248251408	0.055	0.117	2.54860924780253e-06	Naive
PTPN11	1.07694847657129e-10	-0.549926233820415	0.141	0.228	2.58478403861876e-06	Naive
DGKH	1.07965041563726e-10	-0.958368236109697	0.052	0.114	2.59126896257099e-06	Naive
CHMP7	1.10858918041453e-10	0.443210792962477	0.436	0.376	2.66072489191292e-06	Naive
IGF2R	1.16760844712761e-10	-0.555577838263601	0.222	0.32	2.80237703395098e-06	Naive
VPS13A	1.17161807369827e-10	-0.441563801703539	0.179	0.279	2.81200053868322e-06	Naive
CCDC50	1.20335230549827e-10	-2.39867891935027	0.008	0.049	2.88816586842639e-06	Naive
APMAP	1.21824303525707e-10	-0.699433616875692	0.186	0.277	2.9239051089205e-06	Naive
PPP2R5D	1.22780482205931e-10	-0.744858301372772	0.07	0.138	2.94685435342455e-06	Naive
PCAT1	1.26131069312103e-10	-0.579444692108093	0.139	0.224	3.02727179455979e-06	Naive
IDH2	1.27625759054593e-10	-0.423560383329958	0.247	0.355	3.06314584306928e-06	Naive
VAMP8	1.31415782917343e-10	-0.260154036611743	0.646	0.753	3.15411020579916e-06	Naive
SKAP2	1.32161515935729e-10	-1.45538470950484	0.02	0.068	3.17200854397344e-06	Naive
TIFA	1.40135387335855e-10	-0.677138567969898	0.092	0.167	3.36338943144785e-06	Naive
MIB1	1.40985130953293e-10	-0.635824007278294	0.1	0.177	3.38378412800999e-06	Naive
CNN2	1.41978978404873e-10	-0.245109094202638	0.81	0.867	3.40763746069536e-06	Naive
PTPN13	1.44165674252708e-10	-3.34825933510235	0.003	0.04	3.46012034773924e-06	Naive
SMAP1	1.47219033430652e-10	-0.335798817878136	0.347	0.471	3.53340402136909e-06	Naive
WDR26	1.48906162837907e-10	-0.581111055321036	0.143	0.231	3.5738968142726e-06	Naive
CD70	1.50223480855726e-10	-6.58599841895463	0	0.033	3.60551376401829e-06	Naive
AP2B1	1.50607035998271e-10	-0.436529345429036	0.185	0.286	3.61471947099451e-06	Naive
CTSD	1.55426144175771e-10	-0.416161600100008	0.308	0.426	3.73038288636267e-06	Naive
AOAH	1.64620231389196e-10	-1.1701002365671	0.07	0.134	3.9510501735721e-06	Naive
TFEB	1.66670506825104e-10	-1.0873838892517	0.038	0.093	4.00025883430932e-06	Naive
KLF12	1.74138731089489e-10	-0.338662460392674	0.468	0.574	4.17950368487883e-06	Naive
DZIP3	1.75201604305022e-10	-0.860511388521175	0.07	0.136	4.20501370492483e-06	Naive
EPB41L4A-AS1	1.75296800329044e-10	0.567094798873811	0.368	0.313	4.20729850469739e-06	Naive
SRGAP2C	1.77467153673083e-10	-0.788558490008184	0.072	0.141	4.25938915530766e-06	Naive
IKBKG	1.80053480029617e-10	-0.553981273723095	0.14	0.228	4.32146357419085e-06	Naive
EAF1	1.80421386931372e-10	-1.27590892798163	0.028	0.079	4.33029370773987e-06	Naive
AC139720.1	1.81141044724619e-10	0.51620947782412	0.352	0.284	4.34756621443557e-06	Naive
C20orf194	1.90684169884507e-10	-1.22808610575484	0.027	0.078	4.57661076139805e-06	Naive
CNTRL	1.92651752358475e-10	-0.376665084463035	0.322	0.437	4.62383470835575e-06	Naive
TTC39C	1.93675751919414e-10	-0.302273388943297	0.598	0.698	4.64841172181786e-06	Naive
CLU	1.99729454270752e-10	-3.53608746383506	0.003	0.039	4.79370663195232e-06	Naive
XRN2	2.02961094196572e-10	-0.358711962257599	0.359	0.478	4.87126922181193e-06	Naive
WDFY2	2.04723346010574e-10	-0.619337624142363	0.104	0.182	4.91356502759978e-06	Naive
TSPAN5	2.06422760541677e-10	-0.568916435917092	0.14	0.227	4.95435267576079e-06	Naive
NCK1	2.06752745947678e-10	-0.470920276254335	0.206	0.304	4.96227265549022e-06	Naive
BAG1	2.12597405544117e-10	-0.470717978461272	0.187	0.283	5.10255033046436e-06	Naive
SCP2	2.13754973509253e-10	-0.366439874507021	0.336	0.457	5.13033311919559e-06	Naive
TUT7	2.13989001457421e-10	-0.521504250701623	0.158	0.248	5.13595002397957e-06	Naive
CAB39	2.24241386613543e-10	-0.385183483785391	0.286	0.398	5.38201752011164e-06	Naive
ATG5	2.24337099994943e-10	-0.458083513558435	0.217	0.317	5.38431473697862e-06	Naive
PSMC5	2.24759771556103e-10	-0.269898724831138	0.475	0.604	5.39445927711803e-06	Naive
RPL13A	2.30034159642137e-10	0.112086397395005	0.999	0.999	5.52104986557092e-06	Naive
EHD1	2.31527384221893e-10	-0.388033250300855	0.237	0.344	5.55688874870966e-06	Naive
HM13	2.32837178390396e-10	-0.388831892666017	0.346	0.459	5.58832511854789e-06	Naive
MPST	2.36022009741477e-10	-1.36097489890973	0.023	0.071	5.6647642558052e-06	Naive
AUP1	2.37540558150871e-10	-0.3203683178081	0.432	0.554	5.70121093617906e-06	Naive
SLFN12L	2.39440164760365e-10	-0.442317595020908	0.202	0.303	5.74680339441351e-06	Naive
C21orf91	2.40153422108765e-10	-0.497305462982482	0.18	0.274	5.76392228403246e-06	Naive
PPP3CB	2.40460914882657e-10	-0.44644114116162	0.192	0.293	5.77130241809865e-06	Naive
COPB2	2.41783040670443e-10	-0.431519812198479	0.224	0.326	5.80303475913131e-06	Naive
B4GALT1	2.41798616152888e-10	-0.577325733600111	0.145	0.232	5.80340858628546e-06	Naive
RFTN1	2.44559985389596e-10	-0.440115954648874	0.249	0.356	5.8696842093357e-06	Naive
FGL2	2.48873953033207e-10	-1.55778239628261	0.02	0.067	5.97322374675001e-06	Naive
CLIC3	2.59069279479021e-10	-3.50930591665621	0.004	0.04	6.21792177677599e-06	Naive
NCAPG2	2.60183700570951e-10	-1.82600516390393	0.018	0.063	6.2446689974034e-06	Naive
LINC00944	2.62048439652024e-10	-1.37904696926323	0.023	0.072	6.28942460008823e-06	Naive
SNX6	2.67985365184121e-10	-0.274963062244041	0.473	0.591	6.43191674978408e-06	Naive
ECPAS	2.68076204215903e-10	-0.543231015526343	0.111	0.19	6.4340969773859e-06	Naive
BARD1	2.7145781865504e-10	-1.18741631546024	0.028	0.078	6.51525910553962e-06	Naive
MED15	2.72519179873351e-10	-0.338744760863529	0.32	0.44	6.54073283614029e-06	Naive
DDX3X	2.72813913682319e-10	-0.348779018887806	0.4	0.515	6.54780674228934e-06	Naive
CKAP2	2.74074450060803e-10	-0.730871437982507	0.089	0.16	6.57806087590933e-06	Naive
AKAP11	2.74284442072677e-10	-0.453111681219783	0.183	0.276	6.58310089418633e-06	Naive
ABI1	2.76956060284797e-10	-0.39142669460878	0.336	0.447	6.64722240289542e-06	Naive
LAP3	2.79452559434799e-10	-0.588882918686916	0.122	0.203	6.70714087899461e-06	Naive
IER5	2.83885384759783e-10	-0.816601958096899	0.072	0.139	6.81353311961955e-06	Naive
DTD1	2.86791698474306e-10	-0.48942849829319	0.159	0.25	6.88328755508182e-06	Naive
VPS41	2.91180267472936e-10	-0.61258227477515	0.113	0.192	6.98861759961793e-06	Naive
PIN1	2.93976241780498e-10	-0.337169198256649	0.293	0.409	7.05572377897374e-06	Naive
BCL2	2.94027250151232e-10	0.289464129010206	0.637	0.576	7.05694803087971e-06	Naive
RSRP1	2.95332958693128e-10	-0.23977511863361	0.628	0.741	7.08828634159377e-06	Naive
VPS13C	2.9533715736823e-10	-0.327991425735403	0.425	0.546	7.08838711399489e-06	Naive
KAT6B	2.99579620380302e-10	-0.379969248823808	0.267	0.378	7.19021046874762e-06	Naive
RAB1B	3.00746963226846e-10	-0.338374837065722	0.328	0.449	7.21822786440753e-06	Naive
CEMIP2	3.00956797798835e-10	-0.499197238022927	0.265	0.363	7.22326410396985e-06	Naive
WDR83OS	3.0460637961709e-10	-0.290896458909222	0.541	0.661	7.31085771718978e-06	Naive
TRERF1	3.10504284309486e-10	-0.390181682434519	0.206	0.308	7.45241332771198e-06	Naive
GCNT1	3.11175654408851e-10	-1.17304991859378	0.025	0.074	7.46852688146684e-06	Naive
PTGER2	3.18199890005028e-10	-0.363448309946421	0.34	0.442	7.63711556001067e-06	Naive
DNM2	3.19355098875892e-10	-0.361124201235845	0.286	0.399	7.66484172812028e-06	Naive
RORC	3.20775782519456e-10	-2.50636250721791	0.002	0.036	7.69893955624946e-06	Naive
AL137857.1	3.23169966084989e-10	-0.559601847857024	0.142	0.226	7.75640235600581e-06	Naive
DUSP23	3.24365848123122e-10	-0.543681328125143	0.114	0.194	7.78510472080306e-06	Naive
PDZD4	3.26911545426857e-10	-1.60423356371324	0.021	0.067	7.84620400178998e-06	Naive
NF1	3.28794056292543e-10	-0.560416357397651	0.123	0.204	7.89138614507732e-06	Naive
ZFP36	3.30096151264527e-10	-0.28833830959392	0.716	0.79	7.92263772649991e-06	Naive
RABAC1	3.3268339425299e-10	-0.284167518069759	0.523	0.642	7.984734145466e-06	Naive
UBE2Q2	3.36701077613668e-10	-0.444434627832926	0.189	0.287	8.08116256380564e-06	Naive
MBNL2	3.38331659175755e-10	-0.535405267661129	0.158	0.247	8.1202981518773e-06	Naive
BRK1	3.38761186497248e-10	-0.241528512190419	0.599	0.722	8.13060723712046e-06	Naive
MOB3A	3.39326541981429e-10	-0.507038333510159	0.197	0.293	8.14417633409629e-06	Naive
SP140L	3.44563499858193e-10	-0.357018274021901	0.295	0.411	8.26986856009648e-06	Naive
C6orf89	3.45941641552802e-10	-0.408896220716913	0.157	0.25	8.3029453389088e-06	Naive
PHF11	3.46477598894468e-10	-0.380987170109796	0.302	0.413	8.31580885106612e-06	Naive
ST8SIA1	3.58238352978729e-10	-0.894638315113196	0.068	0.133	8.59807870984246e-06	Naive
PSME4	3.60784288077553e-10	-0.546785971945358	0.111	0.187	8.65918369814935e-06	Naive
NFE2L3	3.6596687461884e-10	-1.05951511629145	0.042	0.098	8.78357095772679e-06	Naive
SLC16A3	3.76060711699223e-10	-0.903665693855553	0.048	0.106	9.02583314149306e-06	Naive
VCPIP1	3.77635966670029e-10	-0.617620274249302	0.126	0.207	9.06364083604736e-06	Naive
EBP	3.79548257399328e-10	-0.526909280797432	0.112	0.193	9.10953772584126e-06	Naive
LINC002481	3.81697778035249e-10	-1.88549323115972	0.013	0.054	9.161128370624e-06	Naive
GDI2	3.8376647697469e-10	-0.296725558567361	0.533	0.647	9.21077921386954e-06	Naive
MAP3K4	3.83882599430923e-10	-0.493356593944198	0.182	0.273	9.21356626894158e-06	Naive
NCOA6	3.8713457808182e-10	-0.696605976668993	0.103	0.178	9.29161700854177e-06	Naive
TAPBP	3.91832779471971e-10	-0.298624482110997	0.497	0.623	9.40437854010677e-06	Naive
CARD9	3.92960244410715e-10	-0.428851433155579	0.195	0.292	9.43143882610157e-06	Naive
MCM9	3.95089749971225e-10	-0.600910640485254	0.105	0.182	9.48254908905936e-06	Naive
PPM1G	4.03298132830871e-10	-0.339291441478137	0.405	0.523	9.67955848607374e-06	Naive
RAB10	4.0373682294368e-10	-0.35264093795242	0.263	0.375	9.69008748747126e-06	Naive
CLIP1	4.07698242887891e-10	-0.486530051909506	0.184	0.275	9.78516552755228e-06	Naive
PCED1B-AS1	4.24766706511771e-10	0.205792671886508	0.916	0.924	1.0194825722989e-05	Naive
ATP13A3	4.25817196689003e-10	-0.815845140585871	0.071	0.137	1.02200385377328e-05	Naive
CYB561D2	4.26542339238407e-10	-0.525476474708392	0.179	0.27	1.0237442684061e-05	Naive
MAP2K3	4.27454272479744e-10	-0.50110962258233	0.155	0.244	1.02593299937863e-05	Naive
UBE2S	4.33776175915e-10	-0.458410138359512	0.152	0.242	1.04110619981359e-05	Naive
HDAC4	4.33834558352633e-10	-0.630783440410773	0.1	0.174	1.04124632350215e-05	Naive
ZNHIT1	4.35908038900065e-10	-0.360994055454778	0.326	0.443	1.04622288416405e-05	Naive
ZNRF1	4.38223888862915e-10	-1.24949807182312	0.032	0.083	1.05178115565988e-05	Naive
RAB8A	4.4547539410408e-10	-0.393374023111842	0.258	0.366	1.0691854933892e-05	Naive
RAB22A	4.51062013144885e-10	-0.410936190565552	0.144	0.233	1.08259393774904e-05	Naive
CRYBG1	4.55876943646524e-10	-0.382626306477317	0.331	0.444	1.09415025244602e-05	Naive
CCNDBP1	4.60946932776056e-10	-0.343798556266449	0.379	0.497	1.10631873335581e-05	Naive
CMIP	4.64976332485088e-10	-0.631421545292263	0.096	0.17	1.11598969559746e-05	Naive
PSME3	4.65732090164828e-10	-0.536646058103563	0.122	0.204	1.1178035896046e-05	Naive
BCL2L1	4.68264591562846e-10	-0.741268860506632	0.105	0.178	1.12388184620999e-05	Naive
POLR2K	4.79924371706732e-10	-0.418000240756962	0.242	0.346	1.15186648453333e-05	Naive
RAB5C	4.92325575823727e-10	-0.342023927882311	0.37	0.492	1.18163061453453e-05	Naive
TRPV2	5.0427937229526e-10	-0.465885856325932	0.216	0.316	1.21032092144585e-05	Naive
ANTKMT	5.06137537488880e-10	-0.717954680906828	0.092	0.164	1.21478070372706e-05	Naive
CRY1	5.06644655916832e-10	-0.57061238164257	0.122	0.202	1.21599783866599e-05	Naive
CEBPD	5.07038762859854e-10	-5.21396032709278	0.001	0.033	1.21694373473994e-05	Naive
DCP2	5.15908428754323e-10	-0.440677145882788	0.241	0.344	1.23823181985325e-05	Naive
PSMA4	5.17027280652054e-10	-0.405061807316759	0.231	0.334	1.240917176293e-05	Naive
RNASEK	5.28367322862672e-10	-0.216153943059457	0.81	0.893	1.2681344116027e-05	Naive
CHMP2A	5.38361615591055e-10	-0.333991475550559	0.305	0.42	1.29212171358009e-05	Naive
PSMA3	5.45039695073097e-10	-0.383617775364059	0.3	0.413	1.30814977214494e-05	Naive
NABP1	5.55451873920993e-10	-0.872928838258187	0.071	0.136	1.33314004259778e-05	Naive
COPB1	5.5746490413468e-10	-0.399140228892776	0.302	0.414	1.33797151641365e-05	Naive
WAS	5.59762229136833e-10	-0.238789377261403	0.596	0.71	1.34348532615131e-05	Naive
VPS4B	5.60680457691516e-10	-0.418616152539413	0.279	0.386	1.34568916650541e-05	Naive
ZNF831	5.68510205871562e-10	-0.432041560841492	0.233	0.334	1.36448134511233e-05	Naive
KIF20B	5.78772881653565e-10	-0.761819122210277	0.072	0.137	1.38911279325672e-05	Naive
TMX1	5.86066173952197e-10	-0.414391584910126	0.187	0.284	1.40661742410267e-05	Naive
STAT5B	5.94099806610741e-10	-0.358418689638714	0.315	0.432	1.42589894584644e-05	Naive
USO1	5.95303032688364e-10	-0.462965781722666	0.173	0.265	1.42878680875534e-05	Naive
MDM2	5.97009351339987e-10	-0.701782525530673	0.083	0.152	1.4328821441511e-05	Naive
RAB11A	5.99224529938516e-10	-0.310142507700362	0.389	0.513	1.43819879430543e-05	Naive
OAS2	6.2894222805335e-10	-0.495736697909728	0.172	0.263	1.50952424155084e-05	Naive
RER1	6.33648396449142e-10	-0.34245026242601	0.318	0.433	1.52081951631759e-05	Naive
GARS	6.39407727457308e-10	-0.468538037526314	0.185	0.281	1.53464248667029e-05	Naive
ELF1	6.42972620691202e-10	-0.256353498901705	0.585	0.697	1.54319858692095e-05	Naive
CEP164	6.73165126480998e-10	-0.637406920166726	0.059	0.121	1.61566362006704e-05	Naive
CTSL	6.74468123459376e-10	1.15043731137196	0.086	0.048	1.61879094311485e-05	Naive
ITFG1	6.94146512223643e-10	-0.335714442376953	0.282	0.389	1.66602104398796e-05	Naive
IL12RB2	7.10608885055694e-10	-3.11562886653966	0.004	0.039	1.70553238502217e-05	Naive
NEAT1	7.18112440725868e-10	-0.339830828976713	0.463	0.575	1.72354166898616e-05	Naive
NDUFAB1	7.24365775958424e-10	-0.338934142433558	0.386	0.512	1.73855029887781e-05	Naive
GFI1	7.34243075389225e-10	-1.57860473085589	0.026	0.073	1.76225680524168e-05	Naive
AC009041.2	7.34991653580089e-10	1.08700252061694	0.11	0.066	1.76405346775757e-05	Naive
NAA50	7.57141190468803e-10	-0.573870334306398	0.111	0.187	1.81721457124417e-05	Naive
NIN	7.74929426672624e-10	-0.404273816654559	0.292	0.396	1.85990811695697e-05	Naive
SPPL2A	7.79039082952247e-10	-0.527303533888999	0.121	0.201	1.86977170299369e-05	Naive
PBRM1	8.03843900403138e-10	-0.390299588997547	0.275	0.385	1.92930574535757e-05	Naive
ANP32B	8.20919080399934e-10	0.189816398345951	0.867	0.846	1.97028788486788e-05	Naive
KATNAL1	8.44410561224947e-10	-1.5029535923331	0.017	0.06	2.02666978799599e-05	Naive
SFT2D1	8.46441745906682e-10	-0.425543141862166	0.196	0.293	2.03154483435063e-05	Naive
UBE2G1	8.84375424110261e-10	-0.409412257148462	0.195	0.292	2.12258945540704e-05	Naive
UBR5	9.22029623457913e-10	-0.463070992561632	0.21	0.305	2.21296329926134e-05	Naive
ALDH9A1	9.2231212721789e-10	-0.469523029515552	0.162	0.25	2.21364133653566e-05	Naive
PHACTR4	9.47178006792421e-10	-0.53667526524209	0.112	0.187	2.27332193410249e-05	Naive
ETNK1	9.58748788638233e-10	-0.429718247159579	0.194	0.29	2.30109296761062e-05	Naive
RC3H2	9.66272973304832e-10	-0.500242645004021	0.14	0.224	2.31915176322893e-05	Naive
SEPTIN1	9.81466086819531e-10	-0.217681439379202	0.685	0.78	2.35561675497556e-05	Naive
DUSP16	9.97874797453786e-10	-0.431487696358676	0.175	0.266	2.39499930136883e-05	Naive
FYB1	1.00980034489639e-09	0.1432210499311	0.978	0.953	2.42362180778583e-05	Naive
CISD3	1.0341698265084e-09	-0.563978386372768	0.153	0.237	2.4821110006028e-05	Naive
CUL4A	1.04330561954631e-09	-0.349111461397022	0.244	0.346	2.5040378174731e-05	Naive
ST8SIA6	1.06004458948836e-09	-2.33869485088534	0.011	0.049	2.54421301923102e-05	Naive
HOOK3	1.09867055492093e-09	-0.350592533602666	0.213	0.311	2.63691919886574e-05	Naive
DUSP5	1.11639464593917e-09	-0.811469014990227	0.05	0.108	2.6794587897186e-05	Naive
DIP2A	1.11917934459933e-09	-0.583506364319823	0.143	0.223	2.68614234497284e-05	Naive
YY1	1.14177305541184e-09	-0.304489640025578	0.474	0.589	2.74036951029396e-05	Naive
KLHDC4	1.17281138371219e-09	-0.692570518014427	0.07	0.134	2.81486460204764e-05	Naive
MINDY2	1.24884413105352e-09	-0.622507148957344	0.086	0.154	2.99735079894155e-05	Naive
TMBIM1	1.25179382504691e-09	-0.346330721436973	0.255	0.364	3.00443035949509e-05	Naive
IKBKE	1.26080390656846e-09	-0.512374001184248	0.153	0.237	3.02605545615495e-05	Naive
PAPOLA	1.28372575851097e-09	-0.289711161489507	0.419	0.543	3.08107019300219e-05	Naive
GLG1	1.28916065822012e-09	-0.256801192874716	0.47	0.594	3.0941144957941e-05	Naive
ACADVL	1.30395984413488e-09	-0.350680253359765	0.284	0.393	3.12963402190812e-05	Naive
EP300	1.3079971609519e-09	-0.491079638626613	0.142	0.224	3.13932398600064e-05	Naive
UBALD2	1.33011541272249e-09	0.276801015950429	0.728	0.716	3.19241000207525e-05	Naive
COPA	1.33403272180856e-09	-0.367334277894821	0.277	0.387	3.20181193561272e-05	Naive
NDUFB6	1.3644937320038e-09	-0.294894051071177	0.306	0.424	3.27492140618233e-05	Naive
CORO7	1.39401637307595e-09	-0.256088066745969	0.477	0.598	3.34577869701958e-05	Naive
DPY19L1	1.44266997520775e-09	-1.45010850121388	0.021	0.065	3.46255220749612e-05	Naive
ATE1	1.49288292807012e-09	-0.623576955021398	0.11	0.183	3.58306831566109e-05	Naive
LUC7L2	1.49959830891922e-09	-0.321656386427121	0.349	0.466	3.59918590123701e-05	Naive
TRIP12	1.52127680278317e-09	-0.455830519301854	0.206	0.301	3.65121645435988e-05	Naive
MCOLN2	1.537155992918e-09	-1.34288458073247	0.026	0.072	3.68932809860249e-05	Naive
ACSL4	1.54327040220824e-09	-0.698586984993869	0.084	0.151	3.70400329234e-05	Naive
XRN1	1.54732592940352e-09	-0.339214764570329	0.431	0.545	3.71373696316139e-05	Naive
SLC38A10	1.54953623338055e-09	-0.434974848882757	0.185	0.281	3.71904191373665e-05	Naive
NKTR	1.55325824355102e-09	-0.281683243233822	0.38	0.501	3.72797511034681e-05	Naive
MYC	1.55456364928271e-09	0.380023036438241	0.508	0.451	3.73110821464342e-05	Naive
USP28	1.59066387606824e-09	-1.38335453721183	0.028	0.074	3.81775236895139e-05	Naive
PRKAR1A	1.6057208346037e-09	-0.32353015313233	0.272	0.386	3.85389057513234e-05	Naive
MYD88	1.61788915923848e-09	-0.488676257191026	0.162	0.25	3.88309577108829e-05	Naive
SF3B1	1.64065860281702e-09	-0.254856489781918	0.633	0.732	3.93774471262113e-05	Naive
SF3B4	1.67020132063479e-09	-0.338411150143667	0.347	0.467	4.00865018965557e-05	Naive
TTC38	1.67901775553392e-09	-2.32666998526344	0.01	0.047	4.02981051505697e-05	Naive
PPP6R2	1.68104992534931e-09	-0.496894856170735	0.128	0.206	4.03468792583089e-05	Naive
SRPK1	1.71953983595919e-09	-0.457329857206818	0.191	0.283	4.12706756028565e-05	Naive
CMC2	1.72141730520267e-09	-0.395122770815198	0.211	0.309	4.13157367421693e-05	Naive
STK4	1.74583172578794e-09	-0.207769316744109	0.773	0.849	4.19017072506364e-05	Naive
KPNA3	1.75251561625003e-09	-0.447049957478477	0.16	0.247	4.20621273056169e-05	Naive
COMMD8	1.76256900309035e-09	-0.482606292186514	0.156	0.242	4.23034186431715e-05	Naive
TBC1D22A	1.77627940960699e-09	-0.305378396254545	0.238	0.344	4.26324821099773e-05	Naive
NABP2	1.78495003457967e-09	-0.699508920035933	0.074	0.137	4.28405857799467e-05	Naive
LASP1	1.85017595926109e-09	-0.394900451234486	0.202	0.296	4.44060731982255e-05	Naive
ARL8A	1.87854395681786e-09	-0.398558089056815	0.198	0.293	4.50869335075854e-05	Naive
GSR	1.88001302380601e-09	-0.758603880938506	0.072	0.136	4.5122192584368e-05	Naive
SMC1A	1.91318122778758e-09	-0.426527634987428	0.205	0.298	4.59182626481297e-05	Naive
SPATS2L	1.91482752633304e-09	-1.59733072797773	0.019	0.062	4.59577754595193e-05	Naive
UBR1	1.9277062548593e-09	-0.464434514801403	0.146	0.229	4.6266877822878e-05	Naive
STT3A	1.9495453644865e-09	-0.491168687116346	0.126	0.205	4.67910382930405e-05	Naive
TGFBR1	1.97419090116072e-09	-0.85378992822566	0.065	0.124	4.73825558187583e-05	Naive
ANP32E	1.98265883557311e-09	-0.332774150444934	0.331	0.445	4.75857947125903e-05	Naive
EPHA4	2.01870162673192e-09	-0.461213022011838	0.138	0.219	4.84508577431928e-05	Naive
SEL1L	2.0236514033374e-09	-0.556560849305836	0.121	0.198	4.8569657331501e-05	Naive
SMAD3	2.09733266071273e-09	-0.51718494728446	0.139	0.221	5.03380811897663e-05	Naive
EOMES	2.10491012576861e-09	-3.8069294456831	0.003	0.036	5.05199479285723e-05	Naive
ALCAM	2.14715834542922e-09	-1.02382789279588	0.031	0.079	5.15339474486467e-05	Naive
AIRE	2.15181808971907e-09	-4.27118183676777	0.002	0.033	5.16457859713475e-05	Naive
MT-CO3	2.15550413425255e-09	-0.102747445581411	0.999	0.995	5.17342547261955e-05	Naive
CCDC186	2.17256091386485e-09	-0.493202488174597	0.178	0.267	5.21436344936703e-05	Naive
IMPDH1	2.17963828608181e-09	-0.453190663043918	0.143	0.228	5.23134985042495e-05	Naive
RASSF2	2.20115115246466e-09	-0.612197124010748	0.079	0.144	5.28298288103043e-05	Naive
ANKHD1	2.27639333763536e-09	-0.286319504781794	0.372	0.489	5.46357164965863e-05	Naive
CTDSP1	2.45746756521037e-09	-0.360239868376496	0.362	0.473	5.89816790326142e-05	Naive
IDE	2.45877981870625e-09	-0.775279974083188	0.061	0.12	5.90131744287688e-05	Naive
FUT11	2.48559688907095e-09	-1.01286800446035	0.049	0.103	5.96568109345918e-05	Naive
SEC24C	2.48759804111613e-09	-0.555581940008551	0.107	0.181	5.97048405848282e-05	Naive
CISD2	2.5046727459332e-09	-0.458911436319887	0.154	0.24	6.01146505751427e-05	Naive
NDUFB2	2.51124863742472e-09	-0.24458151225749	0.604	0.708	6.02724785468306e-05	Naive
LINC01814	2.52224772212044e-09	-3.52113327329261	0.002	0.032	6.05364675786127e-05	Naive
AATF	2.56378832308366e-09	-0.317974683074427	0.267	0.378	6.15334835423309e-05	Naive
TRBC2	2.57539914831044e-09	-0.267120060955682	0.685	0.777	6.18121549585988e-05	Naive
TFRC	2.57706955558134e-09	-0.756952389205831	0.067	0.128	6.18522464035077e-05	Naive
SH2D1A	2.57883820719933e-09	-0.450233359284403	0.184	0.276	6.18946958109912e-05	Naive
SRP19	2.63520280292486e-09	-0.358612827521778	0.321	0.431	6.32475024729995e-05	Naive
NFATC2IP	2.6889438548365e-09	-0.477447755235341	0.167	0.253	6.4537341459931e-05	Naive
TRGC2	2.71466214918069e-09	-2.8547695452639	0.005	0.038	6.51546062424857e-05	Naive
MLLT6	2.75122249487132e-09	-0.424966406517493	0.209	0.305	6.60320910994065e-05	Naive
APBA3	2.76397777719669e-09	-0.611046537245969	0.107	0.178	6.63382306304976e-05	Naive
GIT2	2.78209086853099e-09	-0.28890628287249	0.258	0.366	6.67729629356124e-05	Naive
CARHSP1	2.78287270676354e-09	-0.583657228545485	0.133	0.21	6.67917278350317e-05	Naive
MESD	2.79784532568593e-09	-0.368360348028862	0.279	0.384	6.7151085661788e-05	Naive
AC004687.1	2.83140435135407e-09	-0.593447192492554	0.119	0.193	6.7956535836849e-05	Naive
RAB18	2.84474547290283e-09	-0.41934897066971	0.254	0.356	6.82767360951408e-05	Naive
BEX3	2.84881748168894e-09	0.487977749448304	0.316	0.255	6.83744683780164e-05	Naive
PIGT	2.90184257442093e-09	-0.440993815209705	0.143	0.226	6.96471236286768e-05	Naive
SULT1B1	2.90560129644559e-09	0.991762176393622	0.107	0.065	6.97373367159905e-05	Naive
TRBJ2-2P	2.99152082925365e-09	-0.607510058124261	0.12	0.193	7.17994914229168e-05	Naive
LEPROTL1	3.00176336733271e-09	0.202137917044355	0.846	0.824	7.20453225793524e-05	Naive
BAZ2B	3.0089696418446e-09	-0.610901456266449	0.079	0.144	7.22182803739121e-05	Naive
NDUFA9	3.01586375051146e-09	-0.442588434172597	0.215	0.31	7.23837458760256e-05	Naive
RAB11FIP5	3.05130185368514e-09	-1.32788206625072	0.024	0.069	7.32342957902971e-05	Naive
GNAI3	3.05233791407633e-09	-0.341614674461201	0.234	0.337	7.32591622757459e-05	Naive
FNDC3B	3.13842473262546e-09	-0.797808771195006	0.073	0.135	7.53253320077436e-05	Naive
ZNF106	3.18559824138363e-09	-0.476086101981444	0.195	0.284	7.64575433914484e-05	Naive
RALGAPB	3.19999064252386e-09	-0.525263461839109	0.107	0.18	7.68029754112151e-05	Naive
POU2F2	3.23259784468459e-09	-0.457434960817519	0.183	0.27	7.75855808702749e-05	Naive
HNRNPAB	3.2642640998291e-09	-0.369350969800675	0.263	0.366	7.83456026599982e-05	Naive
KLRK1	3.27271313223126e-09	-6.89819920718938	0	0.029	7.85483878866826e-05	Naive
FAM102B	3.32683199447280e-09	-0.983106172603884	0.041	0.092	7.98472946993416e-05	Naive
TPD52	3.33783546376065e-09	-0.417662336329354	0.139	0.221	8.01113889657195e-05	Naive
IL18RAP	3.37806574750537e-09	-5.87787981118304	0	0.029	8.10769560058764e-05	Naive
MT-ND4L	3.38959579370533e-09	-0.122440326555373	0.978	0.986	8.13536886447216e-05	Naive
PLXND1	3.40054582017008e-09	-3.11036767791343	0.003	0.035	8.16165002299021e-05	Naive
ELP3	3.43034919610046e-09	-0.600587179959444	0.093	0.161	8.23318110556072e-05	Naive
KDM2A	3.47871945108358e-09	-0.311612516117261	0.278	0.386	8.3492745545457e-05	Naive
FHOD1	3.56469851787226e-09	-0.783859295191586	0.05	0.105	8.55563291274521e-05	Naive
CYBC1	3.59471295951639e-09	-0.336556133551234	0.31	0.418	8.6276705741353e-05	Naive
RC3H1	3.65339757971676e-09	-0.368944940037611	0.16	0.248	8.76851953107819e-05	Naive
FUT8	3.66499541262414e-09	-0.449140279973089	0.195	0.285	8.79635548983919e-05	Naive
SUPT4H1	3.68080557568263e-09	-0.340615681575006	0.263	0.366	8.83430146219589e-05	Naive
TSHR	3.69705033564982e-09	-3.18445092625718	0.003	0.035	8.87329051059313e-05	Naive
FBXO11	3.7455627876004e-09	-0.443572063489954	0.158	0.241	8.98972524651973e-05	Naive
MPZL3	3.78647930954123e-09	-0.445247862266703	0.189	0.279	9.0879289908299e-05	Naive
ROMO1	3.89939548007495e-09	-0.314213323840141	0.325	0.436	9.35893909172789e-05	Naive
B4GALT5	3.91811626764794e-09	-1.87311006145259	0.011	0.048	9.40387085398181e-05	Naive
RB1	4.0056089667428e-09	-0.415255832777195	0.273	0.37	9.6138620810794e-05	Naive
CARD11	4.01732693403571e-09	-0.338051046536886	0.258	0.36	9.64198637437911e-05	Naive
HLA-DQA2	4.03957565870042e-09	-3.57336767576846	0.001	0.03	9.69538553844689e-05	Naive
BCAS3	4.08992378815967e-09	-0.434143367680109	0.203	0.295	9.81622608396203e-05	Naive
HACD1	4.1392206299276e-09	-1.97376440408794	0.01	0.046	9.93454343388924e-05	Naive
RTCA	4.16537770055481e-09	-0.576767978226671	0.111	0.183	9.99732301910159e-05	Naive
MICB	4.19755658358662e-09	-0.788962976574923	0.057	0.114	0.000100745555562662	Naive
DCP1B	4.22701519807931e-09	-0.759484282113434	0.086	0.15	0.000101452591769102	Naive
TGFBR2	4.3213289618862e-09	0.370232332053337	0.489	0.45	0.000103716216414231	Naive
SPAG9	4.36982354790323e-09	-0.366104794954613	0.133	0.214	0.000104880134973225	Naive
KLF13	4.37188498350049e-09	-0.295760547020557	0.498	0.603	0.000104929611488995	Naive
ALYREF	4.38343717126138e-09	-0.374837227325767	0.27	0.373	0.000105206875547444	Naive
ANKRD11	4.38451469848423e-09	-0.244657517693376	0.471	0.589	0.00010523273727832	Naive
TRGV10	4.4541191818404e-09	-1.25450153284508	0.038	0.086	0.000106903314483351	Naive
LIMA1	4.49923480173132e-09	-0.653024094502846	0.09	0.156	0.000107986134476353	Naive
PCYT1A	4.58172905745586e-09	-0.76649136275735	0.076	0.137	0.000109966079107998	Naive
CSRP1	4.63351775943038e-09	-0.441082932225406	0.165	0.25	0.000111209059744089	Naive
HNRNPA3	4.65901444346647e-09	-0.241174550583442	0.517	0.629	0.000111821005657639	Naive
FRMD4B	4.77895857908096e-09	-0.872526830985546	0.039	0.09	0.000114699784856522	Naive
MAN1A2	4.84434327194791e-09	-0.365963967291246	0.326	0.428	0.000116269082870022	Naive
ATP6V1D	4.91316618215839e-09	-0.506737094443623	0.096	0.166	0.000117920901537983	Naive
PTGDR2	4.9401358113706e-09	-6.03525556508332	0	0.028	0.000118568199608706	Naive
GADD45B	4.99640841684873e-09	-0.464130177602842	0.155	0.236	0.000119918798412786	Naive
DAZAP1	5.01535101616446e-09	-0.327263903636521	0.305	0.415	0.000120373439738963	Naive
FAM172A	5.06572597004759e-09	-0.284870305977536	0.284	0.39	0.000121582489007112	Naive
UFD1	5.19882384702872e-09	-0.383963893847373	0.246	0.345	0.000124776971152536	Naive
B3GNTL1	5.20814847684209e-09	-1.08360351036818	0.034	0.082	0.000125000771592687	Naive
GOLPH3	5.23527867666861e-09	-0.326415802151185	0.263	0.371	0.000125651923518723	Naive
VDAC1	5.27165386198543e-09	-0.341694318923409	0.272	0.377	0.000126524964341512	Naive
LIMD2	5.32348884056459e-09	0.123615773380082	0.965	0.954	0.000127769055662391	Naive
CHD4	5.35425913199131e-09	-0.395580567823821	0.201	0.293	0.000128507573426924	Naive
WDR7	5.42475927685611e-09	-0.468171768108539	0.136	0.216	0.000130199647403823	Naive
BCAP29	5.49636629527343e-09	-0.722511499174415	0.081	0.143	0.000131918287452858	Naive
DAAM1	5.59091190744549e-09	-0.63261900076986	0.081	0.145	0.000134187476690599	Naive
KIF1B	5.76047493265909e-09	-0.858545026630639	0.054	0.108	0.000138257158858751	Naive
FDPS	5.85186428101602e-09	-0.427270431025743	0.223	0.317	0.000140450594608666	Naive
FAM126A	5.86999874648389e-09	-0.947315031234731	0.044	0.095	0.00014088583991436	Naive
HEBP2	5.87436651959532e-09	-0.347121255420903	0.428	0.536	0.000140990670836807	Naive
ALG5	6.11686997216277e-09	-0.485221110976496	0.128	0.206	0.000146810996201879	Naive
MRPS12	6.13662623770366e-09	-0.391494775160748	0.19	0.278	0.000147285166331126	Naive
EXOC4	6.1503735095129e-09	-0.363592239356876	0.298	0.403	0.000147615114601819	Naive
RAP1B	6.33518361755185e-09	-0.291763644235024	0.721	0.804	0.000152050742004862	Naive
IFITM1	6.37144324118674e-09	-0.152753390978305	0.996	0.978	0.000152921009231723	Naive
LCK	6.37831483408164e-09	-0.182366195061562	0.876	0.921	0.000153085934332793	Naive
MZT2B	6.39778897802431e-09	0.186948187911148	0.908	0.903	0.000153553333261562	Naive
ADCY7	6.53585753442669e-09	-0.548999747307341	0.126	0.199	0.000156867116683775	Naive
GSK3A	6.61472904423578e-09	-0.400557415645952	0.185	0.276	0.000158760111790703	Naive
PCMT1	6.6579477204811e-09	-0.389093108739293	0.283	0.388	0.000159797403239267	Naive
KLC1	6.69008457482386e-09	-0.378358010950965	0.149	0.232	0.000160568719880347	Naive
IBTK	6.78770849979103e-09	-0.449308052132735	0.158	0.241	0.000162911791703484	Naive
NCOR2	6.7968950411829e-09	-0.534526448791804	0.106	0.176	0.000163132277883431	Naive
PLXNC1	6.88217670254891e-09	-0.853506665895076	0.046	0.098	0.000165179123037876	Naive
WEE1	6.90604676151265e-09	-1.61018183596422	0.017	0.056	0.000165752028323065	Naive
ARCN1	6.93816875325018e-09	-0.387925388861305	0.219	0.315	0.000166522988246757	Naive
GADD45A	6.94531520945847e-09	-0.948514090441929	0.037	0.086	0.000166694510342213	Naive
EEPD1	6.95849505009612e-09	-0.707193192846861	0.086	0.15	0.000167010839697357	Naive
EIF6	7.01516179244356e-09	-0.333081404933082	0.232	0.331	0.000168370898180438	Naive
POLK	7.01548587608008e-09	-0.563962994709813	0.117	0.188	0.000168378676511798	Naive
VIM-AS1	7.03317419329266e-09	-0.64861597836126	0.076	0.137	0.000168803213813217	Naive
CREBBP	7.10427867828537e-09	-0.385535444070706	0.211	0.302	0.000170509792557527	Naive
VPS26B	7.29504629037175e-09	-0.427023742617557	0.181	0.267	0.000175088406015212	Naive
ERBIN	7.30503046416646e-09	-0.363274457894359	0.277	0.378	0.000175328036170459	Naive
RARA	7.38801345958786e-09	-0.458904926761771	0.182	0.269	0.000177319711043568	Naive
TMEM120A	7.41941967518043e-09	-0.6085978230584	0.094	0.16	0.000178073491624006	Naive
AGAP1	7.49891425650794e-09	-2.36036657599339	0.01	0.045	0.000179981441070447	Naive
UBXN4	7.51440657566043e-09	-0.23472796088476	0.559	0.672	0.000180353272222426	Naive
TSR3	7.5348478830428e-09	-0.365420405690354	0.262	0.366	0.00018084388404091	Naive
USP7	7.57252400532031e-09	-0.369838623673036	0.179	0.27	0.000181748148651693	Naive
DNAJC15	7.66825889157316e-09	-0.329656836394774	0.27	0.38	0.000184045881656647	Naive
VPS13D	8.36187673127624e-09	-0.489346984039068	0.176	0.259	0.000200693403427361	Naive
SOX13	8.46939097681682e-09	-4.37213649202454	0.001	0.029	0.000203273852834581	Naive
TRIOBP	8.5758864795688e-09	-0.861637496650246	0.052	0.106	0.000205829851396131	Naive
CD3G	8.61495218722491e-09	-0.200735397704703	0.805	0.869	0.000206767467445585	Naive
RALBP1	8.8096393028691e-09	-0.327177662867759	0.289	0.394	0.000211440152908161	Naive
FKBP8	8.8462153362925e-09	-0.222207092428092	0.665	0.765	0.000212318014286356	Naive
C16orf87	8.91458472612028e-09	-0.589581359861747	0.08	0.143	0.000213958948011613	Naive
SMG1	8.92193428754417e-09	-0.339846007691802	0.322	0.427	0.000214135344835348	Naive
HMGB2	8.92599385273897e-09	-0.37133323032077	0.413	0.526	0.000214232778459588	Naive
TAX1BP1	9.13145160671638e-09	-0.258523533314902	0.557	0.663	0.0002191639700128	Naive
ARHGEF6	9.13923194628931e-09	-0.390351014002428	0.294	0.398	0.00021935070594289	Naive
RGS3	9.23216214465102e-09	-1.05036759254484	0.035	0.082	0.000221581123633769	Naive
COPS9	9.24332756060054e-09	-0.305827756323776	0.414	0.527	0.000221849104781974	Naive
SLBP	9.30315937310014e-09	-0.338939567437251	0.254	0.356	0.000223285128113777	Naive
RAD21	9.32994844446034e-09	-0.269523665526652	0.59	0.686	0.000223928092615493	Naive
SERP1	9.38921466259872e-09	0.213536561119456	0.846	0.835	0.000225350541117032	Naive
HERC5	9.52956904352573e-09	-0.717550615361092	0.092	0.157	0.000228719186613661	Naive
GZMM	9.69065597642711e-09	-0.567799296401197	0.421	0.504	0.000232585434090227	Naive
ORMDL2	9.79558267549081e-09	-0.434608039687643	0.159	0.241	0.000235103779794455	Naive
DPYD	9.92370549783146e-09	-0.263429725274467	0.609	0.698	0.000238178855653453	Naive
PRDX5	1.00168301159274e-08	-0.281380413921452	0.432	0.552	0.000240413939612375	Naive
DNTTIP2	1.00724545303272e-08	-0.327163570790929	0.263	0.368	0.000241748981182383	Naive
CSGALNACT2	1.00882427840439e-08	-0.418871735404764	0.193	0.28	0.000242127915059838	Naive
EIF4EBP1	1.01444113618273e-08	-1.0985299199772	0.029	0.074	0.000243476017095216	Naive
CCDC88B	1.01478769686805e-08	-0.508679058333132	0.096	0.164	0.0002435591951253	Naive
GP5	1.01799049842857e-08	1.69485907634136	0.029	0.011	0.000244327899527842	Naive
BABAM2	1.0196297411549e-08	-0.323529960995546	0.242	0.34	0.000244721334174589	Naive
EFL1	1.02066495153417e-08	-0.728580341805809	0.064	0.121	0.000244969795017717	Naive
KIF5B	1.02707369081548e-08	-0.329661599411676	0.366	0.474	0.000246507956532623	Naive
UFC1	1.03501111683586e-08	-0.286533707203	0.485	0.597	0.000248413018151774	Naive
AC022217.3	1.03640973269244e-08	-0.511239603230909	0.1	0.169	0.000248748699943513	Naive
LGALS9	1.03904944966494e-08	-0.616157603990113	0.098	0.166	0.000249382258414082	Naive
RAB2A	1.03979609595877e-08	-0.283025804259166	0.422	0.546	0.000249561460991065	Naive
IL12RB1	1.04930070893274e-08	-0.485928744784905	0.131	0.207	0.000251842663150948	Naive
CHD8	1.08041711662117e-08	-0.437834568508705	0.176	0.261	0.000259310912160246	Naive
SORL1	1.08786271282549e-08	-0.293477003377621	0.497	0.595	0.000261097929705247	Naive
NCOA4	1.09630561821193e-08	-0.326995980802504	0.302	0.413	0.000263124311427045	Naive
RASA3	1.11847148219213e-08	-0.272983287213573	0.641	0.72	0.000268444340440933	Naive
IFI44	1.12755253248419e-08	-0.846321589347996	0.048	0.1	0.000270623883321531	Naive
ATOX1	1.16368260025594e-08	-0.411315582662906	0.15	0.228	0.000279295460887427	Naive
AP3S1	1.16408518011306e-08	-0.408557024666025	0.232	0.325	0.000279392084078935	Naive
NEK6	1.16943969692203e-08	-2.76421361598866	0.003	0.033	0.000280677221658256	Naive
ARID1A	1.19374037639996e-08	-0.370839270118857	0.21	0.301	0.000286509627739754	Naive
CNIH4	1.2188181358178e-08	-0.385374092883992	0.2	0.291	0.000292528540777631	Naive
GIMAP5	1.22021967269513e-08	0.232308208836758	0.799	0.774	0.000292864923643558	Naive
CHCHD1	1.22519989128846e-08	-0.401344679543114	0.163	0.246	0.000294060225908142	Naive
PMS1	1.24903843295848e-08	-0.508192551841743	0.11	0.181	0.000299781714294365	Naive
C1orf162	1.26037018046707e-08	0.232036466669536	0.532	0.46	0.000302501447013901	Naive
HACD4	1.28117235491384e-08	-0.303232489740044	0.239	0.338	0.000307494176902871	Naive
DOP1B	1.29118761452551e-08	-0.849711527535027	0.047	0.098	0.000309897939362267	Naive
BDP1	1.29458460795691e-08	-0.348286098070749	0.293	0.393	0.000310713251755739	Naive
SLC14A1	1.29575461101728e-08	-0.887766312877654	0.059	0.113	0.000310994064190257	Naive
FYCO1	1.30609642826036e-08	-0.896377325384339	0.047	0.098	0.000313476203746769	Naive
TCHP	1.31311262755202e-08	-0.477616822309642	0.136	0.211	0.000315160161738759	Naive
EZH2	1.33612497182073e-08	-0.995485384056719	0.034	0.081	0.000320683354486694	Naive
MT-CYB	1.34394686980156e-08	-0.11834844426167	0.996	0.994	0.000322560688221073	Naive
EHBP1L1	1.35728634308484e-08	-0.401537744252221	0.161	0.245	0.000325762295203792	Naive
ZDHHC18	1.37142266429667e-08	-0.440590330186421	0.159	0.24	0.000329155153657844	Naive
NCOA2	1.37681346138512e-08	-0.382792607661801	0.211	0.303	0.000330448998867044	Naive
GK5	1.4007176148806e-08	-1.11209214521364	0.034	0.08	0.000336186234747492	Naive
RAP2B	1.41794262639967e-08	-0.443873728991112	0.175	0.259	0.000340320409762184	Naive
GNA13	1.4196669710265e-08	-0.433311603459328	0.204	0.294	0.00034073426971607	Naive
DDB1	1.43665134763051e-08	-0.2834108192258	0.243	0.346	0.0003448106899448	Naive
CDC123	1.44468331908185e-08	-0.359320725035701	0.247	0.346	0.000346738443412835	Naive
PDS5B	1.44509674592114e-08	-0.384339369976726	0.146	0.225	0.000346837669988534	Naive
RAB6A	1.46981527551182e-08	-0.356887423076653	0.242	0.337	0.000352770364275592	Naive
MVD	1.48453776260385e-08	-0.62915620924993	0.079	0.14	0.00035630390840255	Naive
ACVR1	1.49887727955181e-08	-0.528352862456476	0.099	0.166	0.000359745535865229	Naive
COMMD7	1.50163939702985e-08	-0.395382815602136	0.268	0.367	0.000360408471681135	Naive
TMEM173	1.50731516518483e-08	-0.318240621498007	0.408	0.517	0.000361770712796011	Naive
PRRC2C	1.50994337758954e-08	-0.200551201940665	0.727	0.797	0.000362401510055266	Naive
DNAJB6	1.52861682480301e-08	-0.345529687203084	0.274	0.378	0.00036688332412097	Naive
MKNK1	1.54198808189209e-08	-0.713559178430495	0.06	0.115	0.000370092559534921	Naive
GAK	1.56898207722525e-08	-0.411262504108433	0.132	0.207	0.000376571388354832	Naive
SLC66A3	1.56918791682233e-08	-0.404103777465217	0.173	0.259	0.000376620791916528	Naive
AGAP2	1.57276106882745e-08	-0.467662844220697	0.122	0.194	0.000377478384129276	Naive
DENND4A	1.57494982510923e-08	-0.337275686043172	0.232	0.325	0.000378003707524466	Naive
BCL7C	1.61566889907573e-08	-0.311476854604226	0.375	0.49	0.000387776692467167	Naive
PPP6R3	1.67112663381407e-08	-0.358017695663193	0.269	0.371	0.000401087103381715	Naive
TCIRG1	1.67679845923009e-08	-0.337175947410114	0.266	0.367	0.000402448398199813	Naive
NSA2	1.68464035806115e-08	0.249154518155072	0.755	0.749	0.000404330532338257	Naive
ITPA	1.68807259158812e-08	-0.412673360931359	0.174	0.259	0.000405154302707064	Naive
SUPT6H	1.73478870878541e-08	-0.332689799957039	0.208	0.3	0.000416366637995585	Naive
RAB29	1.73740019786716e-08	-0.397190702689884	0.185	0.271	0.000416993421490098	Naive
GAB2	1.73960391300569e-08	-1.53596585809547	0.014	0.051	0.000417522335160496	Naive
LCORL	1.77271502907052e-08	-0.798353086589658	0.054	0.106	0.000425469334127215	Naive
SEC13	1.80352943133875e-08	-0.34572828480485	0.275	0.376	0.000432865098815614	Naive
NLRC3	1.81333159748234e-08	-0.414080949670777	0.178	0.261	0.000435217716711737	Naive
CPB2-AS1	1.82933142653704e-08	-0.576221674113676	0.065	0.122	0.000439057835683155	Naive
CHP1	1.90273414463519e-08	-1.072071913473	0.035	0.081	0.000456675222053892	Naive
FBXO6	1.91377624746045e-08	-1.52337834706408	0.015	0.052	0.000459325437152982	Naive
ZC3H18	1.91390377390363e-08	-0.467387557903802	0.144	0.222	0.000459356044774611	Naive
ATR	1.92874119726494e-08	-0.478470630738323	0.165	0.245	0.000462917174755558	Naive
SEC61A1	1.97068868114173e-08	-0.415542782235346	0.199	0.287	0.000472984990360826	Naive
LUZP1	1.98914702756793e-08	-0.731611153666996	0.061	0.116	0.000477415178086579	Naive
IFFO2	2.00300961789349e-08	-0.45144214587608	0.098	0.164	0.000480742338390618	Naive
EMC7	2.02623933606489e-08	-0.364720516029482	0.253	0.35	0.000486317703048933	Naive
TIPRL	2.0422674295359e-08	-0.423142378045154	0.184	0.271	0.000490164605762912	Naive
SYNC	2.04614016697547e-08	-0.362156219057381	0.18	0.265	0.000491094101475783	Naive
JUN	2.08928700597721e-08	0.255405773485008	0.652	0.6	0.000501449774304591	Naive
SORCS3	2.14275520526464e-08	1.5680118367199	0.038	0.016	0.000514282676815567	Naive
MED27	2.16870712711692e-08	-0.421312126528421	0.145	0.223	0.000520511397579332	Naive
SEC22C	2.17162957506911e-08	-0.50288189466639	0.114	0.184	0.000521212814312337	Naive
MUS81	2.17899949166919e-08	-0.535083400675537	0.119	0.19	0.000522981667995522	Naive
MIA2	2.23028332544939e-08	-0.390302023368733	0.172	0.253	0.000535290300941109	Naive
BID	2.24184960049031e-08	-0.459459095775401	0.107	0.178	0.000538066322613679	Naive
TMEM204	2.26445855611014e-08	0.499978609261546	0.379	0.339	0.000543492698051995	Naive
ARHGAP18	2.29707748733569e-08	-1.11696135457128	0.029	0.072	0.000551321567735439	Naive
ZMIZ1	2.30536130551214e-08	-0.621548409954464	0.086	0.148	0.000553309766935968	Naive
LINC00342	2.30827065822015e-08	-0.432321721046981	0.141	0.218	0.000554008040679419	Naive
SCAF11	2.32146306104723e-08	-0.268138420097491	0.531	0.64	0.000557174349281945	Naive
TXNL4A	2.35660857172876e-08	-0.217888828778327	0.428	0.551	0.000565609623300619	Naive
AC099063.1	2.38792958021121e-08	-3.22032268052572	0.003	0.032	0.000573126978546492	Naive
DPP8	2.41195465167525e-08	-0.543335635150394	0.11	0.179	0.000578893235948576	Naive
P2RY8	2.4141749212085e-08	-0.232861088704426	0.578	0.675	0.000579426122839252	Naive
CORO2A	2.41473328937931e-08	-0.663845097953821	0.068	0.125	0.000579560136783927	Naive
TRIP4	2.42119242297625e-08	-0.666147870424595	0.068	0.125	0.000581110393438531	Naive
SEC11A	2.42762132386675e-08	-0.329512416690463	0.4	0.505	0.000582653393941258	Naive
RTN4	2.43000785118255e-08	-0.285111525577136	0.393	0.507	0.000583226184362325	Naive
NCOA1	2.43329610262761e-08	-0.457741528654374	0.228	0.315	0.000584015397591654	Naive
NDFIP1	2.45615159436079e-08	0.246447744981142	0.736	0.722	0.000589500944162534	Naive
C22orf34	2.45743676574339e-08	-0.769099732244746	0.064	0.119	0.000589809398146071	Naive
ANO6	2.46019329179812e-08	-0.459396467061214	0.165	0.245	0.000590470991964467	Naive
ARFGAP3	2.48082881433906e-08	-0.443681222846359	0.169	0.25	0.000595423723729518	Naive
LBR	2.48723122828569e-08	-0.31842667173325	0.333	0.438	0.000596960367100848	Naive
ETV3	2.53870052595077e-08	-0.781329330274122	0.06	0.113	0.000609313513233443	Naive
AKT1	2.54724081836325e-08	-0.34369808034438	0.196	0.287	0.000611363268815364	Naive
BORCS6	2.56495465634449e-08	-0.470906639252392	0.102	0.17	0.000615614767069241	Naive
LRCH3	2.58080216216908e-08	-0.528531990793988	0.121	0.191	0.0006194183269422	Naive
GSTP1	2.58251311073335e-08	-0.339780168823861	0.458	0.558	0.000619828971707112	Naive
ZDHHC20	2.6199194468267e-08	-0.311315717452888	0.144	0.224	0.000628806866432876	Naive
PSMB1	2.63154094494524e-08	-0.225723518749423	0.627	0.717	0.000631596142196307	Naive
PPP1R14B	2.66218023360908e-08	-0.378047193719847	0.244	0.337	0.000638949877868514	Naive
ZCRB1	2.66871702337247e-08	-0.308323183381587	0.159	0.241	0.000640518772779627	Naive
CAPN12	2.69213698589991e-08	-1.11340378440102	0.023	0.064	0.000646139797985837	Naive
GSDMD	2.7178082847041e-08	-0.340808402553081	0.305	0.408	0.000652301166411831	Naive
PRR13	2.73399317948556e-08	-0.225349509566814	0.708	0.791	0.000656185703008329	Naive
CITED2	2.74338002626016e-08	-0.305748198616211	0.404	0.504	0.000658438640102701	Naive
BIRC3	2.74641458318241e-08	-0.3341828984165	0.372	0.473	0.000659166964109609	Naive
FOSB	2.76859318634702e-08	-0.731372363233161	0.064	0.118	0.000664490050655149	Naive
CTR9	2.77478568163663e-08	-0.321982523486734	0.227	0.32	0.000665976311449608	Naive
YY1AP1	2.78899661768007e-08	-0.405944261199171	0.164	0.246	0.000669387078209394	Naive
PALM2-AKAP2	2.81511737989951e-08	-0.873943305506183	0.055	0.106	0.000675656322349682	Naive
SMARCA5	2.8445922201681e-08	-0.30882928068089	0.329	0.435	0.000682730578762545	Naive
DPP3	2.87592933026961e-08	-0.83472534994074	0.052	0.103	0.000690251798558009	Naive
EHD4	2.89101650218351e-08	-0.539074631996232	0.091	0.156	0.000693872870689064	Naive
JAKMIP2	2.89591109483883e-08	-0.799191740964736	0.054	0.105	0.000695047621872267	Naive
SLC30A7	2.93766837716779e-08	-0.426100702219832	0.133	0.207	0.000705069787204041	Naive
COA3	2.93899632410024e-08	-0.379136207196731	0.165	0.246	0.000705388507747298	Naive
ARHGAP31	2.93903882762192e-08	-1.3816602347422	0.019	0.057	0.000705398709017537	Naive
M6PR	2.94362815009492e-08	-0.248267414413916	0.503	0.62	0.000706500192304282	Naive
JOSD2	2.95423551361219e-08	-0.4315580242677	0.125	0.198	0.000709046065622061	Naive
MAPK13	2.9745919913384e-08	-0.596163179179535	0.081	0.142	0.00071393182384113	Naive
BEX2	2.97930054931693e-08	0.51105539190801	0.301	0.251	0.000715061924841557	Naive
ZZEF1	2.99049324778429e-08	-0.450227174497086	0.148	0.225	0.000717748284400709	Naive
PLP2	2.99626944532736e-08	-0.246948842178989	0.7	0.76	0.00071913462957302	Naive
PKN1	3.01593304240383e-08	-0.296869550823817	0.428	0.547	0.000723854089507344	Naive
COX17	3.03444462401457e-08	-0.339385715805335	0.305	0.403	0.000728297054209737	Naive
ZBTB7B	3.03861346068107e-08	-0.491534034222799	0.118	0.189	0.000729297616698063	Naive
GTF2E2	3.05327239691198e-08	-0.434047241493682	0.143	0.219	0.000732815907982844	Naive
MAPKAP1	3.06477894906621e-08	-0.329023662408971	0.171	0.255	0.000735577595565381	Naive
COPS3	3.06726899411171e-08	-0.384077219696276	0.169	0.251	0.000736175231276752	Naive
CUL3	3.07672702205145e-08	-0.300018324213794	0.31	0.416	0.000738445252562568	Naive
HMGXB3	3.07791719914578e-08	-0.52941040543675	0.09	0.153	0.000738730906966979	Naive
KPNA6	3.08427933731311e-08	-0.537194924204115	0.1	0.165	0.000740257883748519	Naive
TRAF7	3.13647599773489e-08	-0.517936692543979	0.104	0.17	0.000752785604216351	Naive
BLOC1S2	3.15502497625919e-08	-0.374686287374574	0.186	0.274	0.000757237544551967	Naive
FYTTD1	3.16939981961999e-08	-0.367395522926399	0.219	0.311	0.000760687650706994	Naive
AC093010.2	3.21848977665115e-08	-0.745981049713104	0.055	0.106	0.000772469731294042	Naive
HSPA8	3.21911401163306e-08	-0.122459596357504	0.984	0.989	0.000772619553932051	Naive
SNHG1	3.23004500157176e-08	0.504416327643242	0.355	0.307	0.000775243100827237	Naive
MTA2	3.26101428876918e-08	-0.395408645780457	0.169	0.25	0.00078267603944749	Naive
VRK2	3.26294484621684e-08	-0.596730219263645	0.102	0.167	0.000783139392540503	Naive
STAU1	3.30172071896429e-08	-0.285680478145937	0.26	0.363	0.00079244598975862	Naive
CCDC47	3.35243968783635e-08	-0.480517158556252	0.147	0.223	0.000804619049477602	Naive
SUPT16H	3.36508586222292e-08	-0.318965714740669	0.28	0.383	0.000807654257792124	Naive
APOBR	3.36954706116214e-08	-1.72318902303969	0.013	0.048	0.000808724990149525	Naive
ZNF335	3.40511704050173e-08	-0.534903424107201	0.117	0.186	0.000817262140890821	Naive
PHKB	3.43066751530133e-08	-0.351443743325921	0.153	0.231	0.000823394510347473	Naive
C11orf98	3.4326833140965e-08	-0.374857096961817	0.215	0.304	0.000823878322216301	Naive
DECR1	3.45935180112582e-08	-0.319981693020693	0.359	0.462	0.000830279025788209	Naive
BTBD1	3.5246938121263e-08	-0.459955131175899	0.119	0.189	0.000845961761848432	Naive
TRIM69	3.54750399294613e-08	-0.490604163022743	0.138	0.213	0.000851436433347	Naive
INSIG1	3.58406147838643e-08	-0.68257249797654	0.097	0.16	0.000860210595427526	Naive
UBN1	3.59433123374381e-08	-0.321520514114698	0.199	0.288	0.000862675439410851	Naive
SUMO2	3.61821409991787e-08	-0.160808260920511	0.869	0.922	0.000868407566121287	Naive
TMF1	3.64380299363697e-08	-0.288715013313556	0.298	0.4	0.00087454915650281	Naive
MAML1	3.64391634520776e-08	-0.446288902753166	0.13	0.204	0.000874576362013316	Naive
GBP4	3.66694086994102e-08	-0.391611878722591	0.227	0.319	0.000880102478194545	Naive
AC021188.1	3.72299257917443e-08	-2.50145293893259	0.006	0.036	0.000893555448927654	Naive
TMEM167A	3.7294334836038e-08	-0.384530968638819	0.155	0.234	0.000895101330399747	Naive
SPAST	3.72974764200475e-08	-0.746390691378127	0.055	0.107	0.000895176731557559	Naive
ATP5PB	3.76940974361587e-08	-0.244010901121755	0.598	0.692	0.000904696032565245	Naive
TRRAP	3.82869312131026e-08	-0.440453577306408	0.154	0.233	0.000918924636045676	Naive
CCDC12	3.83411306748732e-08	-0.30141555323846	0.299	0.407	0.000920225477327631	Naive
PRKAR2A	3.84518074612574e-08	-0.384825531865578	0.151	0.229	0.00092288183087764	Naive
SYAP1	3.85252710107725e-08	-0.300357712259341	0.143	0.221	0.000924645029529551	Naive
MTCH2	3.88926641587916e-08	-0.457315005331896	0.135	0.208	0.000933462832475157	Naive
COP1	3.91173759798446e-08	-0.311533900354383	0.269	0.368	0.00093885614089225	Naive
PIKFYVE	3.97097823374993e-08	-0.51153523448817	0.115	0.184	0.00095307448588232	Naive
DR1	4.0425895156181e-08	-0.351817288232679	0.219	0.311	0.000970261909643501	Naive
AP1B1	4.06751303625229e-08	-0.53799924692035	0.083	0.144	0.000976243803830912	Naive
ACTR1A	4.07082734309227e-08	-0.383968328692549	0.161	0.241	0.000977039270615575	Naive
TET2	4.11549787377832e-08	-0.586221108188633	0.09	0.151	0.000987760644685535	Naive
RPRD2	4.11645390043077e-08	-0.349209239753856	0.215	0.307	0.00098799010064239	Naive
SELENOF	4.13342087521223e-08	-0.259561728932991	0.524	0.626	0.000992062344259688	Naive
BAX	4.15663490787499e-08	-0.322479717892604	0.415	0.534	0.000997633944239077	Naive
LAPTM5	4.21244470250914e-08	0.123356004026996	0.956	0.959	0.00101102885304922	Naive
EVA1B	4.22514517599863e-08	-1.42683478916701	0.021	0.059	0.00101407709369143	Naive
BTBD9	4.22750354558152e-08	-0.43199030086627	0.234	0.321	0.00101464312597502	Naive
UBE4B	4.23691410087231e-08	-0.486857655746753	0.109	0.176	0.00101690175335036	Naive
WAKMAR2	4.29664647894018e-08	-0.606381186288849	0.086	0.147	0.00103123812141043	Naive
SIAH2	4.36992257839452e-08	-0.377606312441199	0.178	0.262	0.00104882511804047	Naive
OGT	4.57273582309532e-08	-0.298135534864727	0.354	0.456	0.00109750232490111	Naive
CD164	4.61589341751772e-08	-0.301202169730732	0.454	0.564	0.00110786057913843	Naive
SAMD9	4.63875071981403e-08	-0.380755558457023	0.227	0.315	0.00111334656026256	Naive
CMTM3	4.68143198542275e-08	-0.361088724793712	0.32	0.418	0.00112359049082131	Naive
PHLDA1	4.73162095161707e-08	-1.76947368201931	0.009	0.041	0.00113563634459761	Naive
LINC00324	4.77395248761877e-08	-0.498184060109071	0.101	0.166	0.00114579633655338	Naive
SNAI3	4.92066273827241e-08	-0.541157447532645	0.088	0.15	0.00118100826381276	Naive
RFFL	4.96692924270841e-08	-0.443122638717038	0.146	0.221	0.00119211268754245	Naive
AP3D1	5.04187026723663e-08	-0.398283507497951	0.169	0.25	0.00121009928283946	Naive
LPCAT1	5.06484736579189e-08	-0.812305181211198	0.061	0.113	0.00121561401626371	Naive
ORAI1	5.10553845991296e-08	-0.234914395674749	0.496	0.613	0.00122538028576371	Naive
TBC1D19	5.10813666997698e-08	-0.677456484179775	0.075	0.131	0.00122600388216117	Naive
ITPR2	5.16663940289664e-08	-0.409893247045336	0.174	0.254	0.00124004512308922	Naive
PNKP	5.17627560075952e-08	-0.393509022175795	0.129	0.203	0.00124235790693829	Naive
MTFP1	5.32533861708602e-08	-0.44999277276943	0.138	0.212	0.00127813452148682	Naive
GMPPA	5.33146120098471e-08	-0.731362520283489	0.056	0.108	0.00127960400284834	Naive
TMEM160	5.35040001557919e-08	-0.287671346772193	0.303	0.408	0.00128414950773916	Naive
PDCD10	5.4595907029267e-08	-0.280573367358625	0.332	0.437	0.00131035636460944	Naive
AF165147.1	5.47460845815583e-08	-1.92384084472941	0.012	0.045	0.00131396077604198	Naive
SLC20A1	5.48744648014862e-08	-0.575042170444868	0.112	0.177	0.00131704202970047	Naive
GCH1	5.49380604060855e-08	-0.56491567792807	0.106	0.17	0.00131856838780646	Naive
NDUFA13	5.51349612745273e-08	-0.191353029627677	0.75	0.829	0.00132329420554993	Naive
SPCS2	5.55874348140969e-08	-0.282089121346123	0.465	0.572	0.00133415402297314	Naive
FDX1	5.60459424481204e-08	-0.330202651828386	0.22	0.308	0.00134515866469734	Naive
TXNDC17	5.60831206353559e-08	-0.341439291271454	0.167	0.248	0.00134605097836918	Naive
UBE2L3	5.64916062246086e-08	-0.25056850272053	0.414	0.526	0.00135585504099683	Naive
GALNT1	5.67020987923578e-08	-0.764677078489149	0.054	0.104	0.00136090707311538	Naive
C19orf12	5.6855298676361e-08	-0.49321995517297	0.137	0.209	0.00136458402353134	Naive
BBS9	5.7306696823552e-08	-0.445040469649931	0.136	0.207	0.00137541803046207	Naive
TRIM59	5.77758175599949e-08	-0.520349705795552	0.1	0.163	0.00138667739725744	Naive
COMT	5.77976248795947e-08	-0.34993461284197	0.182	0.267	0.00138720079473515	Naive
SPSB1	5.83174513740077e-08	-1.70192994673816	0.013	0.046	0.00139967715042756	Naive
ZNF148	5.83310667101948e-08	-0.270724109618387	0.285	0.386	0.00140000393211138	Naive
CKS2	5.91512994901708e-08	-0.82854717714102	0.046	0.094	0.00141969033906359	Naive
TAP2	5.94805871060005e-08	-0.273446749972828	0.368	0.475	0.00142759357113112	Naive
MARK2	5.95381899157148e-08	-0.397697273407152	0.167	0.248	0.00142897609616707	Naive
ELMO1	5.98098175555015e-08	-0.281167503029572	0.395	0.504	0.00143549543114959	Naive
ELF4	6.03915989403431e-08	-0.510006023034455	0.113	0.18	0.00144945876616717	Naive
USP12	6.10206142844328e-08	-0.553695396102114	0.078	0.137	0.00146455576344067	Naive
EMC3	6.15137920474974e-08	-0.333428711435692	0.197	0.286	0.00147639252293199	Naive
PDLIM5	6.23961842361922e-08	-0.482324404390165	0.108	0.174	0.00149757081785285	Naive
PPFIA1	6.24814748599937e-08	-0.539248853569658	0.118	0.186	0.00149961787811471	Naive
BLVRA	6.24861290555297e-08	-0.451854355269829	0.128	0.2	0.00149972958346177	Naive
CD151	6.25085033378029e-08	-0.571838243589286	0.079	0.136	0.00150026658861061	Naive
SLC35D2	6.27476547461604e-08	-0.483690249649255	0.144	0.217	0.0015060064615626	Naive
YAF2	6.31166051735311e-08	-0.413935035420302	0.116	0.184	0.00151486164076992	Naive
DERL1	6.3169199541983e-08	-0.420469562103127	0.168	0.246	0.00151612395820713	Naive
LCP2	6.34349737941618e-08	-0.205411380819712	0.727	0.794	0.00152250280603368	Naive
NFKBIZ	6.3916049373248e-08	0.370039596174511	0.429	0.38	0.00153404910100733	Naive
LIMK2	6.47481578927593e-08	-0.769682156780505	0.058	0.109	0.00155402053758412	Naive
CLK3	6.49163566208193e-08	-0.373662029070276	0.199	0.287	0.00155805747525628	Naive
PREB	6.49300806313092e-08	-0.420165507673764	0.137	0.21	0.00155838686523205	Naive
CCM2	6.50170717987869e-08	-0.345471326067131	0.467	0.565	0.00156047474024268	Naive
LINC02084	6.50284981839747e-08	-4.50447174059675	0.001	0.026	0.00156074898491358	Naive
SNX14	6.66887093504603e-08	-0.437006770419342	0.138	0.211	0.0016005957131204	Naive
HENMT1	6.68838750209064e-08	-0.735343622874376	0.059	0.111	0.00160527988437677	Naive
GALNT3	6.76864842699299e-08	-3.00580033469713	0.003	0.03	0.00162454330896259	Naive
MYO18A	6.81126032529446e-08	-0.707911938377589	0.06	0.112	0.00163477059067392	Naive
AHCTF1	6.82507655814548e-08	-0.430512905621305	0.148	0.223	0.0016380866247205	Naive
CCSAP	6.97959893464303e-08	-0.89255153895977	0.033	0.075	0.00167517354030367	Naive
NSD1	7.02409020403799e-08	-0.351457369213345	0.242	0.333	0.00168585188987116	Naive
PCSK1N	7.04981723150493e-08	0.924414229824251	0.112	0.073	0.0016920266337335	Naive
MRPL10	7.11074757051245e-08	-0.508136764732883	0.128	0.198	0.00170665052439869	Naive
COX7B	7.13966240736412e-08	-0.229903872989647	0.51	0.618	0.00171359037439146	Naive
FLII	7.17524622639172e-08	-0.257707450847103	0.232	0.322	0.00172213084679628	Naive
UGGT1	7.21192630086222e-08	-0.715476728912249	0.065	0.119	0.00173093443146994	Naive
BABAM1	7.29479044918063e-08	-0.345122818530702	0.267	0.361	0.00175082265570784	Naive
HSPB1	7.2955380268144e-08	0.293563719819278	0.644	0.632	0.00175100208181572	Naive
MSH3	7.31515299642188e-08	-0.380172106765982	0.12	0.187	0.00175570987067122	Naive
FAM174C	7.33209934004583e-08	-0.326867244985257	0.247	0.341	0.0017597771626044	Naive
TMEM33	7.34129480335509e-08	-0.589935679088002	0.086	0.145	0.00176198416575326	Naive
CIDEB	7.38058642585233e-08	-0.87470487252873	0.053	0.102	0.00177141454806882	Naive
PTGDS	7.38347221061555e-08	-4.84439020730108	0.001	0.025	0.00177210716526984	Naive
RETREG1	7.41767579617532e-08	0.567589404370658	0.271	0.221	0.00178031636784004	Naive
TMEM184C	7.44891113644534e-08	-0.75592171107947	0.045	0.093	0.00178781316185825	Naive
PLEKHB2	7.51896519277615e-08	-0.422187744451241	0.14	0.215	0.0018046268359182	Naive
SYNCRIP	7.55139997551507e-08	-0.308217510639505	0.299	0.402	0.00181241150812337	Naive
HNRNPU	7.67072294344664e-08	-0.198590880445608	0.752	0.818	0.00184105021365663	Naive
RBBP4	7.67442079842149e-08	-0.280692846744749	0.388	0.497	0.00184193773582914	Naive
KIF21B	7.70610158940721e-08	-0.416103056180525	0.121	0.19	0.00184954144247363	Naive
PROK2	7.70970730392763e-08	-4.41926725889449	0.001	0.025	0.00185040685001567	Naive
NDUFC2	7.71395337380054e-08	-0.231056712878035	0.486	0.609	0.00185142594924587	Naive
IDI1	7.8107964788848e-08	-0.378352989328472	0.192	0.275	0.00187466926289714	Naive
SARNP	7.84207785013839e-08	-0.279835807818728	0.254	0.354	0.00188217710481171	Naive
TYW1	7.85979960310358e-08	-0.376022825729557	0.129	0.202	0.00188643050274089	Naive
IFNG	7.86601711786447e-08	-3.18900314329737	0.003	0.028	0.00188792276845865	Naive
TAF15	7.95029135068566e-08	-0.222467303370249	0.434	0.551	0.00190814942707806	Naive
AKT3	8.01044813959907e-08	-0.323717561741812	0.352	0.448	0.00192258765798517	Naive
AP2S1	8.10600394695191e-08	-0.278600551046528	0.326	0.431	0.00194552200730793	Naive
RBM42	8.12768748315513e-08	-0.307299190807626	0.242	0.34	0.00195072627283206	Naive
SDHB	8.19092681979626e-08	-0.28742824823581	0.253	0.352	0.0019659043460193	Naive
DDX60	8.26856866127204e-08	-0.648292082304525	0.091	0.15	0.0019845391643919	Naive
SLC15A4	8.30502041692581e-08	-0.820490884525989	0.056	0.106	0.00199328795026636	Naive
FUBP1	8.34147394787717e-08	-0.310470780664901	0.251	0.348	0.00200203716223	Naive
TMEM258	8.45228398770995e-08	-0.216788902049812	0.656	0.745	0.00202863267989027	Naive
CDKAL1	8.52582258845469e-08	-0.326671650752275	0.202	0.288	0.00204628267945501	Naive
PRIM2	8.56089457157868e-08	-0.492027668611187	0.083	0.142	0.0020547003061246	Naive
PAN3	8.6533451173318e-08	-0.281275375960313	0.278	0.374	0.00207688936161081	Naive
ADAM15	8.65697495390115e-08	-0.822935820996556	0.055	0.105	0.00207776055868581	Naive
AC073332.1	8.7271429134519e-08	-0.75499883926817	0.056	0.106	0.00209460157065759	Naive
DCAF7	8.80845716632771e-08	-0.326556788443305	0.258	0.352	0.00211411780449031	Naive
PXN	8.81376601370936e-08	-0.343132552230527	0.362	0.461	0.00211539198095038	Naive
TALDO1	9.05636576813053e-08	-0.283238697635475	0.426	0.537	0.00217361834800901	Naive
SLAIN2	9.09500327612112e-08	-0.366638320728953	0.19	0.275	0.00218289173630183	Naive
KCNK6	9.11518896049082e-08	-0.935936924374121	0.031	0.072	0.0021877365024074	Naive
ADA	9.14405448123615e-08	-0.510509667816926	0.113	0.179	0.00219466451604149	Naive
HECA	9.18027270362036e-08	-0.309253096766493	0.263	0.358	0.00220335725159592	Naive
MIR22HG	9.18959288445888e-08	-2.76301994189892	0.003	0.03	0.00220559418819898	Naive
TRAF5	9.22466707310001e-08	-0.417902318363014	0.167	0.244	0.00221401234421473	Naive
SMIM29	9.24094118511566e-08	-0.489496458122714	0.147	0.219	0.00221791829383961	Naive
CERS4	9.28343536295863e-08	-0.935964706323282	0.03	0.071	0.0022281173214637	Naive
NT5C	9.59936205413128e-08	-0.428023390487212	0.181	0.26	0.00230394288661205	Naive
BTN3A3	9.73573786180886e-08	-0.383004969022024	0.221	0.307	0.00233667444421274	Naive
NDUFA1	9.95455160323267e-08	-0.198157502209771	0.65	0.743	0.00238919193029187	Naive
RFX3	9.96444518096615e-08	-0.418075917056398	0.182	0.261	0.00239156648788368	Naive
MED13L	1.00255879646618e-07	-0.331173581456446	0.249	0.342	0.00240624136739847	Naive
CD81	1.00563751276532e-07	-0.315975121065911	0.657	0.739	0.00241363059438805	Naive
FAM13B	1.00850299528371e-07	-0.401643573183173	0.198	0.28	0.00242050803898042	Naive
PCBD1	1.01319138682287e-07	-0.534040721540443	0.091	0.152	0.00243176064751357	Naive
TSEN15	1.02863323925032e-07	-0.397611718206053	0.145	0.218	0.00246882263752469	Naive
CALU	1.04666921244493e-07	-0.630661650306041	0.071	0.126	0.00251211077678907	Naive
THADA	1.04743605304636e-07	-0.413325391998749	0.149	0.225	0.00251395127091657	Naive
PAPSS1	1.05494107228917e-07	-0.49284602843011	0.107	0.17	0.00253196406760125	Naive
TRGV2	1.06808853445814e-07	-3.42778916140021	0.002	0.026	0.00256351929155299	Naive
GGT1.1	1.06994679685409e-07	-1.42737717512132	0.014	0.047	0.00256797930712951	Naive
RAB9A	1.07621680341521e-07	-0.447092409375967	0.13	0.201	0.00258302794987684	Naive
SRA1	1.08575832927838e-07	-0.382184920629978	0.134	0.206	0.00260592856610104	Naive
SLC38A1	1.08701855512337e-07	-0.238947302409358	0.546	0.646	0.00260895323415161	Naive
OSBPL5	1.0895342940434e-07	-3.59806063823282	0.002	0.026	0.00261499125913356	Naive
EDF1	1.09064904186204e-07	-0.157853115074825	0.794	0.877	0.00261766676537308	Naive
MFAP1	1.09756977076952e-07	-0.456697700264074	0.09	0.151	0.00263427720682393	Naive
SCAMP2	1.10089466400418e-07	-0.301921962424086	0.453	0.56	0.00264225728307644	Naive
BTD	1.10153449051901e-07	-0.488665981702945	0.115	0.18	0.00264379293069467	Naive
HMGN4	1.10732033293709e-07	-0.276483093773484	0.386	0.501	0.00265767953108232	Naive
SEC14L1	1.10868257372337e-07	-0.536438229662291	0.102	0.164	0.00266094904519345	Naive
ETF1	1.11629009489166e-07	-0.467992779872249	0.118	0.187	0.00267920785674947	Naive
TIMM17A	1.11985219302904e-07	-0.468752475919464	0.12	0.187	0.00268775724848899	Naive
PDS5A	1.13623869648976e-07	-0.266765160670218	0.331	0.435	0.00272708649544507	Naive
PITPNM1	1.14373031705736e-07	-0.483806326001677	0.11	0.175	0.00274506713396938	Naive
ABLIM1	1.15041159004536e-07	0.289287935551924	0.583	0.55	0.00276110285726787	Naive
TRAM1	1.18830259882126e-07	-0.23978399841412	0.556	0.658	0.00285204506743091	Naive
ASH1L	1.19309509549758e-07	-0.297658772409336	0.418	0.52	0.00286354753870375	Naive
EIF5A	1.19338252001496e-07	-0.211891990858585	0.669	0.758	0.00286423738628789	Naive
EFCAB14	1.21439802762031e-07	-0.33568748041439	0.228	0.318	0.00291467670609151	Naive
TMC6	1.21547684216516e-07	-0.252400256922508	0.512	0.614	0.00291726596888059	Naive
SETD2	1.21771724585173e-07	-0.277885135614024	0.329	0.427	0.00292264316176874	Naive
TMTC2	1.21989153900717e-07	-1.02152005937442	0.024	0.063	0.0029278616827711	Naive
TPK1	1.22904694423112e-07	-0.381113278643276	0.168	0.245	0.00294983557084912	Naive
POLR2A	1.2292080835515e-07	-0.343073035964977	0.263	0.355	0.00295022232133195	Naive
CMC1	1.24747736902772e-07	-0.509525503589572	0.133	0.204	0.00299407043340344	Naive
CERK	1.26138845888704e-07	-0.320298391112181	0.22	0.307	0.0030274584401748	Naive
HMOX2	1.26934325446427e-07	-0.230515261561834	0.424	0.538	0.00304655074503969	Naive
MINK1	1.28037789177522e-07	-0.400750711506491	0.169	0.245	0.00307303497804972	Naive
GLRX3	1.28857850325564e-07	-0.415877567001566	0.174	0.253	0.00309271726566385	Naive
CYSTM1	1.29390265514684e-07	-0.738901352449522	0.044	0.09	0.00310549576261793	Naive
COX5B	1.30069015534137e-07	-0.195509534491869	0.771	0.844	0.00312178644183483	Naive
SH2D3C	1.31428724101386e-07	-0.409553549033407	0.163	0.239	0.00315442080715738	Naive
AC027097.2	1.33652973939334e-07	-1.06870392468948	0.029	0.068	0.00320780502751796	Naive
SS18L2	1.33796772479907e-07	-0.286447766206531	0.335	0.441	0.00321125633629025	Naive
LMO7	1.36215287315632e-07	0.843895828037432	0.116	0.076	0.00326930311086249	Naive
TOP1	1.36284921563847e-07	-0.292603352855059	0.325	0.427	0.0032709744024539	Naive
ENO1	1.3701251676262e-07	-0.185614149629415	0.727	0.81	0.00328843741481965	Naive
NAP1L4	1.39109807890838e-07	-0.209477580111723	0.508	0.616	0.00333877449918799	Naive
TTC7A	1.39220922127058e-07	-0.753000412084142	0.06	0.11	0.00334144135197152	Naive
ATP6V1C1	1.40023882431948e-07	-0.627867077236169	0.07	0.123	0.00336071320224918	Naive
HS3ST3B1	1.40960169705773e-07	-0.817200557182489	0.057	0.106	0.00338318503310825	Naive
MOB1A	1.41183002131497e-07	-0.26228384733302	0.295	0.396	0.00338853323415805	Naive
CRIPT	1.41969015921672e-07	-0.499144229458353	0.092	0.152	0.00340739835113604	Naive
PSMD1	1.42229527925797e-07	-0.350052837750829	0.178	0.256	0.00341365089974705	Naive
SMCO4	1.43083103123379e-07	-1.5991603158993	0.013	0.046	0.00343413755806422	Naive
PLCB2	1.44340389015082e-07	-0.400429833922788	0.149	0.225	0.00346431367675097	Naive
NFKBIA	1.46213002701092e-07	-0.343389815385365	0.408	0.511	0.0035092582778289	Naive
TAF1B	1.47313475022687e-07	-0.561618542435221	0.079	0.134	0.00353567071401952	Naive
FAM214A	1.47937293835947e-07	-0.435253592206822	0.118	0.185	0.00355064298935656	Naive
CCT5	1.48884974253199e-07	-0.271876225836679	0.378	0.486	0.00357338826705103	Naive
TNFSF12	1.49144851908361e-07	-0.247675797252946	0.364	0.465	0.00357962559065258	Naive
RAB4A	1.49674500972579e-07	-0.367266136932431	0.211	0.295	0.00359233769784287	Naive
OTUB1	1.51140602176668e-07	-0.244240382093485	0.493	0.605	0.00362752559284221	Naive
TCEA1	1.51661248331751e-07	-0.220941544556833	0.554	0.662	0.00364002162121036	Naive
PLSCR3	1.5391139675023e-07	-0.203785186975055	0.586	0.69	0.00369402743340227	Naive
PLEKHA7	1.54425644081615e-07	0.324347177735666	0.467	0.433	0.00370636988360283	Naive
NPRL2	1.54561922758487e-07	-0.402692503010521	0.133	0.204	0.00370964070812645	Naive
ABCA2	1.55892910847855e-07	-1.24645684975646	0.026	0.064	0.00374158575325936	Naive
PFKP	1.56081934361982e-07	-0.260933467116263	0.21	0.296	0.00374612250662192	Naive
RBM33	1.57227495120622e-07	-0.265807177843715	0.245	0.335	0.00377361711039006	Naive
SHOC2	1.58194009322788e-07	-0.292435643086061	0.226	0.316	0.00379681441775623	Naive
GMFB	1.61373739490284e-07	-0.50029067986861	0.073	0.128	0.0038731311215063	Naive
MRPL51	1.61472949706718e-07	-0.280845997705131	0.329	0.436	0.00387551226591094	Naive
PLAA	1.61566841214766e-07	-0.528918063320109	0.101	0.162	0.00387776575599559	Naive
LRCH1	1.61713565847069e-07	-0.627485526508317	0.069	0.122	0.00388128729389549	Naive
CDC25B	1.61741663428067e-07	-0.245237938817693	0.578	0.676	0.00388196166393703	Naive
CBLL1	1.63025819602748e-07	-0.327087535648933	0.241	0.332	0.00391278269628556	Naive
MTMR1	1.63420860430717e-07	-0.494027240231177	0.101	0.163	0.00392226407119765	Naive
AP2M1	1.64077902496046e-07	-0.250127668758007	0.469	0.583	0.0039380337378076	Naive
TANGO2	1.64191912988063e-07	-0.557778192977819	0.082	0.139	0.0039407701036265	Naive
TTC16	1.65442261724518e-07	-1.30343083535386	0.021	0.057	0.00397077972365014	Naive
STK25	1.65819122112427e-07	-0.33043583247142	0.184	0.268	0.00397982474982036	Naive
ERP29	1.66215832757489e-07	0.1837491190361	0.866	0.851	0.00398934620201249	Naive
CD79B	1.68332854484163e-07	-0.535191285764644	0.102	0.164	0.0040401568404744	Naive
WDR45	1.72425316474404e-07	-0.417905110048297	0.146	0.218	0.00413838002070218	Naive
PLEKHB1	1.74145487188722e-07	0.607974799916402	0.232	0.185	0.00417966583801653	Naive
MOB4	1.74294172641514e-07	-0.278212647345217	0.263	0.362	0.00418323443756898	Naive
SRPRB	1.74822941612792e-07	-0.54202545153174	0.087	0.146	0.00419592542164862	Naive
GAPVD1	1.76302801399642e-07	-0.351574479010225	0.158	0.234	0.0042314435363928	Naive
APP	1.76962568268142e-07	0.516695827971166	0.278	0.231	0.00424727860100369	Naive
RBM3	1.7699597116358e-07	-0.186453880270136	0.757	0.824	0.00424808030389708	Naive
ATP5MF	1.78238454259806e-07	-0.211296828173312	0.608	0.709	0.00427790114068961	Naive
SREBF2	1.78406169997177e-07	-0.526917823310314	0.098	0.158	0.00428192648610225	Naive
AKIRIN2	1.8056966055999e-07	-0.307728279229403	0.214	0.302	0.00433385242310031	Naive
CRIP2	1.81705431782313e-07	-0.475222688870435	0.169	0.242	0.00436111206820728	Naive
CENPK	1.82232583579415e-07	-0.322549375129596	0.154	0.227	0.00437376423848955	Naive
UBQLN1	1.82744895254169e-07	-0.303205665207039	0.26	0.353	0.00438606023099531	Naive
PSMG2	1.8398504421736e-07	-0.294175893470806	0.332	0.434	0.00441582504626085	Naive
MARK3	1.85526700036618e-07	-0.330617439157643	0.233	0.321	0.00445282632757887	Naive
PTPN9	1.90628763928475e-07	-0.598126016558718	0.07	0.123	0.00457528096304734	Naive
WBP1L	1.92174452357149e-07	-0.658922233472358	0.065	0.117	0.00461237903102394	Naive
PDP1	1.94077471964605e-07	-0.55582144569165	0.104	0.164	0.00465805340462248	Naive
DCTN1	1.9583258581013e-07	-0.481357319316743	0.148	0.219	0.00470017789202894	Naive
OFD1	1.9619783259061e-07	-0.274377257010112	0.247	0.337	0.00470894418000722	Naive
ZFYVE26	1.96824732787861e-07	-0.992264829220818	0.035	0.076	0.00472399041164145	Naive
ATP2A2	1.98560084523145e-07	-0.556681501195008	0.074	0.128	0.00476564058864001	Naive
APC	2.01677629996722e-07	-0.491536810146755	0.123	0.189	0.00484046479755133	Naive
IFI6	2.02397057214563e-07	-0.461498851444326	0.193	0.274	0.00485773177020672	Naive
CARD19	2.03466906427937e-07	-0.435652575908182	0.099	0.16	0.00488340922117693	Naive
ODF2	2.04191235442006e-07	-0.556794233554932	0.086	0.143	0.00490079384184359	Naive
CRYBG3	2.06646705602075e-07	-0.927373255705131	0.031	0.071	0.0049597275811554	Naive
C14orf119	2.07909813040864e-07	-0.304817197466885	0.268	0.364	0.00499004342279379	Naive
USP32	2.09706901040237e-07	-0.61680814420298	0.073	0.126	0.00503317533186673	Naive
NCBP1	2.10114139509591e-07	-0.45351271405935	0.099	0.161	0.00504294946236969	Naive
GSK3B	2.10478015287678e-07	-0.303374409786285	0.231	0.319	0.00505168284491956	Naive
SAFB2	2.12343984442637e-07	-0.263993041800147	0.266	0.36	0.00509646797060772	Naive
CEP350	2.14241227352127e-07	-0.323003479657924	0.343	0.439	0.00514200369767839	Naive
CDK13	2.16175750249768e-07	-0.28845117576647	0.364	0.463	0.00518843418174468	Naive
GLOD4	2.16749249620014e-07	-0.323845140255564	0.289	0.387	0.00520219874012996	Naive
USP9X	2.18649530956602e-07	-0.389647563413446	0.198	0.28	0.0052478073924894	Naive
ATF7	2.19722001607036e-07	-0.600775884555573	0.089	0.146	0.00527354776057047	Naive
ANXA11	2.19810471400795e-07	-0.193578669431561	0.713	0.786	0.00527567112409049	Naive
DAXX	2.20800441875404e-07	-0.311109720273455	0.294	0.39	0.00529943140545156	Naive
TMED1	2.21139256891785e-07	-0.856842792099323	0.037	0.079	0.00530756330465972	Naive
UBE2K	2.22492244489865e-07	-0.322830268377442	0.243	0.333	0.00534003636000125	Naive
PCNT	2.23082500018516e-07	-0.554624668125085	0.065	0.116	0.00535420308294439	Naive
PRAF2	2.24690657609579e-07	-0.533577666512123	0.071	0.125	0.0053928004732875	Naive
UBE2J1	2.26026883688615e-07	-0.383917369522868	0.204	0.285	0.00542487123541045	Naive
PUM1	2.28781523397795e-07	-0.293973111613702	0.309	0.409	0.00549098534307048	Naive
KDELR2	2.32639867540538e-07	-0.347922631936603	0.263	0.353	0.00558358946084045	Naive
UBA6	2.33835829030038e-07	-0.425132683427512	0.148	0.219	0.00561229373254993	Naive
STIM2	2.34407984727412e-07	-0.324775772645484	0.26	0.351	0.00562602604144262	Naive
SLTM	2.34875057542482e-07	-0.225186493386997	0.392	0.497	0.00563723625607711	Naive
IFIH1	2.35493167725482e-07	-0.569900430514608	0.076	0.129	0.00565207151857929	Naive
[truncated: 27,906 more rows]
