# Supplementary material for: Splicing-aware scRNA-Seq resolution reveals execution-ready programs in effector Tregs
Source: PLoS Comput Biol. 2025 Nov 10;21(11):e1013682. doi: 10.1371/journal.pcbi.1013682 (PMC12646427; doi:10.1371/journal.pcbi.1013682)
Supplement: S2 Table — (XLSX) [file pcbi.1013682.s011.xlsx]

## Sheet: DE_treg_splicing_aware
gene	p_val	avg_log2FC	pct.1	pct.2	p_val_adj	cluster
MYO1G-spliced	2.11040764601485e-11	-6.14258597412258	0.002	0.04	3.19937799135851e-08	Activated Treg
ATM-unspliced	7.16956298224747e-20	-6.05716463761209	0.003	0.071	1.08690574810872e-16	Activated Treg
LEF1-spliced	3.96185518177807e-14	-4.66623481656325	0.007	0.06	6.00617245557555e-11	Activated Treg
NEAT1-unspliced	9.26349925747375e-09	-4.37265427542228	0.002	0.031	1.40434648743302e-05	Activated Treg
MKI67-unspliced	2.20710646100741e-05	-4.23378877008064	0.01	0.034	0.0334597339488724	Activated Treg
SPTAN1-unspliced	1.01466176509196e-20	-4.20344649546578	0.019	0.105	1.53822723587941e-17	Activated Treg
SUSD4-spliced	1.26092350578918e-05	-4.18694551008566	0.002	0.02	0.0191156003477639	Activated Treg
SLC2A3-unspliced	1.41545044417758e-16	-3.89258653008974	0.025	0.099	2.14582287337322e-13	Activated Treg
CENPK-unspliced	6.07245383311138e-07	-3.80267179338109	0.006	0.031	0.000920584001099686	Activated Treg
ARPC1B-unspliced	8.28571873991237e-18	-3.62186700491821	0.016	0.089	1.25611496097072e-14	Activated Treg
RUNX3-spliced	1.62673465223834e-14	-3.59512669565768	0.021	0.087	2.46612973279332e-11	Activated Treg
PTTG1-spliced	2.17322224947881e-08	-3.5736488768748	0.012	0.048	3.29460493020988e-05	Activated Treg
PMAIP1-unspliced	4.11026339661388e-14	-3.45064362394485	0.021	0.084	6.23115930926664e-11	Activated Treg
AHR-unspliced	8.77024413035974e-07	-3.35535260072518	0.006	0.032	0.00132956901016254	Activated Treg
MALAT1-unspliced	2.17820462439523e-73	-3.28446816886444	0.107	0.384	3.30215821058317e-70	Activated Treg
FYB1-unspliced	8.31190221395989e-10	-3.17576553076759	0.001	0.031	1.26008437563632e-06	Activated Treg
STAM-unspliced	1.9024235708591e-08	-2.94408997929256	0.007	0.04	2.88407413342239e-05	Activated Treg
GATA3-unspliced	1.45448827031105e-05	-2.80994617131421	0.01	0.035	0.0220500421779156	Activated Treg
ACTG1-unspliced	6.19074231863514e-34	-2.78319663046971	0.066	0.222	9.38516535505088e-31	Activated Treg
PREX1-spliced	2.92335206488283e-07	-2.60938428304511	0.042	0.087	0.000443180173036238	Activated Treg
TIAM1-unspliced	5.95815370468918e-16	2.60099070803572	0.069	0.016	9.0325610163088e-13	Activated Treg
TRIB1-spliced	3.23232544394753e-07	-2.56644136515934	0.025	0.063	0.000490020537302446	Activated Treg
DUSP4-spliced	1.02709673884877e-25	-2.54258774689587	0.039	0.155	1.55707865609474e-22	Activated Treg
DPP4-spliced	4.88742238898178e-08	-2.48023994246877	0.01	0.044	7.40933234169638e-05	Activated Treg
IQGAP2-unspliced	2.0209978079891e-08	-2.4557121710831	0.024	0.067	3.06383267691148e-05	Activated Treg
ZNRF2-spliced	9.32869718857664e-08	-2.43532725462527	0.021	0.061	0.000141423049378822	Activated Treg
RBMS1-spliced	3.02915288728233e-11	-2.35516775208764	0.019	0.071	4.59219577712001e-08	Activated Treg
RPLP0-spliced	2.33579141360609e-30	-2.33465451504437	0.051	0.189	3.54105978302683e-27	Activated Treg
C1orf162-spliced	8.60084353055575e-16	-2.23086408399913	0.028	0.103	1.30388787923225e-12	Activated Treg
GCNT4-unspliced	2.99809500637992e-05	-2.17073401098598	0.033	0.066	0.0454511202967196	Activated Treg
INPP4B-unspliced	5.71652907930488e-06	-2.11698513589876	0.018	0.049	0.0086662580842262	Activated Treg
ADAM19-spliced	9.59802393985632e-11	-2.07434858582484	0.021	0.073	1.45506042928222e-07	Activated Treg
METTL27-unspliced	2.16096911986762e-07	2.06344888753279	0.039	0.012	0.000327602918571931	Activated Treg
EPS15-spliced	2.1492645101158e-06	-2.05989497549452	0.075	0.124	0.00325828499733556	Activated Treg
NELL2-spliced	1.57062445727356e-09	-2.05257634823319	0.021	0.068	2.38106667722672e-06	Activated Treg
PI16-unspliced	2.95742997692386e-30	2.04589244110512	0.188	0.063	4.48346384501657e-27	Activated Treg
THEMIS-spliced	2.39243655976658e-06	-2.0112721109414	0.026	0.062	0.00362693382460614	Activated Treg
AC090152.1-spliced	8.41411590627284e-07	-1.98184955378799	0.021	0.057	0.00127557997139096	Activated Treg
ACTB-unspliced	2.51677088109017e-33	-1.98184785834889	0.089	0.259	3.8154246557327e-30	Activated Treg
ATP2B4-unspliced	3.6339757122812e-10	-1.97525245396144	0.037	0.095	5.5091071798183e-07	Activated Treg
EZR-spliced	5.34470211008756e-12	-1.95096372402116	0.194	0.283	8.10256839889275e-09	Activated Treg
FOXP3-unspliced	3.72631120212151e-17	-1.92204343989149	0.074	0.174	5.64908778241621e-14	Activated Treg
CRIP1-unspliced	3.9555253319641e-31	-1.81767653363326	0.129	0.297	5.99657640325757e-28	Activated Treg
ANXA1-spliced	4.74237343103858e-20	-1.78953134893908	0.091	0.208	7.18943812145449e-17	Activated Treg
ITPKB-unspliced	1.96843017977255e-07	-1.78274576306436	0.012	0.045	0.000298414015253519	Activated Treg
PARP8-spliced	1.70116066896499e-16	-1.71231111042194	0.053	0.144	2.57895957415092e-13	Activated Treg
SERPINB6-unspliced	3.08886993877348e-07	-1.7103702633549	0.024	0.063	0.00046827268271806	Activated Treg
SKAP1-spliced	3.24046871300501e-21	-1.70825475345966	0.104	0.225	4.91255056891559e-18	Activated Treg
EPSTI1-unspliced	2.55949926526868e-18	-1.68402920603256	0.021	0.1	3.88020088614731e-15	Activated Treg
INPP1-spliced	3.07857282610221e-05	-1.63818645119718	0.004	0.022	0.0466711640437095	Activated Treg
FOS-spliced	6.25933078314014e-07	-1.6367623632621	0.046	0.092	0.000948914546724046	Activated Treg
PTPRJ-unspliced	9.33074634229548e-08	-1.60788407255719	0.031	0.076	0.0001414541145492	Activated Treg
SMCHD1-spliced	8.22916479198253e-20	-1.60642241427417	0.612	0.668	1.24754138246455e-16	Activated Treg
RASGRP1-unspliced	4.86190198903527e-08	-1.59978277629105	0.091	0.151	7.37064341537746e-05	Activated Treg
TBXAS1-spliced	2.49343098171258e-05	-1.58678768545962	0.01	0.034	0.0378004136827627	Activated Treg
ANK3-spliced	2.52391302573303e-14	-1.56496743541384	0.072	0.161	3.82625214701128e-11	Activated Treg
CENPF-unspliced	3.21710578307912e-05	-1.54871798338339	0.015	0.041	0.0487713236714795	Activated Treg
PIK3R5-unspliced	1.27336566172933e-14	-1.53812532388802	0.089	0.186	1.93042234318167e-11	Activated Treg
IKZF2-spliced	1.90361531704838e-21	-1.51974456997939	0.092	0.216	2.88588082064535e-18	Activated Treg
UBL3-spliced	3.11542848091556e-06	-1.49166507761758	0.148	0.204	0.00472298957706799	Activated Treg
NABP1-spliced	4.40747750366171e-06	-1.49150628137834	0.042	0.082	0.00668173589555116	Activated Treg
TBC1D4-spliced	3.15796080674414e-06	-1.47918077658012	0.066	0.113	0.00478746858302412	Activated Treg
FYN-unspliced	2.348308927848e-06	-1.46584853864719	0.032	0.07	0.00356003633461757	Activated Treg
RBMS3-unspliced	1.09962221288642e-05	-1.4569398159452	0.032	0.068	0.0166702727473582	Activated Treg
PLCL1-unspliced	2.73362015666066e-05	-1.43296144473676	0.025	0.056	0.0414416815749756	Activated Treg
PDCD4-spliced	1.13839077090428e-07	-1.39000406711386	0.042	0.09	0.000172580040869088	Activated Treg
CD69-spliced	2.22093149476409e-07	-1.37346606531344	0.203	0.267	0.000336693214606237	Activated Treg
PPP1R16B-spliced	5.2861105342221e-06	-1.3524357323972	0.187	0.244	0.00801374356988071	Activated Treg
STAT4-unspliced	1.19387330140103e-10	1.32963162021729	0.132	0.068	1.80991192492396e-07	Activated Treg
THEMIS-unspliced	3.35600446201928e-06	-1.3220228606052	0.066	0.114	0.00508770276442122	Activated Treg
STAT4-spliced	2.45555587725031e-08	-1.31775310762872	0.022	0.065	3.72262270991147e-05	Activated Treg
TCF7-spliced	9.67322833967504e-25	-1.31705780013481	0.242	0.407	1.46646141629474e-21	Activated Treg
RPS8-spliced	1.26723462400517e-06	-1.29254552887	0.047	0.091	0.00192112768999183	Activated Treg
LIMS1-unspliced	4.13264892246619e-10	-1.28162061948173	0.035	0.091	6.26509576645874e-07	Activated Treg
PMAIP1-spliced	1.46856965892524e-29	1.28019075400155	0.464	0.298	2.22635160293066e-26	Activated Treg
CD6-spliced	3.57532587034652e-08	1.25419039740442	0.13	0.075	5.42019401944532e-05	Activated Treg
TTN-unspliced	1.04174624313407e-07	-1.24717109519872	0.042	0.091	0.000157928730459125	Activated Treg
FOXP1-spliced	1.16837666462667e-13	-1.24642084323441	0.264	0.372	1.77125902357403e-10	Activated Treg
IL7R-spliced	4.58269767965755e-12	-1.24633864828288	0.055	0.129	6.94736968236085e-09	Activated Treg
RPL19-unspliced	5.13473941758438e-42	1.2435332336182	0.394	0.191	7.78426495705792e-39	Activated Treg
NFKB1-spliced	5.79334720045612e-10	-1.19048077003204	0.105	0.183	8.78271435589148e-07	Activated Treg
ENTPD1-spliced	1.96592005136786e-05	-1.17302136245215	0.033	0.068	0.0298033479787367	Activated Treg
DUSP4-unspliced	7.83338717514599e-10	1.14541896035656	0.183	0.111	1.18754149575213e-06	Activated Treg
MDFIC-spliced	7.03527144049927e-08	-1.12260823888678	0.117	0.184	0.000106654715037969	Activated Treg
FBXL16-unspliced	7.19339148922152e-07	1.10530075800104	0.084	0.043	0.00109051814976598	Activated Treg
SATB1-spliced	3.04494260202985e-05	-1.08983872686647	0.073	0.116	0.0461613298467725	Activated Treg
IL10RA-unspliced	1.63545812571652e-23	-1.07760645867105	0.33	0.484	2.47935451858624e-20	Activated Treg
ST8SIA6-spliced	4.04458111906504e-08	1.07464350420433	0.123	0.068	6.1315849765026e-05	Activated Treg
TNFRSF1B-spliced	1.7160720776091e-07	-1.06836930489832	0.236	0.307	0.00026015652696554	Activated Treg
EPSTI1-spliced	7.96979448637278e-07	1.0660224620434	0.252	0.197	0.00120822084413411	Activated Treg
MPZL3-spliced	3.59579900063234e-09	-1.05792155852106	0.055	0.116	5.45123128495862e-06	Activated Treg
LGALS3-unspliced	2.22393899960278e-26	1.04094034537471	0.266	0.122	3.37149152339781e-23	Activated Treg
LTB-unspliced	1.12931544967297e-14	1.02348685664491	0.132	0.055	1.71204222170423e-11	Activated Treg
CARD16-spliced	1.94365431593179e-08	-1.01302503866554	0.039	0.09	2.94657994295259e-05	Activated Treg
CD74-unspliced	4.06363795052815e-08	-1.01120718053563	0.329	0.415	6.16047513300068e-05	Activated Treg
AL138963.4-spliced	3.56934795938456e-10	-1.00910097495744	0.068	0.14	5.41113150642699e-07	Activated Treg
PAG1-spliced	4.99936885642354e-09	-0.976476712117987	0.172	0.255	7.57904318633809e-06	Activated Treg
CDHR3-unspliced	1.20744599925155e-12	-0.972724600220257	0.067	0.15	1.83048813486534e-09	Activated Treg
CLDND1-spliced	6.40903275463947e-07	-0.956998529737313	0.26	0.333	0.000971609365603344	Activated Treg
CSGALNACT1-spliced	1.32342068796402e-11	0.947403688316041	0.24	0.154	2.00630576295346e-08	Activated Treg
IL10RA-spliced	2.67339297143977e-32	0.930985253374915	0.447	0.257	4.05286374470269e-29	Activated Treg
LSP1-unspliced	2.36726461362619e-29	-0.906282692391239	0.279	0.473	3.58877315425731e-26	Activated Treg
FOS-unspliced	1.51873310629722e-05	-0.901499932416553	0.187	0.248	0.0230239938914659	Activated Treg
SAT1-spliced	3.42598237401108e-08	-0.892187359625043	0.258	0.341	5.1937892790008e-05	Activated Treg
ERN1-unspliced	6.64306818665158e-08	-0.880392028517702	0.118	0.189	0.000100708913709638	Activated Treg
ANXA1-unspliced	1.60642595177108e-07	0.865688550705961	0.238	0.17	0.000243534174288496	Activated Treg
XAF1-spliced	2.39828416627809e-05	0.855672582440545	0.16	0.114	0.0363579879607759	Activated Treg
FAM160B1-unspliced	1.50785694197187e-06	-0.844528731678824	0.015	0.046	0.00228591112402935	Activated Treg
ANK3-unspliced	2.387836572994e-06	-0.819979012464895	0.051	0.097	0.0036199602446589	Activated Treg
RASA2-spliced	1.13913725755949e-17	0.818436623467599	0.297	0.178	1.72693208246019e-14	Activated Treg
MYO1F-unspliced	2.523020298336e-05	-0.809584539712352	0.025	0.056	0.0382489877227737	Activated Treg
LMNA-unspliced	4.32924847081536e-12	0.807933779377843	0.166	0.088	6.56314068175609e-09	Activated Treg
MAP3K1-spliced	2.33509561623588e-08	-0.801413533430805	0.19	0.273	3.54000495421359e-05	Activated Treg
HLA.C-spliced	3.21609633698321e-16	0.797374122250193	0.258	0.144	4.87560204686655e-13	Activated Treg
LSP1-spliced	9.3939735213028e-40	0.797067771226446	0.571	0.342	1.42412638582951e-36	Activated Treg
HPGD-unspliced	2.87290156821658e-08	0.782948213162152	0.167	0.103	4.35531877741634e-05	Activated Treg
MT1E-unspliced	2.72001985426583e-05	-0.75695153509761	0.051	0.091	0.0412355009906699	Activated Treg
TSHZ2-spliced	5.64998161945107e-08	-0.75158304042425	0.233	0.312	8.56537213508782e-05	Activated Treg
RPS8-unspliced	2.14667749461207e-29	0.746100217241073	0.459	0.254	3.25436308183189e-26	Activated Treg
CENPK-spliced	8.45162388456582e-06	0.741462410598364	0.188	0.138	0.0128126618090018	Activated Treg
MIR181A1HG-unspliced	3.50922402270806e-07	-0.719030188289296	0.029	0.071	0.000531998361842542	Activated Treg
RASA2-unspliced	9.61121277272208e-19	-0.698169509296762	0.274	0.442	1.45705985634467e-15	Activated Treg
ZYX-spliced	3.05380629105851e-07	-0.682683837070082	0.215	0.29	0.00046295703372447	Activated Treg
ITGA4-spliced	9.5937843633078e-09	-0.667581886826186	0.224	0.311	1.45441770947746e-05	Activated Treg
TBC1D4-unspliced	4.40332380111486e-09	0.662051641670465	0.142	0.078	6.67543888249013e-06	Activated Treg
HLA.DQB1-spliced	8.06068337351087e-15	0.661551406665117	0.36	0.237	1.22199959942425e-11	Activated Treg
STK10-spliced	6.91306883869565e-06	0.64216232623001	0.127	0.08	0.0104802123594626	Activated Treg
TGFBR2-spliced	5.90016445202543e-09	-0.639543290942908	0.123	0.203	8.94464930927055e-06	Activated Treg
SERINC5-spliced	1.63789708754902e-10	-0.638240049891346	0.161	0.257	2.48305198472431e-07	Activated Treg
PHACTR2-unspliced	6.85133428337223e-08	-0.635347204508286	0.083	0.147	0.000103866227735923	Activated Treg
IQGAP2-spliced	7.77716131563193e-22	0.605558553234648	0.349	0.198	1.1790176554498e-18	Activated Treg
IKZF2-unspliced	2.72572848610857e-37	0.602064701263208	0.666	0.444	4.13220438494059e-34	Activated Treg
PFN1-unspliced	2.19650384305208e-09	0.60037163555469	0.556	0.539	3.32989982606696e-06	Activated Treg
HLA.DRB1-unspliced	1.10845172853421e-15	0.59609363062773	0.285	0.164	1.68041282045787e-12	Activated Treg
CALR-unspliced	1.4350139519386e-08	0.59254195795223	0.242	0.163	2.17548115113891e-05	Activated Treg
RPL10-unspliced	4.51607081947541e-19	0.573136778866273	0.449	0.289	6.84636336232472e-16	Activated Treg
RPL19-spliced	3.29588455112052e-07	-0.569535693693825	0.232	0.312	0.000499656097949871	Activated Treg
HLA.DRB5-spliced	9.11196718334545e-11	0.562661705364203	0.292	0.195	1.38137422499517e-07	Activated Treg
FOXP3-spliced	5.37448177353429e-30	0.562595042909668	0.662	0.459	8.14771436867798e-27	Activated Treg
FANK1-spliced	1.20707289687384e-05	0.55755733136321	0.084	0.047	0.0182992251166075	Activated Treg
ITGB1-spliced	1.09485847099382e-10	0.556175257745873	0.594	0.507	1.65980544202663e-07	Activated Treg
LIMS1-spliced	1.769580338503e-07	-0.527521442020762	0.342	0.437	0.000268268379317055	Activated Treg
PITPNC1-spliced	2.24788033923444e-07	-0.492719155375565	0.064	0.121	0.000340778659427941	Activated Treg
TNFRSF4-spliced	6.89379303856237e-08	0.476832706870162	0.172	0.107	0.000104509902464606	Activated Treg
ATM-spliced	1.09599890483769e-06	-0.47212620074099	0.155	0.227	0.00166153433973394	Activated Treg
ACTG1-spliced	5.71340835205812e-31	0.468468117091605	0.926	0.773	8.66152706172011e-28	Activated Treg
DOCK10-spliced	2.48836540064082e-07	-0.459757669380656	0.458	0.535	0.000377236194737148	Activated Treg
TENT5C-spliced	1.96202187434315e-10	0.443932937051279	0.23	0.143	2.97442516150421e-07	Activated Treg
ACTB-spliced	8.18003942911169e-35	0.443595354266497	0.911	0.741	1.24009397745333e-31	Activated Treg
RPLP0-unspliced	5.21898351001756e-24	0.418707266061181	0.828	0.654	7.91197900118663e-21	Activated Treg
CD74-spliced	8.31510687442403e-13	0.392801025715833	0.614	0.487	1.26057020216268e-09	Activated Treg
ZC3H12D-unspliced	1.39306540865731e-05	0.378429540725388	0.011	0.036	0.0211188715952448	Activated Treg
S100A6-unspliced	9.38821076700746e-10	-0.377064795009513	0.217	0.327	1.42325275227833e-06	Activated Treg
LEF1-unspliced	6.54024530978146e-13	0.367794798481436	0.748	0.66	9.91501188962869e-10	Activated Treg
STAM-spliced	1.81935051240073e-06	0.355766289110592	0.531	0.463	0.0027581353767995	Activated Treg
RGCC-spliced	6.50384648297402e-09	-0.35432176652907	0.214	0.315	9.85983126818861e-06	Activated Treg
INPP4B-spliced	1.54758909500971e-07	-0.326317034571377	0.478	0.587	0.000234614506803471	Activated Treg
ANXA2-unspliced	2.64530877120949e-08	-0.309108095707677	0.157	0.243	4.01028809715359e-05	Activated Treg
LGALS1-unspliced	4.48642168806937e-11	0.309061541140376	0.328	0.227	6.80141527911316e-08	Activated Treg
C12orf75-spliced	8.04386353979202e-08	0.304305956037574	0.37	0.281	0.000121944971263247	Activated Treg
TTN-spliced	2.99898056987036e-08	0.293014883248543	0.479	0.389	4.54645454392347e-05	Activated Treg
CD99-unspliced	1.01234399276583e-09	0.274915163707069	0.396	0.278	1.534713493033e-06	Activated Treg
TENT5C-unspliced	1.19942625282436e-07	-0.229260573436228	0.252	0.353	0.000181833019928173	Activated Treg
IL7-spliced	1.6335813521991e-05	0.228218619752163	0.047	0.021	0.0247650932993383	Activated Treg
FOXP1-unspliced	3.51819453349224e-06	0.185883195181524	0.45	0.367	0.00533358291277423	Activated Treg
RPS18-spliced	3.10862538422326e-06	-0.183136793199678	0.294	0.395	0.00471267608248246	Activated Treg
VIM-spliced	1.5368658350754e-07	0.15861971159412	0.43	0.326	0.000232988860597431	Activated Treg
PIK3R5-spliced	5.15899926204661e-07	0.147906612383826	0.387	0.3	0.000782104288126266	Activated Treg
USP15-spliced	3.98899486571388e-06	0.139119838495954	0.768	0.719	0.00604731621642224	Activated Treg
CRIP1-spliced	1.96289067389536e-15	0.10760212955565	0.816	0.651	2.97574226162537e-12	Activated Treg
ITGAL-spliced	3.92127391145533e-16	9.141852761598	0.027	0	5.94465124976628e-13	Effector Treg
CDC20-unspliced	5.06440766182817e-09	9.09424255072686	0.016	0	7.6776420153315e-06	Effector Treg
RRM2-unspliced	2.21260807442961e-17	7.96111000632194	0.035	0.002	3.35431384083529e-14	Effector Treg
RPS8-spliced	1.02165001489229e-22	-7.81862939245302	0.001	0.101	1.5488214225767e-19	Effector Treg
CDT1-spliced	1.29850667626847e-10	7.64022865955105	0.017	0	1.968536121223e-07	Effector Treg
MYO1G-spliced	7.53834895502689e-48	6.70009497567646	0.092	0.002	1.14281370158208e-44	Effector Treg
RPS18-unspliced	1.2822505930705e-27	-6.5289222090998	0.003	0.127	1.94389189909488e-24	Effector Treg
MKI67-unspliced	1.83541071378335e-25	6.13694180549182	0.071	0.008	2.78248264209556e-22	Effector Treg
MYBL2-unspliced	2.25345415652258e-06	5.93993461017655	0.012	0.001	0.00341623650128823	Effector Treg
CENPF-spliced	7.59124035813516e-07	5.89622394297424	0.014	0.001	0.00115083203829329	Effector Treg
GEM-unspliced	1.1803164938276e-05	5.5822753444721	0.013	0.002	0.0178935980464264	Effector Treg
PLD1-spliced	2.25345415652258e-06	5.5797268665274	0.012	0.001	0.00341623650128823	Effector Treg
PMAIP1-unspliced	4.22316800086403e-73	5.40037209167188	0.182	0.016	6.40232268930988e-70	Effector Treg
NIBAN1-unspliced	5.46550635180188e-67	4.9685483001236	0.295	0.074	8.28570762933165e-64	Effector Treg
PTTG1-spliced	1.95738120434663e-23	4.84585938146905	0.085	0.016	2.9673899057895e-20	Effector Treg
ADPRH-spliced	1.19126946522554e-05	4.77432542258779	0.013	0.002	0.0180596450928192	Effector Treg
SERPINB6-spliced	2.63698967130532e-07	-4.73843740146169	0.007	0.042	0.000399767634169886	Effector Treg
CCR7-spliced	2.23543852886625e-10	4.6615215739241	0.021	0.001	3.38892480976124e-07	Effector Treg
ACTG2-unspliced	7.87635497282473e-08	4.65975450814376	0.021	0.003	0.000119405541388023	Effector Treg
DUSP4-spliced	1.05490860717748e-164	4.61391298366859	0.356	0.022	1.59924144848107e-161	Effector Treg
TRIB1-spliced	1.44348361855744e-56	4.5896595721737	0.145	0.013	2.18832116573308e-53	Effector Treg
MALAT1-unspliced	0	4.58946491835447	0.817	0.084	0	Effector Treg
PTGER2-spliced	7.18745014908522e-60	-4.36397224778173	0.061	0.331	1.08961744260132e-56	Effector Treg
STAM-unspliced	2.59322213331345e-35	4.31384908512763	0.085	0.006	3.93132475410319e-32	Effector Treg
ATP2B4-spliced	4.69807641508595e-12	-4.26607911024818	0.057	0.137	7.1222838452703e-09	Effector Treg
KIF11-spliced	5.96300644076144e-06	4.14169052976995	0.01	0	0.00903991776419435	Effector Treg
LGALS3-unspliced	5.59543870046929e-29	-4.09125876449289	0.059	0.218	8.48268506991145e-26	Effector Treg
ACTG1-unspliced	4.94730593976318e-21	-4.07672187082142	0.07	0.198	7.50011580468099e-18	Effector Treg
FRY-spliced	4.24946775541033e-11	4.04735592620332	0.033	0.005	6.44219311720206e-08	Effector Treg
MALAT1-spliced	1.19310275214528e-305	-4.02332786096174	0.183	0.916	1.80874377225225e-302	Effector Treg
CDT1-unspliced	6.65841444692934e-08	3.96406691799604	0.018	0.002	0.000100941563015449	Effector Treg
ITGB1-unspliced	4.14118103230619e-18	-3.92615633227795	0.096	0.213	6.27803044497619e-15	Effector Treg
PREX1-spliced	2.94330201524144e-12	-3.89206835230911	0.02	0.089	4.46204585510602e-09	Effector Treg
NKG7-unspliced	6.39436951506187e-09	3.889543867846	0.027	0.004	9.6938641848338e-06	Effector Treg
KIF14-unspliced	3.42682208547692e-06	3.62687772391231	0.016	0.002	0.00519506228158301	Effector Treg
EPS15-spliced	8.8748954766214e-13	-3.57235512231894	0.045	0.128	1.3454341542558e-09	Effector Treg
VIM-unspliced	1.50047871406269e-35	-3.50996924740224	0.04	0.222	2.27472573051904e-32	Effector Treg
LINC02384-unspliced	4.0239805186249e-10	3.4407730385023	0.032	0.005	6.10035446623535e-07	Effector Treg
ACTB-unspliced	2.79395413039166e-06	-3.32871996993126	0.16	0.208	0.00423563446167376	Effector Treg
LINC01943-spliced	1.0944266905368e-12	3.32371295075758	0.034	0.004	1.65915086285379e-09	Effector Treg
RUNX3-spliced	1.58278150810088e-09	-3.24415409063979	0.021	0.077	2.39949676628094e-06	Effector Treg
FCMR-unspliced	9.4082984114588e-11	-3.21156085750856	0.016	0.075	1.42629803917715e-07	Effector Treg
PABPC1-unspliced	3.69964078982992e-11	-3.21128830796491	0.009	0.065	5.60865543738215e-08	Effector Treg
RASGRP4-unspliced	1.61414529534357e-14	3.19967690675174	0.034	0.003	2.44704426774086e-11	Effector Treg
TBC1D4-spliced	3.4233748124368e-51	3.10538069899757	0.218	0.05	5.18983621565418e-48	Effector Treg
METTL27-spliced	1.88350674075552e-05	3.07527563076133	0.019	0.004	0.0285539621898537	Effector Treg
ZEB2-spliced	6.76939510957645e-07	3.03651954656208	0.022	0.004	0.00102624029861179	Effector Treg
ENTPD1-spliced	1.95021436244515e-39	3.03051014757256	0.14	0.024	2.95652497346685e-36	Effector Treg
RBMS1-spliced	8.55920127851379e-09	-3.02953646009541	0.016	0.065	1.29757491382269e-05	Effector Treg
CDCA7-spliced	2.04677024437234e-13	3.00356283350919	0.059	0.014	3.10290369046847e-10	Effector Treg
PHTF2-spliced	1.68401938405557e-10	-2.97555235974709	0.044	0.116	2.55297338622824e-07	Effector Treg
CD38-spliced	5.32684213031685e-17	2.9668754994739	0.038	0.002	8.07549266956034e-14	Effector Treg
HLA.DMB-spliced	6.69543799693741e-09	2.96117380891705	0.025	0.004	1.01502840033571e-05	Effector Treg
PYHIN1-unspliced	1.6006124956998e-06	-2.95808961796499	0.02	0.06	0.0024265285434809	Effector Treg
GALNT3-spliced	1.74235531471817e-05	2.94325077823472	0.025	0.007	0.0264141065711275	Effector Treg
LY6E-unspliced	2.8262814460837e-12	2.92827928575242	0.075	0.024	4.28464267226289e-09	Effector Treg
HMOX1-unspliced	1.00493145322456e-06	2.92200734336527	0.018	0.002	0.00152347608308843	Effector Treg
LEF1-spliced	9.01852552848125e-12	2.90953765463518	0.078	0.026	1.36720847011776e-08	Effector Treg
RASGRP1-spliced	3.67084087349423e-19	-2.90873370273151	0.074	0.198	5.56499476421726e-16	Effector Treg
HLA.DRA-spliced	2.37546917321062e-59	2.90061834154974	0.266	0.065	3.6012112665873e-56	Effector Treg
POU2AF1-unspliced	5.60923251040267e-09	2.89046634828566	0.028	0.004	8.50359648577044e-06	Effector Treg
METTL7A-spliced	2.82344427133609e-07	2.86236670927527	0.02	0.003	0.000428034151534551	Effector Treg
TOX2-spliced	2.8486086594717e-17	2.85533298065951	0.064	0.012	4.3184907277591e-14	Effector Treg
ZNF365-unspliced	2.25546631877202e-05	2.84280783995456	0.041	0.017	0.0341928693925838	Effector Treg
TSPAN32-unspliced	5.26358532970252e-09	2.81539847736506	0.075	0.03	7.97959535982903e-06	Effector Treg
CLIC1-spliced	6.24035346851531e-09	2.7871319833217	0.022	0.002	9.46037585826921e-06	Effector Treg
AC090152.1-spliced	4.34936061155913e-24	2.77337416490955	0.102	0.022	6.59363068712365e-21	Effector Treg
FCRL3-unspliced	2.63413503125608e-10	-2.7501097227869	0.018	0.076	3.99334870738422e-07	Effector Treg
HLA.DRB5-unspliced	4.70366200712322e-19	2.70730419412614	0.259	0.131	7.1307516027988e-16	Effector Treg
CD38-unspliced	2.55770013967031e-08	2.69321927208045	0.031	0.006	3.87747341174019e-05	Effector Treg
SNED1-spliced	1.36799585937271e-20	2.66405340496215	0.141	0.049	2.07388172280902e-17	Effector Treg
PRF1-spliced	1.45533072932062e-07	2.64585411012275	0.031	0.007	0.000220628138565007	Effector Treg
CARD16-spliced	3.04852116289402e-58	2.63743083049262	0.187	0.028	4.62155808294734e-55	Effector Treg
PHACTR2-spliced	7.23622123063749e-06	-2.59891811770164	0.109	0.161	0.0109701113856464	Effector Treg
SYNE2-unspliced	9.05309958410925e-08	-2.5742956263991	0.452	0.477	0.000137244989695096	Effector Treg
LINC02694-unspliced	1.89722619920896e-48	2.56552355122847	0.326	0.126	2.87619491800079e-45	Effector Treg
PPP2R2B-unspliced	5.25310814354195e-23	2.55152160299429	0.122	0.034	7.96371194560959e-20	Effector Treg
ITGAM-spliced	1.01374020602313e-06	2.5406628203427	0.018	0.002	0.00153683015233106	Effector Treg
FOXP3-unspliced	1.15041071297311e-23	-2.51439488255433	0.039	0.172	1.74402264086724e-20	Effector Treg
TTN-unspliced	2.34243046497332e-26	2.48997716633919	0.15	0.044	3.55112458489955e-23	Effector Treg
ATP2B4-unspliced	9.64861305448874e-61	2.47521044413121	0.195	0.029	1.46272973906049e-57	Effector Treg
SKAP1-spliced	1.31414740999156e-28	-2.44919825395086	0.059	0.223	1.99224747354721e-25	Effector Treg
ATP1B1-spliced	1.03583402302523e-08	2.44209249706892	0.035	0.008	1.57032437890624e-05	Effector Treg
ATXN7L1-spliced	8.83123604670286e-09	-2.4198559088571	0.048	0.112	1.33881538468015e-05	Effector Treg
SYTL2-spliced	4.02234714424577e-10	2.40220286326083	0.067	0.023	6.09787827067659e-07	Effector Treg
NUSAP1-unspliced	1.67078244972906e-07	2.38989218504219	0.041	0.013	0.000253290619378925	Effector Treg
IKZF2-spliced	4.62663602523786e-23	-2.36894888940139	0.065	0.208	7.0139802142606e-20	Effector Treg
HLA.DQA1-spliced	2.08338547264667e-47	2.36748982269726	0.242	0.066	3.15841237653234e-44	Effector Treg
TULP4-unspliced	4.43262885736516e-08	2.35477798079525	0.028	0.005	6.71986534776558e-05	Effector Treg
ITPKB-unspliced	7.17744547096171e-17	2.35472702195632	0.074	0.017	1.0881007333978e-13	Effector Treg
METTL7A-unspliced	4.95015662454933e-08	2.34511372259399	0.045	0.014	7.50443744281679e-05	Effector Treg
MIR181A1HG-unspliced	5.34795399559957e-42	2.33846611665699	0.144	0.023	8.10749825732895e-39	Effector Treg
SPTAN1-unspliced	6.22206271173671e-09	-2.32039609403791	0.119	0.056	9.43264707099285e-06	Effector Treg
INPP1-spliced	2.13809416932891e-10	2.31373882439485	0.038	0.007	3.24135076070262e-07	Effector Treg
PI16-spliced	4.41601692805013e-18	2.29674187469095	0.058	0.008	6.694681662924e-15	Effector Treg
RASGRP1-unspliced	1.01144607037811e-60	2.29354044466764	0.282	0.073	1.53335224269321e-57	Effector Treg
KIAA0825-unspliced	1.71516654563158e-06	2.25645286201457	0.062	0.027	0.00260019248317747	Effector Treg
TOX2-unspliced	3.39142781691883e-16	2.24240761738961	0.074	0.018	5.14140457044894e-13	Effector Treg
MIR181A1HG-spliced	9.69800422015473e-20	2.24059309278353	0.127	0.041	1.47021743977546e-16	Effector Treg
UBL3-spliced	1.58041260112246e-06	-2.23811456428963	0.14	0.198	0.00239590550330165	Effector Treg
FOS-spliced	1.78281421145627e-05	-2.23780108313833	0.043	0.086	0.027027463445677	Effector Treg
HLA.DQA1-unspliced	2.2182205107124e-27	2.23609591350171	0.215	0.083	3.36282229424e-24	Effector Treg
HPGD-spliced	5.08309794376554e-33	2.23372856715282	0.174	0.047	7.70597648274857e-30	Effector Treg
FANK1-unspliced	1.53659680359119e-36	2.23327926201626	0.288	0.116	2.32948075424424e-33	Effector Treg
CTSH-spliced	1.10219674885603e-10	2.22577882598802	0.035	0.006	1.67093027126574e-07	Effector Treg
CCDC141-unspliced	3.1318676637736e-16	2.22017093086267	0.127	0.048	4.74791137828078e-13	Effector Treg
CENPF-unspliced	7.9866719849194e-13	2.21490421363218	0.067	0.018	1.21077947291378e-09	Effector Treg
HLA.DRA-unspliced	3.92332966101053e-36	2.19829693427064	0.294	0.12	5.94776776609197e-33	Effector Treg
SAMD3-unspliced	2.98553686372164e-08	2.16757244103281	0.062	0.023	4.526073885402e-05	Effector Treg
HLA.DRB1-spliced	1.47780623148636e-78	2.161120307584	0.5	0.194	2.24035424693332e-75	Effector Treg
TRG.AS1-spliced	7.27088665486152e-20	2.16007063933901	0.067	0.011	1.10226641687701e-16	Effector Treg
TPX2-unspliced	4.53954664866932e-09	2.12198715921201	0.035	0.008	6.88195271938268e-06	Effector Treg
CHST11-spliced	1.99556855882317e-11	-2.10825468314465	0.082	0.172	3.02528193517593e-08	Effector Treg
MT1E-unspliced	4.36995792545838e-22	2.09885800591337	0.147	0.05	6.6248562149949e-19	Effector Treg
TCF7-spliced	3.75293258734078e-46	-2.08122125341018	0.163	0.412	5.68944580240863e-43	Effector Treg
TSHR-unspliced	2.36639167017107e-44	2.08025986741439	0.206	0.05	3.58744977197935e-41	Effector Treg
CD74-unspliced	5.62535697546093e-31	2.07267349632358	0.513	0.335	8.52804117479876e-28	Effector Treg
CD70-spliced	8.85307238727473e-28	2.06197491503468	0.131	0.032	1.34212577391085e-24	Effector Treg
CENPE-unspliced	2.59807520604084e-06	2.06022597673695	0.054	0.023	0.00393868201235792	Effector Treg
TSHR-spliced	4.33749827699317e-26	2.05455954361379	0.136	0.036	6.57564738792165e-23	Effector Treg
FYN-unspliced	5.29488207065469e-07	-2.05421092391592	0.023	0.068	0.000802704121911251	Effector Treg
SAMD3-spliced	9.00767123534552e-54	2.0533594708159	0.408	0.171	1.36556295927838e-50	Effector Treg
TBC1D4-unspliced	1.45442811362996e-09	-2.0345379081438	0.051	0.12	2.20491302026301e-06	Effector Treg
FYB1-unspliced	6.0047864489565e-07	-11.7270833117791	0	0.027	0.000910325625661805	Effector Treg
ATM-unspliced	2.17111771864193e-14	-10.66035631908	0	0.062	3.29141446146116e-11	Effector Treg
UBL3-unspliced	8.37217331634122e-38	1.99361799822245	0.157	0.033	1.26922147475733e-34	Effector Treg
PLEK-unspliced	6.23103040470619e-08	1.98088449992345	0.051	0.017	9.44624209353458e-05	Effector Treg
LGALS3-spliced	2.81045255572551e-91	1.97932798720922	0.461	0.139	4.26064607447987e-88	Effector Treg
LGALS1-spliced	4.40017670536578e-32	1.97563904759037	0.402	0.219	6.67066788533452e-29	Effector Treg
GBP5-spliced	1.44254709880944e-08	1.96272196765195	0.155	0.091	2.1869014017951e-05	Effector Treg
C1orf162-spliced	7.60248230916039e-08	-1.95799417853018	0.035	0.09	0.000115253631806872	Effector Treg
CTSC-spliced	1.12381361089653e-06	1.95653146286226	0.051	0.02	0.00170370143411914	Effector Treg
ARHGEF12-unspliced	2.22363702799768e-14	1.932874073582	0.092	0.03	3.37103373444448e-11	Effector Treg
USP15-unspliced	4.01143613963843e-09	1.87255692420413	0.037	0.008	6.08133718769185e-06	Effector Treg
CRIP1-unspliced	8.49191625904807e-16	-1.86442223164448	0.144	0.267	1.28737450487169e-12	Effector Treg
FLT3LG-unspliced	6.33773312233067e-06	1.85119567666653	0.113	0.068	0.00960800341345329	Effector Treg
S100A6-spliced	4.54866107794729e-10	1.80635223601804	0.216	0.139	6.8957701941681e-07	Effector Treg
IRF4-unspliced	2.01164204843459e-15	1.80349755597713	0.091	0.027	3.04964934542684e-12	Effector Treg
LINC01943-unspliced	1.48237221239532e-05	1.80195910188761	0.071	0.036	0.022472762739913	Effector Treg
C12orf75-unspliced	1.62434350161675e-29	1.80146486042186	0.205	0.071	2.46250474845099e-26	Effector Treg
ADAM19-spliced	4.48796724303658e-11	1.7994081074516	0.095	0.038	6.80375834044346e-08	Effector Treg
BTG3-unspliced	3.8553600198347e-17	1.78176737714587	0.089	0.024	5.84472579006941e-14	Effector Treg
GBP1-unspliced	1.1350482683786e-05	1.77852461484875	0.177	0.128	0.0172073317486196	Effector Treg
GADD45A-spliced	1.63360632690322e-10	1.77185048458169	0.09	0.036	2.47654719158529e-07	Effector Treg
IQGAP2-unspliced	2.33371972295193e-45	1.741146817683	0.14	0.019	3.53791909999513e-42	Effector Treg
EPS15-unspliced	6.15956568037752e-35	1.73608002957904	0.238	0.082	9.33790157145231e-32	Effector Treg
TBXAS1-spliced	6.96339925216143e-08	1.73569656482685	0.049	0.016	0.000105565132662767	Effector Treg
SESTD1-unspliced	1.37376850568849e-06	1.72845579199811	0.045	0.017	0.00208263305462374	Effector Treg
NCALD-spliced	1.97923732237726e-05	1.72372413471283	0.048	0.021	0.0300052378072392	Effector Treg
CARD16-unspliced	2.87819424349699e-11	-1.71524271508911	0.177	0.267	4.36334247314143e-08	Effector Treg
TXK-unspliced	5.70728316224806e-12	1.71285607237825	0.049	0.011	8.65224127396806e-09	Effector Treg
RPL10-spliced	5.48753602268921e-11	-1.69731412915828	0.013	0.073	8.31910461039685e-08	Effector Treg
PTGER2-unspliced	2.87594026279704e-18	1.69478035857141	0.118	0.038	4.35992543840032e-15	Effector Treg
AL138963.4-spliced	2.29243012776194e-16	-1.63998748063637	0.038	0.14	3.4753240736871e-13	Effector Treg
XYLB-unspliced	1.36044262713541e-06	1.62939679863067	0.033	0.01	0.00206243102273728	Effector Treg
GLCCI1-spliced	8.16130764973741e-08	-1.6276882511639	0.428	0.448	0.000123725423970019	Effector Treg
SLFN5-spliced	1.96666765324982e-16	-1.61871911431509	0.486	0.533	2.98146816232673e-13	Effector Treg
CST7-spliced	4.44972601936776e-11	1.6151116356009	0.12	0.055	6.74578464536152e-08	Effector Treg
ASCL2-unspliced	2.23150791310319e-06	1.58225420503099	0.021	0.004	0.00338296599626444	Effector Treg
ASPM-unspliced	2.67907432375714e-09	1.55265242504082	0.045	0.012	4.06147667481582e-06	Effector Treg
XBP1-spliced	3.00789669964418e-05	-1.54837085708695	0.017	0.049	0.0455997139666058	Effector Treg
HLA.DPB1-spliced	2.76438446723689e-51	1.54492775722596	0.395	0.156	4.19080685233112e-48	Effector Treg
PARP8-spliced	3.84494116382076e-19	1.54287360735236	0.188	0.082	5.82893080435227e-16	Effector Treg
ATM-spliced	2.80126512258022e-11	1.53751284126741	0.258	0.179	4.24671792583161e-08	Effector Treg
CDK6-unspliced	4.44153166878502e-17	1.53408052740609	0.155	0.064	6.73336200987809e-14	Effector Treg
TOX-unspliced	3.97299088731008e-38	1.5273421726782	0.402	0.197	6.02305418516209e-35	Effector Treg
FNDC3B-spliced	2.68615742152155e-08	1.52648433425978	0.063	0.024	4.07221465102667e-05	Effector Treg
PHTF2-unspliced	6.36041908955737e-29	1.48664611121567	0.212	0.076	9.64239533976897e-26	Effector Treg
ARHGAP26-spliced	2.39551235748755e-16	1.47223337076487	0.126	0.046	3.63159673395113e-13	Effector Treg
ATP2B1-unspliced	5.10058871819351e-82	1.47124200879857	0.421	0.121	7.73249249678136e-79	Effector Treg
LIMS1-spliced	2.22980930813396e-70	1.46905421558401	0.624	0.32	3.38039091113108e-67	Effector Treg
CCDC50-unspliced	2.22992655528061e-11	1.46267756667659	0.126	0.057	3.3805686578054e-08	Effector Treg
GK-unspliced	5.63260285623387e-08	1.44656993684051	0.035	0.009	8.53902593005055e-05	Effector Treg
BCAS1-unspliced	1.78479704065151e-05	1.4239543324999	0.08	0.043	0.0270575231362769	Effector Treg
CD69-spliced	1.67186685923582e-29	-1.4193283916465	0.105	0.293	2.5345501586015e-26	Effector Treg
CCR8-unspliced	5.27832101225233e-08	1.40408927281462	0.084	0.038	8.00193465457453e-05	Effector Treg
GBP2-spliced	3.94153546919267e-11	1.40392326534046	0.385	0.277	5.97536777129609e-08	Effector Treg
CD55-spliced	4.11525681724478e-06	-1.39641262555588	0.161	0.222	0.00623872933494309	Effector Treg
LIMS1-unspliced	2.07203926232224e-06	-1.38547078903061	0.035	0.083	0.00314121152168052	Effector Treg
PIK3R5-spliced	6.39963398897074e-06	-1.35891022782856	0.3	0.345	0.00970184512727964	Effector Treg
F5-unspliced	1.00714204534468e-12	1.34527269677743	0.089	0.03	1.52682734074253e-09	Effector Treg
ST8SIA6-unspliced	1.807403108929e-08	1.34444273912372	0.145	0.08	2.74002311313636e-05	Effector Treg
CTSA-spliced	2.16329726159419e-14	1.34013851887164	0.216	0.117	3.27955864857679e-11	Effector Treg
IL7-unspliced	7.22123674046506e-30	1.33680045883078	0.242	0.091	1.0947394898545e-26	Effector Treg
ATP2B1-spliced	1.03250954408107e-18	-1.33087835195471	0.21	0.349	1.5652844688269e-15	Effector Treg
HLA.DRB5-spliced	7.98318626873284e-24	1.33015126179978	0.346	0.19	1.2102510383399e-20	Effector Treg
CAPG-unspliced	1.66804228012676e-07	1.32475590772263	0.123	0.068	0.000252875209667216	Effector Treg
CD69-unspliced	2.17353155574441e-37	1.31746945107027	0.594	0.371	3.29507383850853e-34	Effector Treg
KIAA0825-spliced	2.23996491934161e-09	1.31680152431352	0.058	0.019	3.39578681772188e-06	Effector Treg
CAPG-spliced	2.06061317470926e-05	1.30769702430643	0.061	0.03	0.0312388957285924	Effector Treg
PABPC1-spliced	1.30213621242477e-05	1.3004201651562	0.123	0.078	0.0197403849803595	Effector Treg
SLC20A1-spliced	3.54503231381614e-11	1.27367812010401	0.086	0.032	5.37426898774527e-08	Effector Treg
XBP1-unspliced	7.44219760759539e-13	1.25919554020275	0.192	0.102	1.12823715731146e-09	Effector Treg
OAS1-unspliced	4.33900129214709e-07	1.24954304581523	0.155	0.098	0.000657792595889499	Effector Treg
DUSP10-spliced	6.17401418954519e-12	1.24073944607669	0.129	0.058	9.3598055113505e-09	Effector Treg
ATXN7L1-unspliced	1.70645787440186e-57	1.23854163337081	0.41	0.152	2.58699013759323e-54	Effector Treg
PELI1-unspliced	8.80873688604953e-18	1.23815823546733	0.089	0.023	1.33540451192511e-14	Effector Treg
MDFIC-spliced	3.56016178847029e-16	1.23048069199213	0.243	0.129	5.39720527132095e-13	Effector Treg
IL7R-unspliced	3.74700938375803e-24	-1.22781211637619	0.441	0.568	5.68046622577718e-21	Effector Treg
HACD1-spliced	1.19674485628055e-16	1.20942328256839	0.184	0.083	1.81426520212131e-13	Effector Treg
CTLA4-spliced	1.39494183031731e-17	1.20255373722757	0.524	0.403	2.11473181476104e-14	Effector Treg
AHR-unspliced	1.79890273985997e-11	1.20157047040472	0.051	0.012	2.72713655362772e-08	Effector Treg
TIAM1-spliced	7.94084305208457e-15	1.15371054514605	0.198	0.101	1.20383180669602e-11	Effector Treg
CDHR3-unspliced	1.5642348695809e-60	1.13361225099636	0.275	0.062	2.37138006228464e-57	Effector Treg
ARAP2-spliced	6.84575443360585e-21	1.12731427063665	0.175	0.066	1.03781637213465e-17	Effector Treg
CD55-unspliced	1.55631383221462e-19	1.1204922268953	0.278	0.142	2.35937176963737e-16	Effector Treg
AL138963.4-unspliced	2.53461761615139e-43	1.11834092190162	0.652	0.445	3.84248030608551e-40	Effector Treg
LMNA-unspliced	4.37868095797324e-10	1.10262515766777	0.174	0.096	6.63808033228743e-07	Effector Treg
SLC16A10-spliced	3.77501272255051e-14	1.09631706180037	0.15	0.066	5.72291928738657e-11	Effector Treg
GADD45A-unspliced	8.7572849817611e-06	1.08714346178619	0.071	0.035	0.0132760440323498	Effector Treg
CEP128-unspliced	2.29342422937577e-31	1.08178901851459	0.239	0.084	3.47683113173367e-28	Effector Treg
FOXP3-spliced	2.90028593056529e-65	1.08026553235341	0.785	0.444	4.39683347073698e-62	Effector Treg
HPGD-unspliced	1.71338888827675e-08	1.0655522210386	0.18	0.108	2.59749755462755e-05	Effector Treg
ZNRF2-unspliced	2.45213713507317e-16	1.04703539044691	0.204	0.098	3.71743989677092e-13	Effector Treg
KNL1-unspliced	4.95972412689898e-06	1.04315574541227	0.05	0.02	0.00751894177637885	Effector Treg
DUSP16-unspliced	4.02987571682148e-30	1.03301443594694	0.169	0.047	6.10929158670136e-27	Effector Treg
MYO1F-spliced	5.70049586223882e-33	1.02568737905457	0.516	0.278	8.64195172715406e-30	Effector Treg
TTN-spliced	3.46603889457301e-30	1.00255868640247	0.578	0.366	5.25451496417268e-27	Effector Treg
SYNE1-spliced	1.61425986078807e-16	1.00208248224497	0.341	0.213	2.44721794895472e-13	Effector Treg
LITAF-spliced	5.06691039753471e-09	0.998978724066596	0.067	0.024	7.68143616266263e-06	Effector Treg
PRF1-unspliced	4.77541756795305e-23	0.996606751303754	0.411	0.241	7.23953303301682e-20	Effector Treg
NCALD-unspliced	1.99732349629114e-12	0.99066899358484	0.187	0.1	3.02794242037737e-09	Effector Treg
RPS8-unspliced	2.45009816191632e-21	0.985642647482745	0.424	0.297	3.71434881346514e-18	Effector Treg
HIVEP3-spliced	6.76581129544559e-06	0.973223037809067	0.057	0.025	0.0102569699238955	Effector Treg
IL2RA-spliced	5.9645685201144e-21	0.971263191848645	0.47	0.298	9.04228587649343e-18	Effector Treg
C12orf75-spliced	1.45482807635068e-14	0.964703540726151	0.41	0.279	2.20551936374762e-11	Effector Treg
NCAPG2-spliced	5.96324985688212e-07	0.955204152877688	0.034	0.01	0.000904028678303329	Effector Treg
FAM160B1-spliced	1.16443372841969e-14	0.954587578968625	0.374	0.239	1.76528153228424e-11	Effector Treg
FCRL3-spliced	2.7211325385256e-05	0.953420096765296	0.36	0.323	0.0412523692840481	Effector Treg
SLC2A3-unspliced	2.17838622577376e-16	0.945601746729735	0.132	0.049	3.30243351827303e-13	Effector Treg
HLA.C-spliced	2.10351475644637e-08	0.933699339693164	0.245	0.166	3.1889283707727e-05	Effector Treg
IKZF2-unspliced	1.89858858775338e-35	0.931898036431104	0.702	0.464	2.87826029903413e-32	Effector Treg
DNAJC1-unspliced	1.58917792618267e-13	0.927094377031721	0.134	0.057	2.40919373609293e-10	Effector Treg
SESTD1-spliced	1.19621919962349e-05	0.924119944833603	0.062	0.029	0.0181346830662921	Effector Treg
RUNX3-unspliced	4.21597055777722e-13	0.918856080200974	0.254	0.149	6.39141136559027e-10	Effector Treg
RPL10-unspliced	1.97078880488518e-13	0.907146711584373	0.412	0.326	2.98771582820593e-10	Effector Treg
CCDC141-spliced	4.58247109767594e-17	0.88467331270225	0.262	0.135	6.94702618407672e-14	Effector Treg
ZC3H12D-unspliced	7.60798336848454e-22	0.880574238069277	0.071	0.011	1.15337027866226e-18	Effector Treg
TIGIT-spliced	2.67574467741412e-14	0.867992599780285	0.336	0.215	4.05642893095981e-11	Effector Treg
CTLA4-unspliced	1.90291346094662e-23	0.852915992526903	0.274	0.126	2.88481680679507e-20	Effector Treg
CEP78-spliced	1.71169858315809e-19	0.835386506663677	0.177	0.069	2.59493505206766e-16	Effector Treg
EZR-unspliced	4.60344586694086e-12	0.830710740393449	0.214	0.123	6.97882393428234e-09	Effector Treg
TSHZ2-spliced	4.1230831978326e-17	0.796401681668364	0.389	0.243	6.25059412791422e-14	Effector Treg
SCML4-unspliced	6.9335397864112e-06	0.78835715408027	0.089	0.048	0.0105112463161994	Effector Treg
NDC80-unspliced	5.26257400424894e-09	0.780319095525766	0.072	0.028	7.97806219044139e-06	Effector Treg
ABHD17A-spliced	1.87372094022932e-14	0.779204430400237	0.247	0.134	2.84056094538765e-11	Effector Treg
VIM-spliced	4.98336673445005e-27	0.772639953435386	0.51	0.312	7.55478396942628e-24	Effector Treg
DOCK10-spliced	1.18691847004554e-18	0.756716643694974	0.619	0.465	1.79936840058904e-15	Effector Treg
SLF1-spliced	7.4306705774212e-15	0.754262295550194	0.182	0.086	1.12648965953705e-11	Effector Treg
SLAMF6-unspliced	9.44856941927557e-12	0.746326786429402	0.054	0.013	1.43240312396218e-08	Effector Treg
PIK3R5-unspliced	2.17192140509123e-51	0.736646818061069	0.309	0.091	3.2926328501183e-48	Effector Treg
CYSLTR1-unspliced	1.55463059651938e-05	0.729925405571888	0.045	0.019	0.0235681998432338	Effector Treg
AFDN-unspliced	6.96958100258662e-08	0.729919744549095	0.048	0.015	0.000105658847999213	Effector Treg
TAB2-spliced	3.49586278356241e-09	0.727320348379032	0.283	0.187	5.29972797988061e-06	Effector Treg
INPP5D-unspliced	1.70663813714565e-11	-0.72167492595663	0.286	0.167	2.5872634159128e-08	Effector Treg
NFKBIZ-spliced	9.45960311880071e-06	0.71816360549157	0.194	0.135	0.0143407583281019	Effector Treg
FLNA-spliced	8.41184357853914e-23	0.712604495996509	0.473	0.286	1.27523548650653e-19	Effector Treg
CBLB-spliced	1.64342520254406e-10	0.696239669739875	0.225	0.132	2.4914326070568e-07	Effector Treg
TNFRSF9-spliced	1.37581986180301e-05	0.682288608034348	0.024	0.006	0.0208574291049337	Effector Treg
ACTB-spliced	4.37104830324544e-12	-0.678056128960256	0.84	0.792	6.62650922772008e-09	Effector Treg
TNFRSF9-unspliced	6.77810826336577e-06	0.661563758712831	0.058	0.025	0.0102756121272625	Effector Treg
CST7-unspliced	1.90766958815418e-08	0.659675895076885	0.273	0.186	2.89202709564174e-05	Effector Treg
TNFAIP3-spliced	1.44842134062846e-12	0.646789999154641	0.468	0.333	2.19580675239275e-09	Effector Treg
PYHIN1-spliced	2.27519148164068e-34	0.639674149849991	0.775	0.501	3.44919028616727e-31	Effector Treg
PFN1-unspliced	6.07861741823444e-09	-0.638773291488216	0.504	0.56	9.21518400604341e-06	Effector Treg
LSP1-unspliced	1.91779049653702e-08	0.635415730452186	0.469	0.375	2.90737039275013e-05	Effector Treg
RPS18-spliced	2.18905409122596e-11	0.611229372339572	0.435	0.329	3.31860600229855e-08	Effector Treg
FYN-spliced	2.11982081229071e-05	0.610549401237511	0.082	0.044	0.0321364835143272	Effector Treg
AHR-spliced	3.1744865744207e-06	-0.605766925084689	0.129	0.072	0.00481252164682178	Effector Treg
MAN1A1-spliced	3.99530427791177e-10	0.57924222692265	0.08	0.03	6.05688128531424e-07	Effector Treg
GZMA-unspliced	5.4394209211625e-07	0.578054864491689	0.092	0.046	0.000824616211648235	Effector Treg
EFHD2-spliced	6.01518337088128e-09	0.560139947438518	0.265	0.17	9.11901799025603e-06	Effector Treg
CD74-spliced	2.49245374967222e-07	0.552733992313629	0.472	0.557	0.000377855988450309	Effector Treg
FCMR-spliced	1.37314427875063e-23	0.547387123512558	0.796	0.667	2.08168672658596e-20	Effector Treg
MX1-spliced	9.12513958455876e-09	0.546653348109308	0.136	0.071	1.38337116101911e-05	Effector Treg
TFDP2-spliced	4.92101311076433e-07	0.546369498962981	0.047	0.016	0.000746025587591873	Effector Treg
CD99-unspliced	1.38415339544646e-07	0.532785033747847	0.386	0.299	0.000209837654749683	Effector Treg
PAG1-spliced	8.15302421823687e-07	0.526873869925835	0.284	0.203	0.00123599847148471	Effector Treg
LINC00426-spliced	3.90283056540625e-11	-0.522046723837909	0.184	0.092	5.91669113715588e-08	Effector Treg
LINC00426-unspliced	8.57477499093559e-08	-0.521348393435877	0.022	0.003	0.000129993588862583	Effector Treg
HLA.DQB1-spliced	1.1702818413731e-19	0.518243515371017	0.41	0.237	1.77414727152162e-16	Effector Treg
CRIP1-spliced	1.77009886674578e-18	0.508728638928251	0.836	0.668	2.6834698819866e-15	Effector Treg
GLCCI1-unspliced	1.843741975338e-51	0.479782110168847	0.299	0.084	2.7951128346124e-48	Effector Treg
GZMA-spliced	5.01665659001832e-06	0.471352026850806	0.025	0.006	0.00760525139046778	Effector Treg
GK-spliced	4.26287318640403e-08	0.471265522048951	0.162	0.091	6.46251575058851e-05	Effector Treg
IL12RB2-unspliced	4.88653442304666e-06	0.463813966899447	0.126	0.074	0.00740798618533874	Effector Treg
SKAP1-unspliced	4.32920208209282e-27	0.452368200830215	0.509	0.315	6.56307035645271e-24	Effector Treg
CHST11-unspliced	7.67762143010058e-35	0.448357812714256	0.373	0.171	1.16392740880325e-31	Effector Treg
RASA2-unspliced	2.58309656223405e-11	0.408164619040839	0.482	0.342	3.91597438834682e-08	Effector Treg
FAM160B1-unspliced	8.70086597798094e-30	0.404629840671684	0.094	0.013	1.31905128226191e-26	Effector Treg
PELI1-spliced	4.58033437260497e-07	-0.404245314975635	0.162	0.093	0.000694378690886913	Effector Treg
VAV3-unspliced	7.62949000158813e-06	0.396722324290355	0.374	0.29	0.0115663068424076	Effector Treg
ICOS-spliced	1.96834903010163e-12	0.372649985871175	0.589	0.411	2.98401712963407e-09	Effector Treg
LINC01550-spliced	3.07813991811305e-09	0.368879153288053	0.102	0.045	4.66646011585939e-06	Effector Treg
ARID5B-unspliced	3.39475951149108e-11	-0.368857080377878	0.234	0.137	5.14645541942048e-08	Effector Treg
NEAT1-spliced	2.04115411330166e-06	0.363420049227163	0.325	0.241	0.00309438963576531	Effector Treg
ID2-unspliced	6.02143921189554e-07	0.351579998200396	0.073	0.033	0.000912850184523365	Effector Treg
CENPK-spliced	3.75091964783254e-06	-0.348882933427058	0.214	0.136	0.00568639418611414	Effector Treg
SAMHD1-spliced	4.31359743803316e-10	0.332840705292409	0.366	0.26	6.53941371605826e-07	Effector Treg
HLA.DPB1-unspliced	3.16714332863586e-06	-0.323069408289425	0.103	0.169	0.00480138928621197	Effector Treg
HERPUD1-spliced	8.95863588672982e-06	-0.317117830350381	0.3	0.2	0.0135812920042824	Effector Treg
TGFBR2-unspliced	1.14370307992436e-05	0.294766118780336	0.127	0.078	0.0173385386916532	Effector Treg
CD6-unspliced	5.53836185208812e-14	0.293089838556931	0.197	0.097	8.39615656776559e-11	Effector Treg
PLCL1-spliced	1.82574273943184e-09	0.275933505626215	0.625	0.507	2.76782599297867e-06	Effector Treg
SERINC5-spliced	4.94382809407807e-07	0.275439214994513	0.287	0.197	0.000749484339062235	Effector Treg
TOX-spliced	3.44317790033421e-07	0.261086959014715	0.284	0.202	0.000521985769690666	Effector Treg
CCR6-unspliced	1.14722335506789e-09	-0.248892658158116	0.132	0.065	1.73919060628293e-06	Effector Treg
PREX1-unspliced	3.11540520939897e-23	0.245187902415185	0.292	0.139	4.72295429744883e-20	Effector Treg
F5-spliced	4.17704941242052e-20	0.244627214077122	0.354	0.188	6.3324069092295e-17	Effector Treg
CASK-spliced	8.13004573611223e-07	0.212533928878478	0.833	0.653	0.00123251493359461	Effector Treg
FAS-spliced	2.34063848794005e-16	-0.211045375881532	0.588	0.342	3.54840794771712e-13	Effector Treg
PTPRJ-unspliced	1.10261325419758e-35	-0.209925029251348	0.144	0.028	1.67156169336353e-32	Effector Treg
RPLP0-spliced	2.37108080426007e-12	-0.200822116415317	0.064	0.164	3.59455849925826e-09	Effector Treg
CCR6-spliced	5.0187273603923e-06	0.18943031263824	0.28	0.2	0.00760839067835473	Effector Treg
GATA3-spliced	5.57454631940039e-09	0.178431367005206	0.707	0.55	8.45101222021099e-06	Effector Treg
CSGALNACT1-spliced	5.39630714499433e-07	0.173952975349796	0.251	0.162	0.00081808016318114	Effector Treg
XAF1-spliced	1.96264618676743e-06	-0.173740114188911	0.183	0.112	0.00297537161913943	Effector Treg
ACTN4-unspliced	4.73171684731031e-22	-0.171098527940417	0.182	0.066	7.17328274052243e-19	Effector Treg
TNFRSF1B-spliced	1.04190539779822e-05	0.167244504001094	0.351	0.255	0.0157952858306211	Effector Treg
ITGAL-unspliced	6.17867931055925e-06	0.163862498345619	0.218	0.142	0.00936687783480782	Effector Treg
RPLP0-unspliced	3.11048211243606e-05	0.157423315939118	0.799	0.69	0.0471549088245306	Effector Treg
SLC9A9-spliced	1.0313783526769e-22	0.152221395685253	0.397	0.201	1.56356958265817e-19	Effector Treg
CD58-unspliced	6.77232881443481e-07	-0.1514049424001	0.218	0.138	0.00102668504826832	Effector Treg
SLFN5-unspliced	3.9701655537847e-35	-0.149523317232132	0.417	0.19	6.01877097953761e-32	Effector Treg
EPSTI1-unspliced	1.23573755696614e-53	-0.109934525165744	0.185	0.029	1.87337813636067e-50	Effector Treg
PPP1R16B-unspliced	3.50336754178621e-08	0.109323476531167	0.041	0.011	5.31110519334789e-05	Effector Treg
SYNE2-spliced	5.67699610839972e-09	0.104272818440652	0.479	0.342	8.60632610033398e-06	Effector Treg
BARD1-spliced	1.96158915870842e-05	-0.104104371971588	0.113	0.065	0.0297376916460197	Effector Treg
LINC01943-spliced	1.50096505636406e-06	-8.08629889098108	0	0.019	0.00227546302544791	Naive Treg
IGF1R-spliced	1.13891465777717e-12	8.05782155321059	0.023	0	1.7265946211902e-09	Naive Treg
RRM2-unspliced	3.22497300160165e-05	-8.05224464537693	0.001	0.016	0.0488905907042811	Naive Treg
ATM-unspliced	1.78414148736661e-59	7.63783874022212	0.123	0.002	2.70475849484779e-56	Naive Treg
UBE2E2-spliced	6.10413195042727e-06	7.4459288148729	0.012	0.001	0.00925386403684775	Naive Treg
FAS-unspliced	6.75366027864602e-07	7.23374322820139	0.016	0.001	0.00102385489824274	Naive Treg
CD99-spliced	7.23904819927826e-06	-7.19465171379066	0.001	0.018	0.0109743970701058	Naive Treg
MKI67-unspliced	9.23904429364341e-08	-6.33752951257978	0.006	0.036	0.000140063911491634	Naive Treg
DUSP4-spliced	1.1941767720159e-48	-6.19660169143789	0.005	0.171	1.81037198637611e-45	Naive Treg
HLA.DRA-spliced	4.38824536528548e-51	-5.92626787497681	0.007	0.181	6.65257997377279e-48	Naive Treg
PMAIP1-unspliced	1.29989857511229e-19	-5.92042793952284	0.011	0.088	1.97064623987023e-16	Naive Treg
HLA.DMB-spliced	2.18908464399618e-05	-5.72922532676087	0	0.015	0.0331865232029821	Naive Treg
TRIB1-spliced	2.84739036266922e-21	-5.68029268295725	0.002	0.075	4.31664378980653e-18	Naive Treg
HERPUD1-unspliced	9.05207938696535e-06	5.63900647982803	0.021	0.005	0.0137229523506395	Naive Treg
FCRL1-unspliced	1.77393885188078e-11	5.45615493157568	0.042	0.008	2.68929129945127e-08	Naive Treg
CD38-spliced	9.88987243010531e-06	-5.23542967500837	0.001	0.018	0.0149930466040396	Naive Treg
SUSD4-spliced	3.08162512851709e-13	5.15937905681326	0.033	0.003	4.67174369483191e-10	Naive Treg
EDA-spliced	9.85879019566939e-09	5.11842077320873	0.026	0.004	1.49459259366348e-05	Naive Treg
MYO1G-spliced	2.93589590755769e-11	-4.96262980795577	0.002	0.04	4.45081819585745e-08	Naive Treg
ZNF292-spliced	6.23239777178969e-06	4.89326061965474	0.031	0.01	0.00944831502203317	Naive Treg
EPHA1.AS1-spliced	2.21219195186325e-08	4.84914721231239	0.029	0.006	3.35368299902468e-05	Naive Treg
FYB1-unspliced	3.29023062981358e-27	4.75643963337763	0.055	0	4.98798963479739e-24	Naive Treg
RASGRP4-unspliced	1.78701669167062e-05	-4.561546201659	0.001	0.017	0.0270911730457266	Naive Treg
SATB1.AS1-spliced	1.12392280045945e-12	4.51153237301889	0.031	0.002	1.70386696549653e-09	Naive Treg
HLA.DQA1-spliced	1.55351568337849e-33	-4.42620619945255	0.026	0.162	2.35512977600179e-30	Naive Treg
NEAT1-unspliced	2.01363215613835e-11	4.32685862946471	0.042	0.008	3.05266634870574e-08	Naive Treg
RUNX3-spliced	1.7413547039281e-40	4.30791570800826	0.136	0.021	2.639893731155e-37	Naive Treg
CCR8-unspliced	1.21681244195174e-17	-4.30460590932089	0.007	0.074	1.84468766199884e-14	Naive Treg
CD70-spliced	1.54435734258778e-23	-4.25940055269342	0.004	0.088	2.34124573136308e-20	Naive Treg
ANK1-unspliced	8.95771369968993e-07	4.11251403116862	0.023	0.005	0.00135798939687299	Naive Treg
NIBAN1-unspliced	8.13411720674445e-39	-4.05601844055154	0.031	0.191	1.23313216854246e-35	Naive Treg
HLA.DRA-unspliced	1.5708529196102e-42	-3.99756727244252	0.051	0.23	2.38141302612906e-39	Naive Treg
ACTG1-unspliced	2.07583606081802e-97	3.99249274887767	0.336	0.068	3.14696746820011e-94	Naive Treg
TSHR-spliced	4.92189412710395e-22	-3.98680569108152	0.009	0.093	7.46159149668959e-19	Naive Treg
HLA.DPA1-spliced	2.38774997231451e-12	-3.98282875606129	0.005	0.051	3.61982895802879e-09	Naive Treg
TOX2-spliced	1.02135441864697e-07	-3.97977635936933	0.007	0.037	0.000154837329866881	Naive Treg
PTPN7-unspliced	8.06325731579177e-06	3.92277236368519	0.02	0.004	0.0122238980907403	Naive Treg
PREX1-spliced	3.26639532099325e-31	3.81811260039916	0.137	0.033	4.95185530662577e-28	Naive Treg
LY6E-unspliced	7.01619545540945e-14	-3.78340416022785	0.005	0.056	1.06365523104007e-10	Naive Treg
HLA.DRB1-spliced	1.37037962264799e-94	-3.774982982271	0.067	0.393	2.07749550793436e-91	Naive Treg
CENPK-unspliced	2.81772405106674e-09	3.77247131732421	0.041	0.011	4.27166966141717e-06	Naive Treg
LINC02694-unspliced	4.60765584126844e-32	-3.71016722806436	0.083	0.233	6.98520625536296e-29	Naive Treg
ENTPD1-spliced	5.40726387200679e-15	-3.67705933720046	0.014	0.078	8.1974120299623e-12	Naive Treg
FANK1-unspliced	1.32034889210972e-55	-3.67199073901066	0.029	0.236	2.00164892043833e-52	Naive Treg
LITAF-spliced	2.14622393579497e-15	-3.59956391342997	0.002	0.054	3.25367548666518e-12	Naive Treg
MALAT1-unspliced	4.97392859947396e-100	-3.58798035143342	0.061	0.402	7.54047575680252e-97	Naive Treg
CDCA7-spliced	1.42535876796527e-07	-3.56761395985807	0.007	0.036	0.000216084389223535	Naive Treg
TSHR-unspliced	2.43554006307054e-26	-3.50010371181059	0.022	0.131	3.69227873561494e-23	Naive Treg
LMNA-unspliced	3.06389356386362e-37	-3.43694432374369	0.023	0.169	4.64486264281724e-34	Naive Treg
HLA.DQA1-unspliced	2.19427935626555e-35	-3.42801874972941	0.026	0.169	3.32652750409857e-32	Naive Treg
STAM-unspliced	7.92502212520847e-09	-3.42528167160999	0.006	0.04	1.2014333541816e-05	Naive Treg
LGALS3-spliced	9.93024574892101e-64	-3.40500101365171	0.065	0.315	1.50542525553643e-60	Naive Treg
RBMS1-spliced	2.7160865092432e-33	3.37398471167293	0.112	0.018	4.11758714801269e-30	Naive Treg
NDC80-spliced	9.71674950441756e-08	3.34418729892824	0.044	0.014	0.00014730592248697	Naive Treg
HLA.DRB5-spliced	1.89475291011272e-56	-3.33976980688352	0.083	0.315	2.87244541173089e-53	Naive Treg
EPS15-spliced	5.23980826508024e-30	3.28798699428241	0.183	0.063	7.94354932986164e-27	Naive Treg
SNED1-spliced	3.13071464113166e-18	-3.16510026596225	0.022	0.102	4.7461633959556e-15	Naive Treg
ACTB-unspliced	6.21318632994819e-61	3.16310439797529	0.333	0.118	9.41919047620146e-58	Naive Treg
HPGD-unspliced	3.21349202613904e-27	-3.13829256763916	0.045	0.172	4.87165391162679e-24	Naive Treg
GATA3-unspliced	3.81309941015505e-07	3.04977843959149	0.044	0.015	0.000578065870579505	Naive Treg
TULP4-unspliced	1.79351496324396e-05	-3.0384227842201	0.001	0.017	0.0271896868427785	Naive Treg
TBC1D4-spliced	4.10264082449675e-20	-3.00413475757377	0.034	0.129	6.21960348993707e-17	Naive Treg
BCAS1-unspliced	2.45848188782912e-08	-2.98350098053841	0.025	0.069	3.72705854194895e-05	Naive Treg
ICOS-unspliced	7.65860714490689e-07	2.97700804208201	0.06	0.026	0.00116104484316788	Naive Treg
ARPC1B-unspliced	6.10834486487294e-09	2.93151724226339	0.093	0.044	9.26025081514738e-06	Naive Treg
ATP2B4-spliced	2.09758085649827e-12	2.9120831898984	0.162	0.09	3.17993257845138e-09	Naive Treg
HPGD-spliced	3.72973116031568e-22	-2.89902545468682	0.021	0.115	5.65427243903857e-19	Naive Treg
SERPINB6-spliced	4.39309394240689e-15	2.88342280017359	0.065	0.015	6.65993041668884e-12	Naive Treg
FOXP3-unspliced	1.52643715035324e-70	2.873761023851	0.275	0.059	2.31407871993551e-67	Naive Treg
RPS8-spliced	3.37738586748063e-44	2.85861515658913	0.159	0.028	5.12011697510063e-41	Naive Treg
C1orf162-spliced	4.04156616665047e-39	2.852141963785	0.154	0.031	6.12701430864211e-36	Naive Treg
MIR181A1HG-spliced	5.0947015298278e-10	-2.79557991179194	0.03	0.084	7.72356751921894e-07	Naive Treg
CSF2RB-spliced	2.47369533338897e-08	-2.78254965706274	0.004	0.035	3.75012212541767e-05	Naive Treg
TOX2-unspliced	2.24134994767876e-08	-2.74845405429671	0.01	0.046	3.39788652068099e-05	Naive Treg
PPP2R2B-unspliced	4.87792217597938e-11	-2.74176805746078	0.022	0.077	7.39493001878474e-08	Naive Treg
CARD16-spliced	4.39824711580737e-20	-2.73857039616933	0.017	0.101	6.66774262756397e-17	Naive Treg
HLA.C-spliced	4.96477132661219e-41	-2.69492111377925	0.069	0.252	7.52659333114408e-38	Naive Treg
RPS8-unspliced	5.18602696029617e-90	-2.69216740688371	0.128	0.444	7.862016871809e-87	Naive Treg
RASGRP1-spliced	6.79227784417028e-30	2.68997292024894	0.255	0.115	1.02970932117622e-26	Naive Treg
SKAP1-spliced	3.93831722628857e-87	2.68914954867357	0.348	0.085	5.97048891505347e-84	Naive Treg
NELL2-spliced	1.87945945125066e-15	2.65046280103987	0.09	0.029	2.849260528096e-12	Naive Treg
PI16-unspliced	8.9359887252151e-27	-2.6087911093929	0.033	0.153	1.35469589074261e-23	Naive Treg
PHTF2-spliced	3.28833429806639e-15	2.60532284204207	0.148	0.068	4.98511479586864e-12	Naive Treg
MIR181A1HG-unspliced	1.47571842717934e-13	-2.5859797702015	0.017	0.077	2.23718913560388e-10	Naive Treg
SYNE2-unspliced	1.03068851820832e-12	2.56588573539945	0.472	0.47	1.56252379360381e-09	Naive Treg
FOS-spliced	2.45814676374353e-19	2.55894726591879	0.128	0.045	3.72655049383519e-16	Naive Treg
CRIP1-unspliced	1.14087699801262e-81	2.53431723771358	0.412	0.135	1.72956952898714e-78	Naive Treg
IKZF2-spliced	2.89918645601199e-78	2.51474576328589	0.329	0.081	4.39516666731418e-75	Naive Treg
ATXN7L1-spliced	1.18078693661579e-14	2.51305767394262	0.144	0.067	1.79007299590953e-11	Naive Treg
CHST11-spliced	2.8749398807629e-23	2.51124315470478	0.223	0.106	4.35840885923655e-20	Naive Treg
UBL3-spliced	6.33053696336268e-20	2.44842081132765	0.251	0.144	9.59709403645782e-17	Naive Treg
ITGB1-unspliced	8.66311241614549e-31	2.44015590967511	0.275	0.13	1.31332784228766e-27	Naive Treg
FOXP3-spliced	2.64055322706414e-163	-2.40696270271422	0.216	0.713	4.00307869222923e-160	Naive Treg
CCDC141-unspliced	3.25806102565245e-14	-2.37857172424077	0.025	0.094	4.93922051488911e-11	Naive Treg
RBMS3-unspliced	1.15486036280117e-12	2.36685886822949	0.091	0.034	1.75076831000657e-09	Naive Treg
FYN-unspliced	5.72699427279156e-21	2.36006524862713	0.105	0.028	8.682123317552e-18	Naive Treg
ST8SIA6-unspliced	1.51964721388838e-11	-2.34634990101786	0.053	0.123	2.30378517625479e-08	Naive Treg
MIR3142HG-spliced	2.71505232825916e-07	-2.33781502218586	0.011	0.043	0.000411601932964089	Naive Treg
ARHGEF12-unspliced	2.45212699225039e-05	-2.3303013771962	0.026	0.058	0.0371742452025159	Naive Treg
ZNRF2-spliced	7.32671484242943e-12	2.28730011556395	0.079	0.028	1.1107299701123e-08	Naive Treg
CCDC50-spliced	2.18886872272991e-06	-2.27072509047455	0.011	0.039	0.00331832498365854	Naive Treg
TCF7-spliced	1.9663368643139e-122	2.25355094445319	0.59	0.209	2.98096668629988e-119	Naive Treg
TOX-unspliced	1.91313636140029e-39	-2.25078148580499	0.124	0.323	2.90031472388283e-36	Naive Treg
SLC20A1-spliced	7.0393881113526e-11	-2.24529796783697	0.015	0.064	1.06717123768105e-07	Naive Treg
FCRL3-unspliced	5.82721899277249e-17	2.24189890427323	0.106	0.035	8.83406399304309e-14	Naive Treg
LTB-unspliced	6.66630233627838e-14	-2.23992372483426	0.036	0.11	1.0106114341798e-10	Naive Treg
SERPINB6-unspliced	1.15623133416266e-10	2.23717249331499	0.079	0.03	1.75284670259059e-07	Naive Treg
LGALS1-unspliced	2.32731966738426e-24	-2.21184426530277	0.174	0.316	3.52821661575453e-21	Naive Treg
AK5-spliced	2.55139594029396e-14	2.19669373988457	0.041	0.005	3.86791624548564e-11	Naive Treg
METTL7A-unspliced	1.0070248503013e-06	-2.19393286365754	0.006	0.032	0.00152664967305678	Naive Treg
VIM-unspliced	2.72142372337427e-25	2.17918127794918	0.258	0.126	4.12567836463539e-22	Naive Treg
IKZF2-unspliced	5.70964425474341e-131	-2.12415155095998	0.252	0.681	8.65582069019101e-128	Naive Treg
HLA.DPB1-spliced	1.7276648324611e-28	-2.096660066078	0.118	0.276	2.61913988601102e-25	Naive Treg
CD70-unspliced	1.75600496392323e-08	-2.0777507772055	0.019	0.061	2.66210352530761e-05	Naive Treg
CLECL1-spliced	1.92021268113686e-05	2.07051658401146	0.019	0.004	0.0291104242460347	Naive Treg
ST8SIA6-spliced	6.4464376610072e-17	-2.04335556174947	0.034	0.119	9.77279949408691e-14	Naive Treg
LGALS1-spliced	6.19754728671194e-19	-2.03340085015487	0.183	0.315	9.3954816866553e-16	Naive Treg
DPP4-spliced	3.63607428603914e-11	2.0181465633127	0.058	0.017	5.51228861763534e-08	Naive Treg
ARHGAP26-spliced	1.70915613230483e-09	-2.01623410721943	0.033	0.087	2.59108069657413e-06	Naive Treg
FCMR-unspliced	5.65190447939956e-13	2.01222435437683	0.098	0.037	8.56828719076973e-10	Naive Treg
PI16-spliced	7.52142668597688e-06	-2.01211761431407	0.007	0.03	0.0114024828559409	Naive Treg
CD69-spliced	3.96096226647602e-55	2.01113797965089	0.387	0.162	6.00481879597765e-52	Naive Treg
MYBL1-spliced	3.19467091295171e-10	2.00200437787494	0.062	0.02	4.84312110403479e-07	Naive Treg
NOSIP-unspliced	8.00691313604734e-08	10.964875247793	0.013	0	0.000121384803142478	Naive Treg
RPL10-unspliced	3.46065407644614e-56	-1.99747727619864	0.198	0.434	5.24635157989235e-53	Naive Treg
IL7-unspliced	4.47688541885478e-22	-1.96318390229985	0.055	0.173	6.78695829498385e-19	Naive Treg
TTN-unspliced	9.28181437466977e-06	-1.94435114740187	0.047	0.087	0.0140712305919994	Naive Treg
ZYX-unspliced	1.69247769523531e-05	1.93993613833271	0.117	0.077	0.0256579618597674	Naive Treg
PHACTR2-spliced	1.09386850658212e-06	1.93909222631496	0.181	0.128	0.0016583046559785	Naive Treg
MYO1F-spliced	8.82318758256708e-41	-1.93284311854049	0.202	0.419	1.33759523751717e-37	Naive Treg
LIMS1-unspliced	1.1420820915255e-26	1.93169467031783	0.133	0.035	1.73139645075265e-23	Naive Treg
MT1E-unspliced	2.85177863846102e-06	-1.91705454253603	0.049	0.091	0.00432329641590691	Naive Treg
BTG3-unspliced	7.01507910377604e-13	-1.91493652061809	0.008	0.06	1.06348599213245e-09	Naive Treg
SATB1-unspliced	7.53842935702627e-07	1.90396109550343	0.061	0.027	0.00114282589052518	Naive Treg
INPP4B-unspliced	8.93895263812248e-07	1.89125940911629	0.059	0.025	0.00135514521993937	Naive Treg
EPS15-unspliced	6.58053506768259e-24	-1.88247107933863	0.048	0.167	9.9760911626068e-21	Naive Treg
UBL3-unspliced	7.38499250553352e-22	-1.84351407977501	0.011	0.097	1.11956486383888e-18	Naive Treg
STAT4-unspliced	1.0046092976455e-17	-1.8393398700561	0.035	0.124	1.52298769523059e-14	Naive Treg
AL138963.4-spliced	5.89548361488235e-44	1.83672992690347	0.216	0.055	8.93755316016165e-41	Naive Treg
CEP78-spliced	1.9192176616333e-17	-1.81205859025351	0.04	0.13	2.90953397503609e-14	Naive Treg
CEP128-unspliced	8.05913194200817e-20	-1.78959877826261	0.054	0.166	1.22176440240844e-16	Naive Treg
AL138963.4-unspliced	1.85529228308859e-55	-1.78611187024455	0.372	0.572	2.81262310116231e-52	Naive Treg
SULT1B1-spliced	6.83503084608028e-07	1.78370435091707	0.018	0.002	0.00103619067626577	Naive Treg
SAMD3-spliced	3.50039070711694e-25	-1.78237427544148	0.141	0.287	5.30659231198928e-22	Naive Treg
PABPC1-unspliced	8.60278690400654e-21	1.7769679678854	0.097	0.024	1.30418249464739e-17	Naive Treg
RPLP0-spliced	1.11783617116574e-72	1.75405459505049	0.282	0.056	1.69463963548726e-69	Naive Treg
ANXA1-spliced	4.70417147265729e-37	1.75035434557791	0.27	0.105	7.13152395254845e-34	Naive Treg
PTGER2-spliced	3.1137394642073e-51	1.75020642423426	0.4	0.18	4.72042902773827e-48	Naive Treg
EZR-spliced	3.16630028655793e-25	1.74931709357509	0.342	0.199	4.80011123442182e-22	Naive Treg
PMAIP1-spliced	1.36586909411579e-47	-1.72096279037097	0.205	0.447	2.07065754667954e-44	Naive Treg
AFF3-unspliced	4.45459051344898e-07	1.67327396678648	0.055	0.022	0.000675315921838866	Naive Treg
PYHIN1-unspliced	3.32939921900952e-11	1.64862468043303	0.082	0.031	5.04736921601843e-08	Naive Treg
SAMHD1-unspliced	1.23119604387423e-07	1.64856690565879	0.471	0.482	0.000186649320251334	Naive Treg
IL2RA-spliced	1.63086966576101e-25	-1.64491140381493	0.241	0.402	2.4723984132937e-22	Naive Treg
TAB2-spliced	1.21634417419168e-19	-1.63518177310035	0.132	0.257	1.84397776807459e-16	Naive Treg
S100A6-spliced	1.11386864977011e-06	-1.63261543443364	0.123	0.18	0.00168862487305148	Naive Treg
RPL10-spliced	7.92222710829315e-10	1.63105579713161	0.089	0.039	1.20100962961724e-06	Naive Treg
SLFN5-spliced	2.28301880709193e-13	1.63089520657979	0.52	0.521	3.46105651155137e-10	Naive Treg
CTLA4-spliced	3.28358452747494e-17	-1.62959715642474	0.358	0.479	4.97791414365202e-14	Naive Treg
PPP1R16B-spliced	2.76024533277012e-06	1.61362645645826	0.251	0.207	0.00418453192447951	Naive Treg
TTN-spliced	1.54635019487524e-58	-1.61004587429544	0.248	0.52	2.34426689543087e-55	Naive Treg
AC090152.1-spliced	1.24123486310325e-05	-1.60681302943802	0.023	0.055	0.0188171205246453	Naive Treg
CLDND1-spliced	1.1346927063293e-06	1.59577865028503	0.325	0.295	0.00172019414279522	Naive Treg
CD55-spliced	9.80845300757445e-09	1.59482434631101	0.251	0.18	1.48696147594829e-05	Naive Treg
FLT3LG-unspliced	1.97908138973245e-07	-1.58345818708716	0.048	0.098	0.00030002873868344	Naive Treg
MAP3K1-unspliced	1.74304822400845e-05	1.57738428841777	0.12	0.077	0.0264246110759681	Naive Treg
TIAM1-unspliced	8.69174029032985e-06	-1.56896883959344	0.017	0.046	0.0131766782801401	Naive Treg
ANXA2-spliced	9.52584675528462e-07	-1.56271724873116	0.111	0.167	0.00144411836810115	Naive Treg
XBP1-unspliced	2.11703311671771e-15	-1.56214598406199	0.066	0.159	3.20942220494404e-12	Naive Treg
C12orf75-spliced	6.08980819086171e-36	-1.56096294357747	0.184	0.387	9.23214921734636e-33	Naive Treg
ACTN4-spliced	2.18329276358071e-05	1.56082747315249	0.146	0.103	0.0330987182958836	Naive Treg
FYN-spliced	8.4105773416685e-06	-1.55858866727093	0.031	0.067	0.0127504352499695	Naive Treg
STK10-unspliced	2.54816634227985e-06	1.55745687044769	0.098	0.17	0.00386302017489625	Naive Treg
GLCCI1-spliced	9.72634428182262e-11	1.53788942808287	0.472	0.426	1.47451379312431e-07	Naive Treg
HACD1-spliced	2.13666663686452e-11	-1.52907086601406	0.063	0.137	3.23918662148661e-08	Naive Treg
CAPG-unspliced	7.82209598734655e-07	-1.50051744533555	0.052	0.1	0.00118582975168174	Naive Treg
ABHD17A-spliced	3.09005343190942e-27	-1.49549516417937	0.071	0.216	4.68452100277468e-24	Naive Treg
CD74-unspliced	2.74100704098623e-07	-1.49165370578503	0.342	0.406	0.000415536667413513	Naive Treg
ATP2B1-spliced	7.87509226854172e-11	1.46310789734652	0.354	0.288	1.19386398791092e-07	Naive Treg
ZC3H12D-unspliced	7.53566013623301e-06	-1.46172336209682	0.01	0.036	0.0114240607665292	Naive Treg
SMCHD1-spliced	9.00221224878057e-37	1.45234010170849	0.704	0.616	1.36473537691513e-33	Naive Treg
PTGER2-unspliced	3.75791880620087e-06	-1.44823638833845	0.034	0.073	0.00569700491020052	Naive Treg
CD6-spliced	4.68292272015196e-10	-1.44730792712836	0.054	0.119	7.09931084375037e-07	Naive Treg
HLA.DQB1-spliced	4.03729504637339e-59	-1.43800863508824	0.108	0.381	6.12053929030205e-56	Naive Treg
CSGALNACT1-spliced	2.18616092264059e-30	-1.41998271151173	0.082	0.244	3.31421995872314e-27	Naive Treg
ARAP2-spliced	5.26033009082981e-14	-1.41663020848364	0.044	0.124	7.974660417698e-11	Naive Treg
ZNRF2-unspliced	4.22796919853783e-14	-1.41622131906525	0.069	0.158	6.40960130498335e-11	Naive Treg
PTPRJ-unspliced	9.52416700738e-10	1.41548085693288	0.025	0.078	1.44386371831881e-06	Naive Treg
EPSTI1-unspliced	6.08155119654293e-08	1.38768159155759	0.037	0.089	9.21963161395908e-05	Naive Treg
MALAT1-spliced	4.16741747141925e-147	1.38298501299361	0.939	0.598	6.31780488667158e-144	Naive Treg
C1orf112-unspliced	5.46891628412109e-06	-1.38215120686137	0.038	0.078	0.00829087708672757	Naive Treg
ARID5B-unspliced	1.36765701268551e-20	1.37016842139513	0.079	0.21	2.07336803123123e-17	Naive Treg
IL10RA-unspliced	4.27762334886488e-26	1.36222780469771	0.504	0.383	6.48487699687916e-23	Naive Treg
MX1-spliced	4.66240534147274e-20	-1.35747591038818	0.028	0.122	7.06820649767268e-17	Naive Treg
CD69-unspliced	2.15196551713354e-32	-1.35283187489651	0.304	0.502	3.26237972397445e-29	Naive Treg
PLCL1-unspliced	3.49220474887862e-06	1.34693365256187	0.066	0.032	0.0052941823993	Naive Treg
RPL19-unspliced	2.93855710017441e-35	-1.32681779927429	0.141	0.337	4.4548525638644e-32	Naive Treg
ANK3-spliced	3.88144587157409e-13	1.31198020344489	0.181	0.097	5.88427194130632e-10	Naive Treg
METTL27-unspliced	1.95538339790445e-05	-1.25588969041921	0.007	0.03	0.0296436123122314	Naive Treg
FLNA-spliced	2.9627403990888e-24	-1.25337123707998	0.235	0.393	4.49151444501861e-21	Naive Treg
TRG.AS1-spliced	2.22894058058172e-06	-1.24335467205769	0.008	0.035	0.00337907392016189	Naive Treg
CCDC141-spliced	2.86369074841693e-17	-1.24160136014055	0.095	0.21	4.34135517460006e-14	Naive Treg
CDK6-unspliced	1.99952925469399e-05	-1.22844742557386	0.061	0.103	0.0303128635011609	Naive Treg
LSP1-spliced	1.04180286758423e-33	-1.21525324522207	0.305	0.496	1.5793731472577e-30	Naive Treg
GTDC1-unspliced	1.06551716653804e-07	-1.21432629064728	0.012	0.048	0.000161532402447167	Naive Treg
RASGRP1-unspliced	4.33974436379251e-22	-1.21064162204328	0.054	0.17	6.57905245550945e-19	Naive Treg
CST7-unspliced	8.33153915248808e-12	-1.20805800902639	0.15	0.243	1.26306133551719e-08	Naive Treg
PDCD4-spliced	3.01664322859895e-10	1.20047401534824	0.11	0.051	4.57323113455601e-07	Naive Treg
ACTN4-unspliced	1.26789947553554e-07	1.1881254923041	0.059	0.119	0.000192213560491188	Naive Treg
CARD16-unspliced	4.65008624135558e-13	1.17911670475212	0.302	0.21	7.04953074189506e-10	Naive Treg
CD55-unspliced	1.14313468577995e-08	-1.17187515927221	0.129	0.206	1.7329921836424e-05	Naive Treg
SAT1-spliced	1.45219333799842e-05	1.16810346706062	0.333	0.298	0.0220152510040561	Naive Treg
SUSD4-unspliced	1.26874181875053e-06	1.15333932907471	0.044	0.016	0.00192341259722581	Naive Treg
ATP2B4-unspliced	9.16119487720533e-19	-1.15204379751956	0.02	0.103	1.38883714338433e-15	Naive Treg
NFKBIZ-spliced	2.92317515706399e-08	-1.13867846689356	0.107	0.175	4.43153353810901e-05	Naive Treg
CTSA-spliced	1.38789396708788e-22	-1.13671631257302	0.063	0.188	2.10404725410523e-19	Naive Treg
PRF1-unspliced	1.10131038025755e-27	-1.13369288930855	0.175	0.349	1.66958653647045e-24	Naive Treg
SATB1.AS1-unspliced	2.61101727210003e-05	1.13088281906771	0.044	0.019	0.0395830218450364	Naive Treg
LIMS1-spliced	1.30926338133247e-28	-1.12181411465661	0.298	0.459	1.98484328610002e-25	Naive Treg
FOXP1-unspliced	1.44857718628037e-12	-1.077212212579	0.328	0.437	2.19604301440104e-09	Naive Treg
HLA.DRB5-unspliced	9.22789197323815e-09	-1.0508918043542	0.109	0.196	1.3989484231429e-05	Naive Treg
FOXP1-spliced	1.60842498878579e-07	1.04637297961845	0.375	0.307	0.000243837228299926	Naive Treg
CCDC50-unspliced	1.90440543686934e-05	-1.04465291629708	0.05	0.09	0.0288707864229392	Naive Treg
ABI3-spliced	1.90386433499242e-05	-1.04304359265141	0.016	0.043	0.0288625833184851	Naive Treg
FCRL3-spliced	1.92017746720152e-09	-1.03298773206967	0.282	0.361	2.9109890402775e-06	Naive Treg
ANK3-unspliced	8.10878156969045e-10	1.03079411582325	0.118	0.059	1.22929128596507e-06	Naive Treg
VIM-spliced	2.08694695130831e-52	-1.02305124282358	0.189	0.463	3.1638115781834e-49	Naive Treg
TGFBR2-spliced	4.10866006551555e-18	1.02155834292833	0.246	0.132	6.22872865932158e-15	Naive Treg
HLA.DRB1-unspliced	3.0617096776248e-22	-1.01479768071999	0.115	0.262	4.6415518712792e-19	Naive Treg
IL7R-unspliced	2.27913886870262e-15	1.00032097862385	0.577	0.511	3.45517452495317e-12	Naive Treg
LINC01934-unspliced	4.53204054915777e-06	0.997446023082374	0.069	0.034	0.00687057347252317	Naive Treg
MPZL3-spliced	1.33689573714985e-08	0.994276565023279	0.131	0.072	2.02673393751917e-05	Naive Treg
GBP2-spliced	2.29733965468049e-11	-0.991597750870554	0.228	0.349	3.48276691649562e-08	Naive Treg
ATXN7L1-unspliced	5.07409407369132e-45	-0.978741864349632	0.084	0.297	7.69232661571604e-42	Naive Treg
RPS18-unspliced	4.54566135474884e-32	0.977937227409131	0.175	0.048	6.89122261379924e-29	Naive Treg
ITGA4-spliced	4.76351487983597e-14	0.965543915847196	0.349	0.239	7.22148855783133e-11	Naive Treg
ITGAL-unspliced	4.94392083778199e-16	-0.965083719260237	0.092	0.202	7.4949839900775e-13	Naive Treg
TNFRSF4-spliced	5.36747300486981e-16	-0.95643784667848	0.067	0.167	8.13708907538263e-13	Naive Treg
DUSP10-spliced	1.46347768085303e-07	-0.954449993508948	0.045	0.095	0.000221863216417319	Naive Treg
XBP1-spliced	1.52361068968668e-05	0.935407717620819	0.06	0.029	0.02309793805565	Naive Treg
SATB1-spliced	5.69900595432227e-09	0.897595775171554	0.14	0.078	8.63969302675257e-06	Naive Treg
CD99-unspliced	2.82016292321028e-28	-0.865831743663991	0.197	0.392	4.27536699158678e-25	Naive Treg
SLFN5-unspliced	1.05429094570426e-16	0.861521988391402	0.156	0.303	1.59830507368766e-13	Naive Treg
IL10RA-spliced	7.84061191535545e-42	-0.858673505508676	0.172	0.415	1.18863676636789e-38	Naive Treg
TPT1-unspliced	2.54065799222711e-05	0.856690127767108	0.17	0.121	0.038516375162163	Naive Treg
XAF1-spliced	4.91907333804469e-18	-0.849539552003149	0.062	0.17	7.45731518047575e-15	Naive Treg
INPP5D-spliced	1.92401391395325e-05	0.837286477276492	0.151	0.223	0.0291680509355313	Naive Treg
PFN1-spliced	2.45631959460696e-08	-0.820589377470313	0.263	0.34	3.72378050542416e-05	Naive Treg
CALR-unspliced	3.5145172183733e-12	-0.819159865165794	0.129	0.228	5.32800810305392e-09	Naive Treg
SCML4-spliced	1.66900843885708e-09	0.799020906531696	0.17	0.099	2.53021679330733e-06	Naive Treg
ANXA1-unspliced	4.16093930558368e-08	-0.79787570561662	0.146	0.223	6.30798398726486e-05	Naive Treg
EFHD2-spliced	7.50084705365419e-17	-0.776617991121	0.116	0.24	1.13712841333398e-13	Naive Treg
PHTF2-unspliced	1.39705055848903e-13	-0.768850055088478	0.058	0.143	2.11792864666936e-10	Naive Treg
C12orf75-unspliced	8.91064356999219e-11	-0.735184378453797	0.06	0.133	1.35085356521082e-07	Naive Treg
RPL19-spliced	1.61193950931206e-05	0.703314961920293	0.318	0.261	0.0244370029611708	Naive Treg
FAM160B1-spliced	1.13034774047087e-13	-0.701916108384752	0.192	0.322	1.71360717455383e-10	Naive Treg
AHR-spliced	5.01944918574931e-15	-0.686847064854633	0.036	0.116	7.60948496559596e-12	Naive Treg
NFKB1-spliced	7.10646124298553e-06	0.684264952806322	0.192	0.133	0.0107733952443661	Naive Treg
CBLB-spliced	1.11982894326945e-09	-0.683245461603215	0.105	0.186	1.69766067799649e-06	Naive Treg
INPP4B-spliced	4.62451804452728e-19	0.678644907921492	0.632	0.498	7.01076935550336e-16	Naive Treg
SMCHD1-unspliced	9.18232703544620e-12	0.667705592425746	0.186	0.315	1.39204077857364e-08	Naive Treg
ITGB1-spliced	2.71936142405029e-40	-0.666637484737762	0.363	0.638	4.12255191886024e-37	Naive Treg
PHACTR2-unspliced	2.35308196282256e-05	0.642648202261829	0.089	0.143	0.03567272255639	Naive Treg
ANTKMT-spliced	4.40893442120696e-06	0.640537951430315	0.112	0.066	0.00668394458254974	Naive Treg
VAV3-unspliced	9.77258002048233e-09	-0.623745738364383	0.253	0.345	1.48152313110512e-05	Naive Treg
CRIP1-spliced	2.00785934297782e-58	-0.62166332587615	0.513	0.824	3.04391476395438e-55	Naive Treg
RPLP0-unspliced	8.07302271772188e-45	-0.621281066134047	0.545	0.816	1.22387024400664e-41	Naive Treg
STK10-spliced	7.77981572628092e-14	-0.619041804045598	0.045	0.127	1.17942006410419e-10	Naive Treg
TGFBR3-unspliced	8.72155039484917e-07	-0.618233758463577	0.029	0.07	0.00132218703985913	Naive Treg
PREX1-unspliced	2.86290187425527e-09	0.615484187763191	0.124	0.211	4.34015924137099e-06	Naive Treg
CCR6-spliced	1.46751411287289e-16	-0.610657500466502	0.141	0.266	2.2247513951153e-13	Naive Treg
ATP2B1-unspliced	7.55826438832434e-46	-0.599493050953985	0.066	0.277	1.14583288126997e-42	Naive Treg
PIK3R5-unspliced	8.48136170651973e-10	0.562358440916393	0.094	0.18	1.28577443470839e-06	Naive Treg
PELI1-spliced	9.64312541903633e-07	0.547128685145782	0.073	0.133	0.00146189781352591	Naive Treg
GLCCI1-unspliced	3.81839509707315e-26	-0.543565599373851	0.055	0.19	5.78868696716289e-23	Naive Treg
CENPK-spliced	1.87797681929069e-18	-0.540960770628892	0.082	0.199	2.84701285804468e-15	Naive Treg
DNAJC1-unspliced	1.51635164098566e-06	-0.526670581674142	0.047	0.094	0.00229878908773426	Naive Treg
EPSTI1-spliced	3.3270132771781e-14	-0.52550221042047	0.141	0.261	5.04375212820199e-11	Naive Treg
CHST11-unspliced	2.02358027470803e-16	0.521582811175994	0.14	0.273	3.06774769645738e-13	Naive Treg
ACTG1-spliced	1.32115743340641e-51	-0.506805420824435	0.658	0.927	2.00287466904412e-48	Naive Treg
SYNE1-spliced	2.98523069000702e-13	-0.505932028795083	0.17	0.29	4.52560972605064e-10	Naive Treg
PYHIN1-spliced	6.05463546087736e-23	-0.490363849408458	0.447	0.645	9.17882735869008e-20	Naive Treg
SLC9A9-spliced	2.35861268388582e-19	-0.486550036580487	0.154	0.309	3.57565682877091e-16	Naive Treg
LEF1-unspliced	6.53655834748036e-10	-0.477973353537184	0.677	0.702	9.90942245478023e-07	Naive Treg
LY6E-spliced	6.47904515330079e-10	-0.47751318591358	0.189	0.296	9.82223245240399e-07	Naive Treg
NCALD-unspliced	8.97052885217591e-11	-0.4646657011866	0.074	0.151	1.35993217398987e-07	Naive Treg
RUNX3-unspliced	7.75662589243643e-06	-0.461864941400484	0.138	0.199	0.0117590448529336	Naive Treg
FLT3LG-spliced	2.48188008944027e-08	0.457670551521622	0.172	0.278	3.76253021559145e-05	Naive Treg
PITPNC1-spliced	7.35097805969551e-06	0.436850972661352	0.132	0.082	0.0111440827384984	Naive Treg
FAM160B1-unspliced	2.07344566296515e-08	0.422562006648204	0.011	0.048	3.14334362505517e-05	Naive Treg
TIAM1-spliced	1.49648430195853e-06	-0.408941773021524	0.089	0.149	0.00226867020176914	Naive Treg
PLCL1-spliced	2.11567231456718e-11	-0.400056731983337	0.474	0.575	3.20735922888384e-08	Naive Treg
IQGAP2-spliced	2.69009454654324e-12	0.360145466469966	0.166	0.303	4.07818333255955e-09	Naive Treg
DUSP16-unspliced	1.28767582717169e-19	-0.317927299100729	0.022	0.112	1.95211655399228e-16	Naive Treg
LINC00426-spliced	1.74765577999183e-21	-0.305618547773466	0.043	0.157	2.64944616246761e-18	Naive Treg
GATA3-spliced	2.23369485123361e-08	-0.280586450368171	0.509	0.638	3.38628139447016e-05	Naive Treg
LGALS9-spliced	2.52503414957943e-08	-0.266972609214616	0.06	0.124	3.82795177076241e-05	Naive Treg
TNFAIP3-spliced	1.192091965331e-05	-0.265085944479039	0.317	0.399	0.018072114194418	Naive Treg
IL7-spliced	1.18479030144386e-05	0.249348726851003	0.013	0.041	0.0179614209698889	Naive Treg
FCMR-spliced	3.44013766019308e-16	-0.241229723877815	0.61	0.752	5.21524869285271e-13	Naive Treg
TIGIT-spliced	3.0415313863616e-05	-0.237555513035383	0.204	0.272	0.0461096158172418	Naive Treg
CDHR3-unspliced	1.53225611723421e-15	-0.23401353931642	0.056	0.154	2.32290027372707e-12	Naive Treg
LSP1-unspliced	6.83436641105161e-10	0.233872620957396	0.476	0.358	1.03608994791542e-06	Naive Treg
PELI1-unspliced	3.13699799579646e-06	-0.218780725776501	0.019	0.052	0.00475568896162744	Naive Treg
CTLA4-unspliced	4.16933983005468e-21	-0.200948373478637	0.078	0.214	6.3207191823629e-18	Naive Treg
NDC80-unspliced	1.44794114394709e-08	0.141306756953613	0.014	0.054	2.19507877422378e-05	Naive Treg
RGCC-spliced	2.2743790124051e-05	-0.128886603175916	0.337	0.244	0.0344795858280612	Naive Treg
ICOS-spliced	1.1009636769744e-06	0.109027075682264	0.375	0.505	0.00166906093429319	Naive Treg
LITAF-unspliced	1.42649621257831e-06	0.108761162596681	0.188	0.286	0.00216256825826871	Naive Treg

## Sheet: DE_treg_splicing_unaware
gene	p_val	avg_log2FC	pct.1	pct.2	p_val_adj	cluster
PTGDR2	3.7997894390345e-07	3.26001364394613	0.021	0.002	0.00911987463262671	Activated Treg
HOPX	5.51092345035497e-09	1.99783154676277	0.045	0.011	0.00013226767373197	Activated Treg
AC017002.3	3.06485339965731e-07	-1.97869676891698	0.009	0.035	0.0073559546445175	Activated Treg
SEMA5A	8.19929701110077e-08	1.92907275573885	0.031	0.006	0.0019679132756343	Activated Treg
CYB561	8.17171465052897e-13	1.84214130264842	0.06	0.013	1.96129323327346e-08	Activated Treg
CD300A	1.98904597803033e-06	1.83988376610957	0.028	0.006	0.0477390925187059	Activated Treg
WDR86-AS1	4.32635732848941e-12	1.51695973833895	0.061	0.014	1.03836902241074e-07	Activated Treg
SERPINB6	5.14144239177452e-07	-1.4402054024207	0.068	0.114	0.012339975884498	Activated Treg
NHSL2	4.59503260435328e-07	1.37732885221912	0.034	0.009	0.0110285377537083	Activated Treg
FRY	1.3408790787088e-10	1.33811837366279	0.074	0.025	3.21824387680899e-06	Activated Treg
NEFL	7.73314538281356e-07	1.15309211403548	0.04	0.012	0.0185603222332908	Activated Treg
RBMS3	3.01857727971952e-07	-1.10063238200317	0.055	0.101	0.00724488732905482	Activated Treg
NSG1	5.4656378161322e-07	0.845827636912531	0.042	0.013	0.0131180773224989	Activated Treg
CERS6	5.1552090358872e-07	0.819127556062695	0.069	0.03	0.0123730172070329	Activated Treg
THEMIS	1.65915537623633e-14	0.799489519339574	0.194	0.096	3.98213881850482e-10	Activated Treg
NELL2	2.30802768685468e-09	0.767680449207234	0.127	0.064	5.53949725121992e-05	Activated Treg
ID2	3.126092611369e-07	0.714144069841674	0.085	0.041	0.00750293487654673	Activated Treg
ANXA1	7.56705403444278e-20	0.643578625477222	0.481	0.33	1.81616863880661e-15	Activated Treg
ANKRD55	2.0762848271734e-07	0.611987829613115	0.057	0.021	0.00498329121369889	Activated Treg
GCSAM	1.5667364039036e-07	0.600244074184014	0.108	0.056	0.00376032404300902	Activated Treg
TPD52	5.14253289078383e-07	0.571333725550662	0.174	0.11	0.0123425931911703	Activated Treg
LINC02273	2.61328314535569e-11	0.567547808939724	0.301	0.197	6.2721408771682e-07	Activated Treg
TIMP1	4.05703926197109e-10	0.560270203340781	0.335	0.233	9.7372999326568e-06	Activated Treg
KLRB1	4.52710107010742e-08	0.556391877842237	0.171	0.104	0.00108654952783648	Activated Treg
PPP1R14B	1.22663386890539e-11	0.532323584661697	0.299	0.189	2.94404394875984e-07	Activated Treg
CAPG	7.06523021485974e-07	0.525935518947454	0.144	0.086	0.0169572590386849	Activated Treg
LGALS3	1.54869630103309e-12	0.525713347051517	0.455	0.331	3.71702599210951e-08	Activated Treg
CD40LG	5.04898344937154e-11	0.499228271596438	0.21	0.118	1.21180651768366e-06	Activated Treg
AL589693.1	7.59851347434151e-07	0.493898898799946	0.167	0.105	0.0182371921897671	Activated Treg
FOS	1.2197738411531e-06	0.486568118205803	0.328	0.255	0.0292757919615154	Activated Treg
ANK3	1.19095100947742e-07	0.459179987872065	0.242	0.163	0.00285840151784675	Activated Treg
BOLA3	4.60741376949167e-07	0.435098969716691	0.243	0.169	0.011058253788157	Activated Treg
SDF2L1	4.32664605615928e-07	0.406549888789088	0.328	0.242	0.0103843831993879	Activated Treg
MYDGF	1.11435873075634e-06	0.334595864560279	0.348	0.265	0.0267457238968829	Activated Treg
RNH1	1.35254068026476e-07	0.319986897806265	0.491	0.395	0.00324623288670345	Activated Treg
CD58	1.5462965278664e-06	0.293810122028564	0.403	0.321	0.0371126629653214	Activated Treg
PI16	5.5404124886861e-07	0.29228329623721	0.385	0.292	0.0132975440140955	Activated Treg
BCAS2	1.73396760036084e-06	0.291754894999217	0.402	0.317	0.0416169563762605	Activated Treg
MGST3	1.97854067234157e-06	0.271535217550518	0.499	0.405	0.04748695467687	Activated Treg
PDE3B	1.37569887476419e-06	-0.266223760142507	0.693	0.739	0.0330181486932154	Activated Treg
PSME2	2.75195518562638e-08	0.252693860786638	0.735	0.672	0.000660496764102186	Activated Treg
SMAP2	1.03528813465788e-07	-0.241922074149317	0.789	0.798	0.00248479505199239	Activated Treg
ANXA2	6.63373291780272e-12	0.233407937206131	0.826	0.693	1.59216223760183e-07	Activated Treg
S100A11	3.4547737973313e-08	0.210985786760015	0.863	0.825	0.000829180259097485	Activated Treg
IFITM2	2.07366240605175e-07	0.209541174005894	0.763	0.725	0.0049769971407648	Activated Treg
SELL	1.58238426786393e-07	-0.199733105279624	0.858	0.907	0.00379788048130023	Activated Treg
MIF	1.09074043179302e-11	0.1900046513949	0.965	0.945	2.61788611034642e-07	Activated Treg
PSMA7	1.01166921011863e-06	0.180132213831769	0.847	0.8	0.0242810727120573	Activated Treg
COX6A1	4.53426963531844e-07	0.165033861914695	0.885	0.845	0.0108827005517278	Activated Treg
SH3BGRL3	6.4869556541126e-13	0.164915068718636	0.998	0.991	1.55693422654357e-08	Activated Treg
VIM	1.15408928731979e-09	0.161943617659682	0.986	0.983	2.76992969849623e-05	Activated Treg
EMP3	1.91036841242588e-08	0.15768673897951	0.969	0.951	0.000458507522666336	Activated Treg
LTB	7.97721101614691e-07	0.152600931395623	0.985	0.981	0.0191461041598542	Activated Treg
CRIP1	9.63881797580567e-08	0.145786057208368	0.956	0.924	0.00231341270237312	Activated Treg
PTMA	1.86021837988958e-14	0.144762652108383	1	1	4.46471013357299e-10	Activated Treg
BTG1	2.45092753571199e-07	-0.130727693773037	0.991	0.993	0.00588247117846235	Activated Treg
CALM1	1.68958635265154e-08	0.125244593568074	0.992	0.986	0.000405517620499897	Activated Treg
S100A10	3.17880154383476e-07	0.11997329682732	0.985	0.965	0.00762944158535781	Activated Treg
S100A4	1.12215650597558e-07	0.100163617673262	0.989	0.97	0.00269328782999199	Activated Treg
SCML1	4.12698725714604e-08	-5.4387244245011	0	0.037	0.000990518211587622	Effector Treg
PLAC8	1.46922047486597e-20	-4.79047763156378	0.008	0.117	3.52627606172582e-16	Effector Treg
OR4D1	5.03698709848846e-07	-4.69948751462529	0.001	0.034	0.0120892727350822	Effector Treg
TCEA3	2.46295855691024e-15	-4.65439603294709	0.004	0.084	5.91134683244026e-11	Effector Treg
NEFL	5.32243485000939e-07	-3.63845895950311	0.001	0.034	0.0127743758835075	Effector Treg
DHRS3	6.93199994520528e-09	-3.61347199060493	0.004	0.05	0.000166374930684872	Effector Treg
AC017002.3	1.07350947190146e-28	3.61232336081382	0.072	0.006	2.5765300835107e-24	Effector Treg
NOG	7.0949514734385e-08	-3.5651829004645	0.004	0.044	0.00170285930313997	Effector Treg
SEMA4C	3.57536495788438e-09	-3.49136401289534	0.005	0.054	8.58123343541831e-05	Effector Treg
APBA2	4.86000132290915e-12	-3.42191650941709	0.009	0.076	1.16644891751142e-07	Effector Treg
ARMH1	2.02270985860504e-16	-3.36015916342549	0.018	0.114	4.85470593163797e-12	Effector Treg
ZBTB10	5.60126823864752e-08	-3.05499642919676	0.005	0.047	0.00134436038995779	Effector Treg
TYMS	1.00986266308159e-08	2.9677613848404	0.023	0.003	0.000242377137766212	Effector Treg
RNF144A	1.53783874953136e-11	-2.91981731024923	0.013	0.08	3.69096678275021e-07	Effector Treg
AC139720.1	2.41871585077602e-28	-2.77033088060786	0.037	0.205	5.80515991344752e-24	Effector Treg
SORBS3	1.12512627104991e-15	-2.75676093025342	0.02	0.115	2.70041556314689e-11	Effector Treg
SERPINB6	5.86576532830539e-16	-2.75033288609517	0.018	0.112	1.40784233644658e-11	Effector Treg
EDA	5.37852741461842e-07	-2.74375245727715	0.009	0.049	0.0129090036478257	Effector Treg
PCLAF	3.63948149468707e-14	2.64430351123841	0.047	0.007	8.73511953539845e-10	Effector Treg
MKI67	9.42108210137916e-11	2.6015393892002	0.044	0.009	2.26115391515201e-06	Effector Treg
CCR3	8.04474435897485e-27	2.5770932027778	0.101	0.018	1.93081909359755e-22	Effector Treg
CYB561	1.8427887713102e-06	-2.57398653128513	0.009	0.046	0.0442287733002161	Effector Treg
GREB1	9.20688294321703e-07	2.56241109548483	0.018	0.002	0.0220974397520152	Effector Treg
CXCR5	2.00390795727441e-06	-2.51579217240765	0.01	0.048	0.0480957948825431	Effector Treg
RNF130	1.05355273466471e-10	-2.48427412355744	0.008	0.067	2.52863191846876e-06	Effector Treg
LINC02256	2.64459946858095e-07	-2.45625515604314	0.008	0.048	0.00634730318454114	Effector Treg
SLC40A1	1.28168672795119e-12	-2.42383460456964	0.015	0.091	3.07617631575566e-08	Effector Treg
AC090709.1	1.24579084507769e-06	2.42356960217944	0.022	0.004	0.0299002260727097	Effector Treg
NELL2	4.58181189073469e-14	-2.41010686423763	0.027	0.118	1.09968067189523e-09	Effector Treg
CXCR6	1.03564224541727e-22	2.40494829678039	0.105	0.024	2.48564495322599e-18	Effector Treg
SATB1-AS1	5.61859229477385e-10	-2.39600251918563	0.019	0.083	1.34851833666867e-05	Effector Treg
BCL2A1	3.06644520558176e-12	-2.39275464017438	0.02	0.097	7.35977513791678e-08	Effector Treg
RRM2	1.07986931697942e-06	2.38393718389983	0.017	0.002	0.025917943476823	Effector Treg
SATB1	1.88081059400421e-21	-2.38311177121243	0.041	0.177	4.51413350666951e-17	Effector Treg
AK5	1.09980962207515e-09	-2.3572902406051	0.015	0.075	2.63965307394257e-05	Effector Treg
RBMS3	5.14506952764324e-11	-2.33538368085463	0.023	0.094	1.23486813732965e-06	Effector Treg
TNFRSF13B	1.64718772766531e-06	2.31447982545527	0.027	0.006	0.0395341526516952	Effector Treg
RASGRF2	6.33220029507847e-10	-2.30736330327064	0.014	0.074	1.51979139282178e-05	Effector Treg
TNFRSF19	5.96209236479378e-09	2.28703971396911	0.027	0.004	0.000143096178847416	Effector Treg
SOX4	4.72378284710459e-09	2.27975555939449	0.036	0.007	0.000113375512113357	Effector Treg
HLA-DRA	5.59810994137011e-103	2.20166075404751	0.557	0.184	1.34360236702824e-98	Effector Treg
CDT1	3.8476307969411e-09	2.15954795019101	0.033	0.006	9.23469867573833e-05	Effector Treg
NME4	1.26052713470848e-13	-2.15528016880425	0.02	0.106	3.02539117601383e-09	Effector Treg
PIK3R3	1.42221375577151e-17	2.15174099332371	0.082	0.019	3.41345523522719e-13	Effector Treg
FHL1	9.96925990561368e-11	-2.14637248012535	0.023	0.093	2.39272206994634e-06	Effector Treg
TSHR	2.74752738705319e-58	2.12640011142589	0.324	0.094	6.59434048166636e-54	Effector Treg
HLA-DOA	4.67095349683743e-21	2.1132849173286	0.102	0.024	1.12107554877595e-16	Effector Treg
HLA-DQA1	1.77245337692487e-87	2.10936779279149	0.48	0.15	4.25406534995738e-83	Effector Treg
AC013652.1	9.63543761494318e-61	2.07314608757072	0.346	0.103	2.31260138196251e-56	Effector Treg
LINC00402	5.63474104663471e-25	-2.05891500857403	0.072	0.237	1.3523941986028e-20	Effector Treg
TCF7	3.93777518754212e-85	-2.05566075343248	0.252	0.614	9.45105422761984e-81	Effector Treg
SPINT2	3.95902264131269e-21	-2.03844658902509	0.052	0.194	9.50205024141459e-17	Effector Treg
HLA-DQA2	3.07528315431874e-43	2.03594353756395	0.225	0.058	7.38098709868042e-39	Effector Treg
CCR5	9.54917314722701e-11	2.01860325705349	0.051	0.013	2.29189704706595e-06	Effector Treg
XXYLT1-AS2	6.92464383219213e-13	2.01488435590985	0.063	0.015	1.66198376616443e-08	Effector Treg
TRIB1	2.49831904083973e-42	1.98229815791433	0.236	0.065	5.99621552991944e-38	Effector Treg
AFF3	5.59439845246462e-10	-1.97618400864325	0.01	0.068	1.34271157257603e-05	Effector Treg
CHD7	1.09252458894287e-11	-1.97243969368947	0.028	0.107	2.62216826592178e-07	Effector Treg
TPX2	2.43524075556879e-12	1.96981285551092	0.063	0.016	5.84482133744066e-08	Effector Treg
AHRR	1.61490131432652e-07	1.96606144140888	0.029	0.006	0.00387592464451509	Effector Treg
GCSAM	1.80278072111013e-12	-1.95777605600566	0.022	0.102	4.32685400873643e-08	Effector Treg
AC017002.6	5.24776759360526e-07	1.94372552642379	0.028	0.006	0.012595167001412	Effector Treg
AC007262.2	2.48700713855318e-10	1.93290000317488	0.061	0.019	5.96906583324148e-06	Effector Treg
SOS2	5.33959488589319e-14	-1.93195883535421	0.032	0.127	1.28155616856322e-09	Effector Treg
C1orf162	1.47768625465803e-21	-1.92046866593417	0.083	0.236	3.54659477980475e-17	Effector Treg
CD40LG	1.89066948340003e-19	-1.90622385157105	0.061	0.197	4.53779582710842e-15	Effector Treg
LINC02694	1.38897475697165e-131	1.90393242261393	0.757	0.315	3.33367831420765e-127	Effector Treg
DENND5A	1.36465559707996e-08	-1.89784808834593	0.014	0.067	0.000327530989855161	Effector Treg
C20orf197	3.07480881820862e-12	1.89285499352162	0.06	0.015	7.37984864458252e-08	Effector Treg
CITED4	5.04090307953884e-15	-1.88092434563653	0.041	0.145	1.20986714812012e-10	Effector Treg
ISYNA1	1.33552299684353e-13	-1.88055520261966	0.038	0.134	3.20538874472416e-09	Effector Treg
FLOT1	4.27284406110255e-21	-1.87839996005133	0.082	0.23	1.02552530310522e-16	Effector Treg
TMEM71	6.45912944163066e-08	-1.87437572837004	0.022	0.075	0.00155025565728578	Effector Treg
AC136475.3	1.62741143522111e-07	-1.86306597600234	0.017	0.065	0.00390595018567418	Effector Treg
CRIP2	1.34108476343738e-20	-1.85399439001541	0.069	0.215	3.21873754072604e-16	Effector Treg
MIR181A1HG	6.26444609508614e-38	1.83871519608511	0.248	0.079	1.50352970728162e-33	Effector Treg
SLC2A8	6.86149784754139e-14	1.81629434870737	0.074	0.02	1.64682809838841e-09	Effector Treg
TOGARAM2	2.68709868255598e-10	1.80512776347399	0.06	0.018	6.4493055480026e-06	Effector Treg
PLEKHH3	4.75371094099712e-07	1.80287558206621	0.033	0.009	0.0114093816294872	Effector Treg
PTGER2	1.37500595291379e-40	-1.79750353182836	0.124	0.374	3.30015178758838e-36	Effector Treg
GSN	1.04595255329222e-09	1.79325170977466	0.063	0.02	2.51039072315666e-05	Effector Treg
PMCH	5.13590798583046e-12	1.77636074908778	0.051	0.011	1.23266927567917e-07	Effector Treg
ARHGEF12	1.01252004548942e-29	1.76100609548198	0.21	0.07	2.43014936117915e-25	Effector Treg
SNTB1	1.04272702249619e-06	-1.75806108437133	0.017	0.06	0.025026491266931	Effector Treg
XYLB	9.0846106437708e-14	1.75078340258142	0.085	0.025	2.18039740061143e-09	Effector Treg
HLA-DRB5	3.12006278280292e-111	1.74660617176373	0.766	0.38	7.48846268500528e-107	Effector Treg
TJP2	4.05621859388641e-12	1.74427540103285	0.078	0.024	9.73533024718677e-08	Effector Treg
ANKS1B	5.2642817940773e-15	1.74195657119565	0.093	0.028	1.26348027339649e-10	Effector Treg
CD70	7.94311976461624e-30	1.73546794648071	0.202	0.065	1.90642817470554e-25	Effector Treg
AC011997.1	4.12528574269851e-31	1.71556538501915	0.248	0.091	9.90109831105071e-27	Effector Treg
ZSCAN18	1.46624411086119e-07	-1.71062044454477	0.027	0.081	0.00351913249047795	Effector Treg
NEK10	6.51025397254978e-07	1.70047554718407	0.045	0.015	0.0156252605595167	Effector Treg
HLA-DMB	5.00201604159317e-23	1.69787502891057	0.155	0.049	1.20053387014278e-18	Effector Treg
RASGRP4	1.60048568681755e-09	1.68184435935382	0.037	0.007	3.84132569693079e-05	Effector Treg
SESN2	1.72853752557291e-11	1.66582883446258	0.09	0.032	4.14866291512755e-07	Effector Treg
DUSP4	2.1346886057141e-60	1.6653734571355	0.446	0.169	5.12346612257441e-56	Effector Treg
AL096794.1	5.48749980879586e-08	1.66396417355204	0.042	0.012	0.00131705482910909	Effector Treg
FXYD7	1.57325520352855e-10	-1.66389142517609	0.05	0.132	3.77596981398888e-06	Effector Treg
BACH2	8.64397923777328e-19	-1.6503281076235	0.108	0.249	2.07464145685796e-14	Effector Treg
CDKN2A	1.36201598303533e-19	1.64326979050176	0.138	0.045	3.26897456088311e-15	Effector Treg
KCNQ5	1.75924878186227e-06	-1.64269643044861	0.006	0.042	0.0422237300134765	Effector Treg
SUSD4	2.30533611711765e-07	-1.64177967861215	0.01	0.054	0.00553303721469407	Effector Treg
STAC	9.66727261126299e-07	1.63737536796167	0.042	0.014	0.0232024209942923	Effector Treg
INPP1	2.28328256887285e-16	1.63526077748895	0.108	0.034	5.48010649355172e-12	Effector Treg
SLC1A4	1.44888315579018e-16	1.62440052690002	0.104	0.031	3.477464462212e-12	Effector Treg
GALNT3	1.33856110798632e-15	1.62312039300847	0.11	0.036	3.21268051527797e-11	Effector Treg
LINC01943	2.09122047176752e-30	1.6201731023345	0.245	0.09	5.01913825428923e-26	Effector Treg
BX284668.5	1.37013946309573e-06	-1.60167031335262	0.027	0.075	0.0328847172537605	Effector Treg
ABAT	6.30968470458494e-09	1.59305079212202	0.072	0.027	0.000151438742594743	Effector Treg
TNFRSF9	1.06565091185352e-22	1.58677859285846	0.145	0.043	2.55766875353963e-18	Effector Treg
ANK3	1.72013149558237e-19	-1.58401520811051	0.091	0.238	4.12848760254725e-15	Effector Treg
LAYN	1.79702921535563e-09	1.56505245701303	0.083	0.033	4.31304981977505e-05	Effector Treg
CCR10	7.7832159737631e-41	1.56449383454326	0.365	0.152	1.86804966586288e-36	Effector Treg
APOBEC3H	5.36697658370184e-07	1.5574959088701	0.05	0.018	0.0128812804985428	Effector Treg
AL133480.1	2.63645975993642e-07	1.55364460344664	0.059	0.022	0.0063277670698234	Effector Treg
AC092650.1	1.96205435463902e-06	1.55064838523672	0.068	0.03	0.0470912665656912	Effector Treg
TOX2	1.18710098229911e-12	1.55062492448099	0.101	0.037	2.8491610676161e-08	Effector Treg
HIST1H2BK	7.9135034449291e-19	1.54864573817074	0.133	0.044	1.89931996181743e-14	Effector Treg
MYL6B	6.37761740305215e-19	1.54034141448303	0.145	0.05	1.53069195290655e-14	Effector Treg
HAGHL	2.08741045979272e-08	-1.53458603754519	0.037	0.101	0.000500999384454851	Effector Treg
AC092640.1	1.69884313014268e-16	1.52954736316752	0.131	0.047	4.07739339665544e-12	Effector Treg
ENTPD1	1.20724456955713e-54	1.52505133522418	0.429	0.165	2.89750769139406e-50	Effector Treg
CNTNAP1	1.64705802112131e-09	1.51594507844063	0.069	0.024	3.95310395649325e-05	Effector Treg
AF165147.1	1.96538987196116e-19	1.51527897486895	0.17	0.065	4.71713223169397e-15	Effector Treg
HLA-DMA	8.6393477213181e-56	1.50751104370738	0.438	0.168	2.07352984659356e-51	Effector Treg
TESC	8.3047824661653e-07	1.50427541041324	0.055	0.021	0.0199323083970433	Effector Treg
AIG1	2.25696172312837e-08	-1.50010924760658	0.042	0.108	0.00054169338316804	Effector Treg
MT1E	1.72822342319125e-27	1.47464881293173	0.232	0.087	4.14790903800132e-23	Effector Treg
LDLR	2.47470626604804e-08	1.47137628570239	0.074	0.03	0.00059395425091419	Effector Treg
PMAIP1	2.01591806191697e-80	1.46328796751799	0.672	0.329	4.83840494040693e-76	Effector Treg
ACTN1	2.96230542943686e-17	-1.45440083592873	0.085	0.219	7.1098292611914e-13	Effector Treg
IL7	3.07135001113043e-25	1.45198403502764	0.268	0.117	7.37154716171415e-21	Effector Treg
HLA-DRB1	1.40004231733238e-91	1.44970974860486	0.753	0.389	3.36024156582943e-87	Effector Treg
HLA-DQB2	2.00813342998425e-06	1.44963224777163	0.046	0.017	0.048197210453052	Effector Treg
LINC01762	1.40259820489915e-08	1.43805237833216	0.065	0.024	0.000336637595157846	Effector Treg
E2F2	3.41422066082892e-10	1.43306828992012	0.067	0.021	8.19447100805548e-06	Effector Treg
GPR55	3.65293699019059e-07	1.41784468659471	0.068	0.028	0.00876741407015644	Effector Treg
CDHR3	1.41115046919093e-47	1.41668050732353	0.474	0.221	3.38690224110516e-43	Effector Treg
TRIM16	1.84848103492301e-26	1.40706352061241	0.266	0.113	4.43653933191871e-22	Effector Treg
HPGD	4.09919076292926e-32	1.40443745238848	0.356	0.169	9.83846775010652e-28	Effector Treg
TTN	7.9191793888046e-85	1.40069695499578	0.745	0.414	1.90068224510699e-80	Effector Treg
METTL7A	4.83344590229274e-13	1.39173868664398	0.123	0.049	1.16007535100928e-08	Effector Treg
AC090948.4	9.74120720435481e-07	1.38730493914164	0.05	0.018	0.023379871411172	Effector Treg
CTNNAL1	1.20073955897959e-14	1.37472389420361	0.133	0.052	2.88189501550691e-10	Effector Treg
CD74	4.33029866265856e-131	1.36508254719345	0.988	0.89	1.03931498202468e-126	Effector Treg
VANGL1	1.29560832240708e-06	1.36254016161581	0.05	0.019	0.0310958953460924	Effector Treg
AC022210.2	1.28399830890567e-09	1.36201341694289	0.095	0.039	3.0817243412045e-05	Effector Treg
ADAM12	5.67080114213617e-10	1.35665376169647	0.093	0.038	1.3610489821241e-05	Effector Treg
MSC-AS1	2.45281899531397e-10	1.3559608453059	0.115	0.052	5.88701087065307e-06	Effector Treg
AC099063.1	1.99689055426028e-11	1.34998108005018	0.123	0.053	4.7927370192801e-07	Effector Treg
LSR	1.4912954699759e-24	-1.34934182796697	0.132	0.319	3.57925825748916e-20	Effector Treg
OR2A1-AS1	2.59981982569506e-19	1.34778817097771	0.207	0.09	6.23982756365071e-15	Effector Treg
KIAA1841	1.60388268942197e-14	1.33990328277775	0.125	0.047	3.84947884288167e-10	Effector Treg
CCDC141	6.81520619936708e-48	1.33883868296898	0.471	0.213	1.63571763991009e-43	Effector Treg
CCR8	3.11774378790392e-20	1.33441835263225	0.187	0.073	7.4828968653482e-16	Effector Treg
SEMA3G	2.42802967913194e-09	1.33425986265748	0.082	0.032	5.82751403288458e-05	Effector Treg
HLA-DPA1	1.33152902138996e-101	1.32388111195654	0.849	0.52	3.19580280423803e-97	Effector Treg
VEGFB	7.05490726372682e-15	-1.31031748138835	0.12	0.246	1.69324829236707e-10	Effector Treg
PLEKHG1	1.38144170354469e-08	1.30543178219435	0.074	0.029	0.000331559823267761	Effector Treg
KBTBD11	1.61241493199833e-07	1.29849128380417	0.045	0.014	0.0038699570782892	Effector Treg
APP	1.19805384400989e-09	-1.29745113347622	0.052	0.132	2.87544903100813e-05	Effector Treg
HLA-DPB1	6.57825468779024e-105	1.29604719972924	0.866	0.548	1.57884690761654e-100	Effector Treg
CPPED1	3.80123082762015e-10	1.29571703068961	0.101	0.042	9.12333410937112e-06	Effector Treg
GIMAP8	4.23235517381127e-07	-1.28896180482553	0.051	0.112	0.0101580756526644	Effector Treg
METRN	3.13309330525225e-08	-1.28823309340041	0.063	0.134	0.000751973724193593	Effector Treg
HIP1	2.42357781371754e-13	1.28587553807829	0.109	0.039	5.81682911070346e-09	Effector Treg
REC8	3.15506920206522e-10	1.28152585496475	0.123	0.057	7.57248159187674e-06	Effector Treg
GADD45A	6.60473436467983e-29	1.2693110456265	0.303	0.131	1.58520229486681e-24	Effector Treg
NCAPH	3.26383368097588e-09	1.26908117293756	0.099	0.043	7.83352721771021e-05	Effector Treg
FCGRT	1.36646982885731e-08	-1.26592851638303	0.067	0.142	0.000327966423624043	Effector Treg
GRAMD4	2.78986707085578e-09	1.26553265626778	0.091	0.037	6.69595995676096e-05	Effector Treg
TGIF1	8.66958967308329e-13	-1.26100711991188	0.1	0.211	2.08078821743672e-08	Effector Treg
MARCKSL1	3.84403493742715e-13	-1.25627366814815	0.095	0.207	9.22606825331889e-09	Effector Treg
AC104850.2	1.98253114496308e-07	1.25210675008976	0.079	0.035	0.00475827300102588	Effector Treg
PHLDA1	5.29605675910342e-09	1.25077915052155	0.09	0.037	0.000127110658275241	Effector Treg
FANK1	1.81009564861707e-48	1.24496686157345	0.519	0.246	4.34441056624583e-44	Effector Treg
LINC02391	4.69161076660372e-08	1.23525469915125	0.074	0.03	0.00112603350009256	Effector Treg
FAM126A	1.01483288783515e-18	1.23472607849731	0.214	0.095	2.43570041409314e-14	Effector Treg
SGMS1	2.39715260503994e-53	1.22805801618353	0.607	0.325	5.75340596735637e-49	Effector Treg
ZC2HC1A	2.86152190073262e-35	1.22798496854883	0.439	0.222	6.86793871394836e-31	Effector Treg
CTSW	4.72667981121712e-09	-1.22693807817008	0.06	0.138	0.000113445042149022	Effector Treg
BFSP2	3.97987117758099e-14	1.22478987326302	0.122	0.045	9.55208881331213e-10	Effector Treg
DPP4	1.62935967855876e-06	-1.22293951679006	0.045	0.101	0.0391062616450888	Effector Treg
CIITA	6.90425811497049e-08	1.22150141399223	0.07	0.028	0.00165709099017407	Effector Treg
AC090152.1	2.23420585689263e-20	1.21796356394151	0.236	0.105	5.362317477128e-16	Effector Treg
ZNRF1	6.82442370322774e-16	1.21442969588649	0.186	0.084	1.63792993301169e-11	Effector Treg
RAB37	1.78811564147558e-36	1.2127678689852	0.46	0.235	4.29165635110554e-32	Effector Treg
NCK1-DT	1.68439292909805e-07	1.19957626950933	0.082	0.037	0.00404271146912823	Effector Treg
ATP10D	5.34930174382214e-07	1.19650957839401	0.06	0.024	0.0128388591153475	Effector Treg
SAMD3	1.07310918931115e-29	1.19559864212315	0.405	0.214	2.57556936526568e-25	Effector Treg
RENBP	8.2441036955889e-09	1.18880879771278	0.091	0.039	0.000197866732797829	Effector Treg
PPP2R2B	7.2248065151413e-14	1.18028793697693	0.181	0.086	1.73402581169906e-09	Effector Treg
CTLA4	2.56414946875485e-70	1.18024230832659	0.803	0.519	6.15421513995851e-66	Effector Treg
MAN1A1	7.05474439226277e-15	1.1781264502183	0.202	0.099	1.69320920158699e-10	Effector Treg
B4GALT5	1.59425058760302e-06	1.17707940396945	0.082	0.039	0.0382636083530601	Effector Treg
MXD4	4.67888006169433e-43	1.16886250012662	0.544	0.303	1.12297800360726e-38	Effector Treg
NEDD4L	4.56108266036464e-11	1.16414696036172	0.129	0.058	1.09470544931412e-06	Effector Treg
MEAK7	4.41008471147945e-08	1.15860843924244	0.11	0.054	0.00105846443160218	Effector Treg
TOX	4.95154645495243e-57	1.15276338471398	0.693	0.399	1.18842066465313e-52	Effector Treg
BCAS1	4.0733487993113e-07	1.14981710736749	0.104	0.053	0.00977644445322704	Effector Treg
NR3C2	1.90356932292041e-11	-1.14938245636074	0.078	0.179	4.56875673194128e-07	Effector Treg
UBE2E3	5.27120682339712e-09	-1.14518297511517	0.064	0.144	0.000126514234968354	Effector Treg
ST8SIA6	6.23332756070965e-22	1.14116560736216	0.301	0.148	1.49606094784592e-17	Effector Treg
AKR1C3	1.88239000535645e-06	1.13760984694224	0.068	0.03	0.0451792425185601	Effector Treg
IRF5	1.88804573375892e-14	1.13492658447627	0.164	0.072	4.53149856559478e-10	Effector Treg
ZBTB32	1.18816643157493e-06	1.13351878916075	0.056	0.022	0.0285171825242299	Effector Treg
TET1	2.42330364996434e-07	1.13316722643884	0.091	0.043	0.00581617109027941	Effector Treg
WAKMAR2	2.64234466246926e-19	1.13056284027006	0.262	0.13	6.34189142439246e-15	Effector Treg
FAR2	4.68909261748358e-11	1.12837999436339	0.164	0.083	1.12542911912224e-06	Effector Treg
ATP10A	1.63664566128207e-06	-1.1274426427511	0.036	0.088	0.039281132516431	Effector Treg
PLEKHG2	3.16014293657824e-08	1.12502911073172	0.1	0.047	0.000758465906208144	Effector Treg
PDSS1	5.58502931442654e-07	1.12137505379725	0.096	0.048	0.0134046288575551	Effector Treg
FOXP3	2.78257008557705e-60	1.11736024881218	0.834	0.587	6.67844646239348e-56	Effector Treg
EZH2	3.45974279241109e-17	1.11402787040682	0.227	0.108	8.30372867606586e-13	Effector Treg
NIBAN1	2.88449746503844e-73	1.10211551395222	0.817	0.534	6.92308236583875e-69	Effector Treg
TTL	1.07247454051246e-10	1.09967254308482	0.15	0.073	2.57404614468395e-06	Effector Treg
HLA-DQB1	2.59540855462796e-44	1.09961452643444	0.636	0.386	6.22924007196257e-40	Effector Treg
EPSTI1	3.95243141527464e-30	1.09486700270343	0.475	0.267	9.48623063980067e-26	Effector Treg
CCNG2	2.60089448821176e-22	1.09308160591221	0.3	0.146	6.24240686115706e-18	Effector Treg
JAK2	3.47105071361745e-17	1.07634386178398	0.288	0.158	8.33086881775324e-13	Effector Treg
BARD1	1.30349542933513e-18	1.07614960787455	0.252	0.121	3.12851937994724e-14	Effector Treg
IRF4	1.41623119947475e-09	1.07265486623997	0.147	0.075	3.39909650185936e-05	Effector Treg
GBP5	2.6039855769847e-70	1.07205220462296	0.878	0.64	6.24982578332097e-66	Effector Treg
GIMAP5	5.02604988697986e-38	-1.06720993786496	0.392	0.614	1.20630223337404e-33	Effector Treg
FOS	1.77376026562126e-12	-1.05979756047796	0.2	0.321	4.25720201351759e-08	Effector Treg
ST7	7.66634240535822e-07	1.05970917184995	0.091	0.045	0.0183999884071003	Effector Treg
UTS2	1.91186702649765e-13	1.05659675687958	0.177	0.083	4.58867205029701e-09	Effector Treg
TIMP1	3.85380586216085e-15	-1.05652565743671	0.181	0.317	9.24951944977225e-11	Effector Treg
FER	1.4372824019941e-06	1.05198244978345	0.102	0.054	0.0344962149302603	Effector Treg
MGST2	1.17378470409345e-11	1.04371838604958	0.14	0.063	2.81720066829468e-07	Effector Treg
LINC02195	4.99557061580563e-09	1.04304164381802	0.073	0.027	0.000119898690349951	Effector Treg
TSPAN18	1.79533690768469e-07	-1.04292190665915	0.051	0.115	0.00430898811213403	Effector Treg
MARK4	7.66378721076605e-12	1.04179314341437	0.196	0.104	1.83938556845596e-07	Effector Treg
CSGALNACT1	5.16669158368455e-45	1.03814371867061	0.661	0.412	1.24005764700013e-40	Effector Treg
MAP1LC3A	3.57095884862728e-08	1.03778568418693	0.105	0.05	0.000857065833259034	Effector Treg
MIR4435-2HG	3.11820622288351e-59	1.03691175292612	0.799	0.541	7.48400675554272e-55	Effector Treg
CEP78	6.33769218908306e-18	1.03467316286374	0.32	0.181	1.52110950230182e-13	Effector Treg
BAIAP2L1	3.36001087938155e-11	-1.03282897976703	0.129	0.238	8.06436211160367e-07	Effector Treg
KDM4A	6.79869290531391e-16	1.03258667181512	0.214	0.102	1.63175428420439e-11	Effector Treg
MYBL1	3.2682743729295e-07	-1.03148958598752	0.065	0.132	0.00784418532246808	Effector Treg
LMNA	1.24761382364307e-33	1.02841126783866	0.51	0.28	2.99439793812574e-29	Effector Treg
AL133268.4	4.01744004877102e-07	1.027615716867	0.111	0.058	0.00964225786105533	Effector Treg
SPSB1	5.33124415821577e-12	1.02484704577311	0.152	0.071	1.27955191041337e-07	Effector Treg
MPP7	7.74067041720632e-09	-1.02468656491665	0.068	0.148	0.000185783830683369	Effector Treg
ANXA1	1.33146420142293e-23	-1.02387182645144	0.256	0.454	3.19564722983516e-19	Effector Treg
APOBEC3C	2.77775566619084e-20	1.02240277917388	0.312	0.162	6.66689137442463e-16	Effector Treg
DUSP10	4.22532873294454e-25	1.01894222948476	0.352	0.174	1.01412114919402e-20	Effector Treg
LGALS1	2.32357536894967e-40	1.01743858665018	0.702	0.464	5.5768132430161e-36	Effector Treg
LINC00426	1.91870784926661e-27	1.01617156930958	0.443	0.25	4.6050907090248e-23	Effector Treg
RAB11FIP1	2.19350993990463e-14	1.01596859882276	0.307	0.185	5.2646432067651e-10	Effector Treg
SPATS2L	4.15036719526864e-13	1.01415917408641	0.193	0.097	9.96129630536427e-09	Effector Treg
TP53INP1	4.01991213908087e-14	1.0140293641673	0.215	0.109	9.648191125008e-10	Effector Treg
HACD1	3.95185730689884e-21	1.01342463956419	0.3	0.148	9.4848527222879e-17	Effector Treg
ALCAM	4.87278856648999e-09	1.0122624015238	0.166	0.092	0.000116951798384326	Effector Treg
AIM2	3.08870588789698e-07	1.01071765494922	0.108	0.055	0.00741320300154154	Effector Treg
CEP128	2.13991107000558e-24	1.01004258405658	0.479	0.292	5.13600055912039e-20	Effector Treg
SVIL	1.32195285483661e-06	-1.0076638275186	0.063	0.125	0.0317281904689334	Effector Treg
ZSWIM8	6.65498557882114e-11	1.00655407017682	0.173	0.089	1.59726308877286e-06	Effector Treg
CDKN2C	1.65275304331466e-06	1.00100797617628	0.092	0.047	0.0396677257925953	Effector Treg
PTPRJ	3.45108216611805e-30	1.00043622460512	0.498	0.288	8.28294230689993e-26	Effector Treg
HERC5	2.46065846610307e-15	0.99929254707067	0.344	0.213	5.90582638449399e-11	Effector Treg
IL2RA	8.80040826372761e-35	0.998182596906247	0.616	0.391	2.11218598737726e-30	Effector Treg
ADTRP	6.16754315947792e-07	-0.995805220315945	0.052	0.114	0.014802720337063	Effector Treg
ARHGAP26	1.0215884763222e-08	0.995105645276683	0.146	0.078	0.000245191450202092	Effector Treg
NEAT1	1.94540750698423e-39	0.993739006051655	0.744	0.561	4.66917255751285e-35	Effector Treg
F5	7.02295833297536e-24	0.992367880337423	0.397	0.218	1.68558022949742e-19	Effector Treg
NINJ2	3.70388689844097e-26	0.992281109901959	0.407	0.22	8.88969894494817e-22	Effector Treg
C5orf30	1.30065475574472e-06	0.989698721429597	0.055	0.021	0.031217014792629	Effector Treg
FRMD4B	4.31197283323413e-10	0.987722589689998	0.165	0.087	1.03491659970452e-05	Effector Treg
INPP4B	8.12394623155826e-33	-0.985968213583431	0.446	0.622	1.9498283350363e-28	Effector Treg
HS3ST3B1	5.34661978481586e-15	0.98367645012728	0.278	0.156	1.28324221455365e-10	Effector Treg
EEF1B2	2.77189072378314e-143	-0.983395198887536	0.944	0.988	6.65281492615191e-139	Effector Treg
ADA	1.87408440837532e-11	0.982630936802477	0.204	0.112	4.49798998854161e-07	Effector Treg
IL18R1	6.16816861779386e-11	0.982434999562829	0.187	0.1	1.48042214995671e-06	Effector Treg
GBP2	7.93844549051503e-48	0.982170608546642	0.776	0.589	1.90530630217851e-43	Effector Treg
CHRM3-AS2	2.5473152791166e-07	-0.980230297235093	0.072	0.143	0.00611381140140774	Effector Treg
PLEKHB1	6.12862931204246e-07	-0.979585483099527	0.078	0.146	0.0147093232118331	Effector Treg
SLC16A10	1.56274944607264e-14	0.974909134405953	0.223	0.114	3.75075494551895e-10	Effector Treg
SMC6	5.45034133292403e-30	0.972110937465166	0.485	0.272	1.3081364233151e-25	Effector Treg
RFX3-AS1	1.06094049098738e-12	0.971835842348972	0.25	0.143	2.54636327241881e-08	Effector Treg
DMGDH	1.76944138900828e-06	0.971175713694407	0.087	0.043	0.0424683627775877	Effector Treg
ACTA2	1.94459288368877e-07	0.970202546472874	0.138	0.078	0.00466721738014141	Effector Treg
BMPR2	1.52406117350794e-16	0.966151242145634	0.278	0.15	3.6578992225364e-12	Effector Treg
LINC00891	3.59296004998778e-13	0.965122041189159	0.19	0.093	8.62346341597566e-09	Effector Treg
TTN-AS1	2.05038070563274e-20	0.965007244539923	0.356	0.2	4.92111873158913e-16	Effector Treg
KSR1	2.08994397525254e-07	0.964893658738311	0.095	0.045	0.00501607453500362	Effector Treg
CORO2A	1.85415388098104e-14	0.964399910871997	0.265	0.148	4.45015472974259e-10	Effector Treg
FUT7	1.29755689557836e-20	0.960925386147376	0.419	0.251	3.11426630507761e-16	Effector Treg
PHTF1	2.29818784052183e-09	0.960754382666951	0.175	0.098	5.51588063603644e-05	Effector Treg
CPNE2	6.70835021676363e-20	0.957341910628856	0.342	0.186	1.61007113552544e-15	Effector Treg
ZBP1	2.23547664875271e-17	0.956981008101988	0.287	0.151	5.36536750467137e-13	Effector Treg
DNAJC18	1.6951913653399e-06	0.951808268935909	0.099	0.051	0.040686287959523	Effector Treg
GBP1	6.1296499822023e-25	0.950332721817303	0.556	0.375	1.47117729222838e-20	Effector Treg
PCCA	1.91242725944483e-08	0.949269330475552	0.156	0.087	0.000459001666539353	Effector Treg
RAB11FIP5	6.86452048100251e-10	0.94434096445969	0.145	0.071	1.64755356064541e-05	Effector Treg
SESTD1	2.30568957257525e-08	0.943496769055767	0.124	0.063	0.000553388554313785	Effector Treg
CFAP36	1.16421152750162e-08	-0.941156254210706	0.128	0.217	0.000279422408715663	Effector Treg
FAS	7.00413382186151e-39	0.940983048224474	0.641	0.403	1.68106215858498e-34	Effector Treg
PPP1R14B	3.60763678728514e-12	-0.939360176399375	0.154	0.274	8.65868905316306e-08	Effector Treg
TMEM140	2.11362212862205e-09	0.939132765702321	0.179	0.101	5.07290447090578e-05	Effector Treg
MICAL2	1.65283904294805e-07	0.938774147421102	0.123	0.065	0.00396697898697961	Effector Treg
RASSF2	2.2697872156426e-07	0.937779219177646	0.156	0.092	0.00544771629626381	Effector Treg
KIF3B	1.20651784626462e-07	0.937210970189879	0.131	0.071	0.00289576348281973	Effector Treg
MT1F	4.91569211134519e-13	0.937074739946328	0.257	0.147	1.17981526364396e-08	Effector Treg
IL7R	1.30877270464229e-37	-0.934611270846828	0.585	0.758	3.14118536841195e-33	Effector Treg
ENTPD1-AS1	2.1864310735904e-15	0.932286649623788	0.306	0.179	5.24765321972432e-11	Effector Treg
IL12RB2	2.22977248269159e-07	0.932095628217833	0.169	0.102	0.00535167693570809	Effector Treg
LINC01004	1.33286611634746e-06	0.932023336880846	0.109	0.058	0.0319901196584554	Effector Treg
LINC00513	6.79335348765698e-09	0.931134007427694	0.161	0.088	0.000163047277057255	Effector Treg
TRAF3	5.07375993986973e-18	0.930664124031695	0.35	0.199	1.21775312316813e-13	Effector Treg
FAM160B1	3.86594676928733e-31	0.930296640119944	0.507	0.286	9.27865884096653e-27	Effector Treg
DLEU2	7.20008907676958e-27	0.930225066145664	0.493	0.294	1.72809337931547e-22	Effector Treg
TULP4	4.70855273322146e-21	0.927884004140528	0.389	0.222	1.13009974150048e-16	Effector Treg
SLC9A9	1.03145048163503e-27	0.927420631127515	0.504	0.299	2.47558430097223e-23	Effector Treg
JAKMIP1	1.70128580253192e-10	0.926492827228326	0.168	0.086	4.08325605465687e-06	Effector Treg
ATP1B1	2.36007827709487e-07	0.924591961816803	0.085	0.038	0.0056644238728554	Effector Treg
SAMD9L	5.94011074837995e-19	0.924292495762733	0.398	0.236	1.42568598071867e-14	Effector Treg
TVP23C	3.44921274633941e-14	0.921029141096444	0.233	0.121	8.27845551248921e-10	Effector Treg
TPM4	1.543013815486e-37	0.920058174154636	0.657	0.439	3.70338745854794e-33	Effector Treg
CCDC50	7.19019762134607e-10	0.917922657411566	0.174	0.095	1.72571933109927e-05	Effector Treg
APOBEC3D	7.28603590491432e-08	0.917731541386622	0.123	0.064	0.00174872147753848	Effector Treg
C12orf75	3.35406553642847e-34	0.917027516876712	0.606	0.383	8.05009269398197e-30	Effector Treg
SLC39A11	3.80141696766576e-07	0.916408625216321	0.136	0.077	0.0091237808640946	Effector Treg
PHLPP1	1.47421047266619e-07	0.916129951824778	0.137	0.076	0.00353825255544613	Effector Treg
FGL2	5.12015524146839e-07	0.91594432240195	0.113	0.059	0.0122888845950483	Effector Treg
INSIG1	1.92678408636833e-14	0.912857122180171	0.279	0.158	4.62447448569264e-10	Effector Treg
SLC16A1	8.17484397447266e-11	0.91064877009606	0.174	0.09	1.96204430231318e-06	Effector Treg
SRGAP2	5.66584204422356e-10	0.909116620513762	0.184	0.101	1.3598587490341e-05	Effector Treg
CHP1	8.25570743468319e-09	0.905984851711787	0.141	0.073	0.000198145234139831	Effector Treg
SAT1	1.47847295257648e-46	0.905344694023437	0.812	0.632	3.54848293347881e-42	Effector Treg
FYCO1	4.94367530949188e-09	0.904793805387924	0.173	0.097	0.000118653151103115	Effector Treg
ANTXR2	1.43624522056755e-26	0.899007216304099	0.484	0.283	3.44713215388418e-22	Effector Treg
CYTOR	2.48338239488838e-72	0.898623163330842	0.89	0.609	5.96036608597159e-68	Effector Treg
SERPINB8	5.86780629955481e-07	0.898386516018057	0.101	0.051	0.0140833218995615	Effector Treg
ILRUN	9.20518057696374e-17	0.89733046125081	0.312	0.176	2.20933539027707e-12	Effector Treg
LINC02273	6.91694127220702e-10	-0.897077835394383	0.173	0.274	1.66013507474241e-05	Effector Treg
KDM5B	3.0342495190021e-10	0.894959884043572	0.23	0.138	7.28250227055694e-06	Effector Treg
STAT1	1.16095509818873e-22	0.89107495595557	0.65	0.485	2.78640833116277e-18	Effector Treg
PRF1	3.15019378309847e-26	0.889967035289853	0.451	0.247	7.56078009881463e-22	Effector Treg
OLFM2	9.3138682123247e-11	0.888864298888784	0.215	0.122	2.23542150964005e-06	Effector Treg
RPS12	2.68734198661635e-245	-0.888040358473733	1	1	6.44988950207789e-241	Effector Treg
GTDC1	1.57943224927479e-10	0.887596710764961	0.19	0.103	3.79079534148443e-06	Effector Treg
MYO5A	7.12035963114426e-17	0.887232319435817	0.401	0.253	1.70895751507093e-12	Effector Treg
RTP4	3.19869737722033e-13	0.885479090479721	0.187	0.09	7.67719357506651e-09	Effector Treg
TET2	1.56671228424769e-14	0.884894479948727	0.298	0.173	3.76026615342288e-10	Effector Treg
SRGAP2B	7.0897147579542e-07	0.884058923135511	0.143	0.084	0.0170160243905659	Effector Treg
ACSL4	2.37848919586923e-16	0.880268874350996	0.301	0.164	5.70861191900574e-12	Effector Treg
ZNRF2	2.46024154841844e-25	0.879541024198309	0.519	0.332	5.9048257403591e-21	Effector Treg
SYT11	9.75572562016565e-09	0.878332388565154	0.215	0.133	0.000234147170609596	Effector Treg
ARL15	2.30579301458475e-20	0.876808622053267	0.411	0.242	5.53413381430485e-16	Effector Treg
GALNT1	2.5602083012111e-07	0.87483335234509	0.161	0.097	0.00614475594373675	Effector Treg
DAPP1	1.46483315695892e-10	0.874210700530817	0.239	0.142	3.51574606001711e-06	Effector Treg
ATP13A3	3.94692459980686e-11	0.87243010491545	0.261	0.16	9.47301373199645e-07	Effector Treg
LFNG	6.35104197038664e-37	0.872133854138553	0.691	0.451	1.5243135833125e-32	Effector Treg
CTSC	2.82071530718925e-41	0.872039985586456	0.688	0.438	6.76999880878492e-37	Effector Treg
PAM	4.09673013919511e-20	0.871509166253311	0.41	0.245	9.83256200708218e-16	Effector Treg
NCALD	1.56399741016206e-08	0.86971619539056	0.209	0.128	0.000375375018412997	Effector Treg
PIGB	6.17985191669171e-08	0.869030932883015	0.177	0.105	0.00148322625852518	Effector Treg
LCORL	1.33804255090613e-13	0.866375900377434	0.26	0.145	3.2114359264298e-09	Effector Treg
DYRK1B	1.34315736210988e-08	0.863304982995867	0.163	0.09	0.000322371198479993	Effector Treg
AC068279.2	1.07383652490349e-06	0.862598886105039	0.086	0.041	0.0257731504342087	Effector Treg
ORAI3	8.27847595517282e-11	0.861947546176502	0.184	0.097	1.98691701400103e-06	Effector Treg
FUT8	3.46749685607271e-15	0.861882841937586	0.376	0.244	8.32233920426012e-11	Effector Treg
ATG2B	1.3255252665726e-11	0.861142024465097	0.209	0.114	3.18139319230091e-07	Effector Treg
OXNAD1	2.69255770615922e-15	-0.861050677815462	0.252	0.393	6.46240775055275e-11	Effector Treg
TAP1	1.23946927638047e-40	0.860408884472427	0.787	0.603	2.97485021024076e-36	Effector Treg
BTN2A2	2.96817156095899e-07	0.859191018616763	0.097	0.047	0.00712390856345767	Effector Treg
CHST11	5.85978646884136e-46	0.858039541150849	0.78	0.542	1.40640735038662e-41	Effector Treg
TFRC	2.79708475449309e-15	0.857866218167389	0.291	0.162	6.71328311925888e-11	Effector Treg
AL441992.1	1.30057765432135e-09	0.857722695807719	0.164	0.087	3.12151642813668e-05	Effector Treg
RPL36A	7.563874425968e-127	-0.854526799285108	0.965	0.992	1.81540550097658e-122	Effector Treg
DLEU1	1.08031753687419e-10	0.853096190261839	0.374	0.262	2.59287012025173e-06	Effector Treg
ARNT	1.13222302179909e-08	0.852965260022799	0.2	0.12	0.000271744847462	Effector Treg
BEX2	2.05586965037481e-06	-0.852879585189394	0.151	0.224	0.0493429274786459	Effector Treg
DENND1B	1.35435194474165e-16	0.851621273116272	0.374	0.232	3.25058010257444e-12	Effector Treg
LINC01727	1.78929330437393e-09	0.851211042256309	0.165	0.088	4.29448285982787e-05	Effector Treg
SNX24	3.3758530919484e-07	0.84926625415108	0.133	0.073	0.00810238500598536	Effector Treg
PAICS	5.39507716019407e-07	-0.84838233982062	0.083	0.155	0.0129487246921818	Effector Treg
S1PR4	1.7801449237916e-55	0.846203813407763	0.899	0.736	4.27252583159223e-51	Effector Treg
SETD7	1.07186680119385e-10	0.844437916636461	0.193	0.104	2.57258750954537e-06	Effector Treg
ZDBF2	3.06579949469229e-10	0.844268703944364	0.206	0.117	7.35822536721095e-06	Effector Treg
PLEC	1.60207751871968e-20	0.844131025178171	0.435	0.263	3.84514625267909e-16	Effector Treg
STAT2	8.20962694616095e-09	0.843217452773622	0.239	0.155	0.000197039256334809	Effector Treg
MEGF9	8.73736774236563e-11	0.843096288407379	0.262	0.16	2.09705563184517e-06	Effector Treg
CCR4	1.52879154446889e-24	0.842630749445158	0.542	0.353	3.66925258587978e-20	Effector Treg
HIST1H1C	4.47832906568876e-19	0.840742404101647	0.474	0.315	1.07484375905596e-14	Effector Treg
OAS1	1.46313051528585e-13	0.840290134266468	0.318	0.192	3.51165954973757e-09	Effector Treg
TIPARP	7.87038351170196e-09	0.837219011940513	0.182	0.104	0.000188897074664359	Effector Treg
RASGRP1	1.06339642975675e-39	0.83686514956569	0.764	0.557	2.55225777105917e-35	Effector Treg
STAM	1.00593071293888e-43	0.835943255021296	0.772	0.529	2.4143343041246e-39	Effector Treg
MYO1F	1.4074381102243e-27	0.835119813279749	0.577	0.372	3.37799220834934e-23	Effector Treg
SLFN5	8.7646548514876e-58	0.832195125388445	0.892	0.718	2.10360481090554e-53	Effector Treg
AC058791.1	6.81037902949645e-07	0.831126619881233	0.113	0.06	0.0163455907086944	Effector Treg
WEE1	5.14403485676932e-07	0.829431777172916	0.14	0.079	0.012346198059732	Effector Treg
EIF4G3	1.71102898607672e-14	0.828111460560479	0.296	0.169	4.10664066948273e-10	Effector Treg
UCP2	5.3827357379196e-57	0.8259659452398	0.948	0.856	1.29191040445808e-52	Effector Treg
KCTD9	1.72377412057076e-06	0.824457583519139	0.141	0.084	0.0413723026678189	Effector Treg
PALM2-AKAP2	1.50872172755971e-16	0.823171558793059	0.355	0.209	3.62108301831605e-12	Effector Treg
KIF20B	5.4619696475231e-12	0.823012191102875	0.298	0.183	1.31092733510202e-07	Effector Treg
IFI6	5.04668217708114e-11	0.822412741954699	0.353	0.235	1.21125418932124e-06	Effector Treg
PARP14	1.94669470518137e-19	0.821676177924218	0.421	0.256	4.6722619619058e-15	Effector Treg
PTPN22	2.35767357380032e-18	0.819835090792764	0.401	0.237	5.65865234447815e-14	Effector Treg
FAM241A	1.53416224022033e-12	0.818792415565988	0.279	0.166	3.68214279275281e-08	Effector Treg
RANBP9	5.10722835451246e-18	0.818648810366115	0.474	0.317	1.22578587736653e-13	Effector Treg
GDAP2	4.27739413322341e-07	0.818396255943142	0.164	0.099	0.0102661736591495	Effector Treg
C20orf194	3.43106943551724e-09	0.818368921362333	0.169	0.093	8.23490975218492e-05	Effector Treg
CDCA7	1.86265499821309e-09	0.817259814460124	0.173	0.094	4.47055826121123e-05	Effector Treg
MAN1A2	1.51595211287482e-37	0.816637571688663	0.731	0.512	3.63843666611085e-33	Effector Treg
DDHD1	2.24562807405028e-15	0.815950802443909	0.433	0.291	5.38973194052809e-11	Effector Treg
FOCAD	9.09431710965262e-09	0.815755062472369	0.2	0.119	0.000218272704948773	Effector Treg
NFE2L3	6.25693884704442e-12	0.814602469305755	0.277	0.167	1.50172789267913e-07	Effector Treg
MBOAT1	5.37543115746488e-09	0.813939092569994	0.173	0.097	0.000129015723210315	Effector Treg
GPR137B	3.33947452942311e-08	0.813913990298982	0.152	0.084	0.000801507281806841	Effector Treg
TENT5C	2.40264055638993e-33	0.812468985480265	0.714	0.502	5.76657759939148e-29	Effector Treg
HELLS	1.05077393391495e-09	0.812372609673843	0.195	0.11	2.52196251878926e-05	Effector Treg
GLCCI1	3.89267555604722e-30	0.811952065918485	0.708	0.51	9.34281060206894e-26	Effector Treg
CD84	2.05839960400017e-15	0.811673457126096	0.35	0.212	4.9403648895608e-11	Effector Treg
ATP6V1A	1.61622234499885e-09	0.811167720432882	0.177	0.097	3.87909525023175e-05	Effector Treg
SNTB2	1.92444679168005e-09	0.811054780756959	0.222	0.133	4.6188647447113e-05	Effector Treg
ZNF318	4.60557255098592e-09	0.810675332829607	0.202	0.119	0.000110538346796213	Effector Treg
SPAST	4.66269049543755e-09	0.809746442595495	0.195	0.113	0.000111909234580997	Effector Treg
PLEKHF1	6.87683480005074e-11	0.808183168878404	0.277	0.171	1.65050912036018e-06	Effector Treg
PTTG1	6.31497894164881e-16	0.808048758150363	0.33	0.187	1.51565809578513e-11	Effector Treg
TIGAR	4.4873436476922e-10	0.803868531329961	0.229	0.136	1.0770073488826e-05	Effector Treg
WASHC5	3.36317411771604e-12	0.803225261818903	0.283	0.169	8.07195419993028e-08	Effector Treg
OTULIN	3.53767877802747e-11	0.802940674518431	0.266	0.16	8.49078283514374e-07	Effector Treg
APOLD1	1.98243092478449e-13	0.802124149900949	0.31	0.186	4.75803246257527e-09	Effector Treg
CARD17	4.85522026204553e-07	0.801830395613968	0.125	0.068	0.0116530141509355	Effector Treg
FAM214A	2.82463033702439e-13	0.801766877097062	0.32	0.196	6.77939527189224e-09	Effector Treg
AC016831.7	6.89600070456454e-07	0.801732142174845	0.155	0.093	0.0165510912910254	Effector Treg
AL137857.1	9.4903205008969e-11	0.801345001826969	0.282	0.176	2.27777182342027e-06	Effector Treg
AC147651.4	1.02854623694542e-06	0.800490609245756	0.095	0.047	0.024686138232927	Effector Treg
SLC12A6	2.30483566976423e-14	0.799995486001316	0.406	0.267	5.53183609100112e-10	Effector Treg
BAK1	7.96562811088748e-10	0.799929544858966	0.227	0.134	1.9118304028941e-05	Effector Treg
ATP2B4	7.56933739311964e-19	0.799383551838795	0.524	0.365	1.81671666772264e-14	Effector Treg
ZYX	3.58791578141356e-35	0.798450950756094	0.826	0.699	8.61135666697069e-31	Effector Treg
MPST	1.73752788744155e-08	0.798323587540038	0.169	0.095	0.000417024068264846	Effector Treg
GPR68	6.28595460836426e-08	0.798186389886056	0.156	0.088	0.00150869196555351	Effector Treg
TFDP2	2.19058441411735e-07	0.798077307715518	0.195	0.124	0.00525762165232306	Effector Treg
HERPUD1	1.097783291195e-23	0.798071351725705	0.601	0.422	2.63478967719712e-19	Effector Treg
CASP3	8.66853640015631e-10	0.796114185472219	0.233	0.14	2.08053542140152e-05	Effector Treg
PDZD8	5.26276795514241e-09	0.796068350864584	0.173	0.096	0.000126311693691373	Effector Treg
THAP7	1.61424996869141e-07	-0.795206552343473	0.161	0.246	0.00387436134985626	Effector Treg
RUNX2	1.42223514298523e-11	0.79421266605104	0.293	0.181	3.41350656667884e-07	Effector Treg
E2F3	6.41082020232251e-08	0.794020572020237	0.159	0.091	0.00153866095675943	Effector Treg
RPS5	2.10685985342509e-155	-0.792636934065906	0.995	0.999	5.05667433420557e-151	Effector Treg
RFX7	6.68504678395674e-13	0.792232843020074	0.382	0.257	1.60447807861746e-08	Effector Treg
ACBD5	4.16143552178077e-07	0.791360195427068	0.157	0.093	0.00998786139582604	Effector Treg
AC093865.1	1.3299375682693e-13	0.789240013470014	0.35	0.217	3.19198315760314e-09	Effector Treg
ABCD2	9.26182095958251e-11	0.789032104042858	0.297	0.191	2.2229296485094e-06	Effector Treg
ITGB1	1.56777999840589e-59	0.788396374307865	0.931	0.801	3.76282877417397e-55	Effector Treg
SKA2	3.07316266688297e-13	0.788279883053001	0.301	0.179	7.37589771678582e-09	Effector Treg
ANXA5	9.95954396508371e-39	0.786164698283586	0.741	0.51	2.39039014705974e-34	Effector Treg
NABP2	5.3669881435191e-11	0.783580589496381	0.216	0.121	1.28813082432602e-06	Effector Treg
MYO18A	5.48246827185323e-09	0.783274631716764	0.184	0.105	0.000131584720992749	Effector Treg
KAT2B	6.12334429099361e-13	0.782056205022194	0.319	0.197	1.46966386328138e-08	Effector Treg
TRIM69	5.4445808713357e-13	0.781797495010647	0.347	0.222	1.30675385492928e-08	Effector Treg
AC005944.1	1.17339965299972e-08	0.781656579640305	0.218	0.135	0.000281627650716462	Effector Treg
PRDM1	2.09082085981264e-28	0.780650234644498	0.676	0.474	5.01817914563631e-24	Effector Treg
CD79B	1.85964504793784e-13	0.778396391998289	0.3	0.176	4.46333407955562e-09	Effector Treg
SEC14L1	2.72180659725024e-09	0.77823553034828	0.293	0.196	6.53260801406031e-05	Effector Treg
TRAK2	8.25653023370804e-18	0.777727016346064	0.453	0.3	1.98164982139227e-13	Effector Treg
CLTC	2.2647768725769e-14	0.776626081140843	0.369	0.231	5.43569097187181e-10	Effector Treg
NAMPT	2.03274466505428e-10	0.775534241241098	0.251	0.15	4.87879047059678e-06	Effector Treg
SUSD6	6.08380871583304e-07	0.775318795525668	0.177	0.11	0.0146017492988709	Effector Treg
SELENOM	2.75239958813193e-13	-0.774925860994491	0.23	0.369	6.60603425147544e-09	Effector Treg
TRAFD1	3.29864602116316e-12	0.774691834774809	0.287	0.172	7.9170803153937e-08	Effector Treg
STX6	4.29122035388782e-07	0.774474052560409	0.155	0.091	0.0102993579713662	Effector Treg
AC078883.1	4.03881736901668e-12	0.774132108665785	0.293	0.175	9.69356556737693e-08	Effector Treg
JAZF1	1.34332088996405e-12	0.772654964420453	0.321	0.201	3.22410446800272e-08	Effector Treg
HIST1H2BN	1.94791844322322e-06	0.772498381019898	0.173	0.109	0.0467519905558004	Effector Treg
SOCS3	8.31511746785289e-09	-0.771469624691715	0.131	0.226	0.000199571134345937	Effector Treg
MCCC2	8.77824932905276e-11	0.770940151592747	0.234	0.136	2.10686762146595e-06	Effector Treg
SLC35D2	2.56996653300708e-16	0.770247689716329	0.399	0.25	6.16817667587029e-12	Effector Treg
PI4K2B	8.69161113342745e-08	0.770098535389622	0.19	0.116	0.00208607358813392	Effector Treg
SAMHD1	3.87432697505436e-82	0.768885184635249	0.972	0.846	9.29877217282796e-78	Effector Treg
MR1	9.47909675414464e-10	0.768519855807627	0.209	0.12	2.27507801196226e-05	Effector Treg
RAP2A	2.11145468541386e-10	0.767085647606404	0.195	0.106	5.06770239046182e-06	Effector Treg
LSP1	8.00943882095702e-113	0.764310379220416	0.994	0.949	1.9223454114179e-108	Effector Treg
TDRD3	1.55619055233812e-07	0.763059999598901	0.227	0.149	0.00373501294466673	Effector Treg
ISG15	4.2728740178592e-16	0.76268315087917	0.516	0.355	1.02553249302639e-11	Effector Treg
CSGALNACT2	4.00820502945245e-18	0.762486267450301	0.465	0.305	9.62009289118883e-14	Effector Treg
DOK2	1.61059758544054e-45	0.761112790341888	0.853	0.667	3.86559526481584e-41	Effector Treg
RPL32	3.63510093124618e-241	-0.759524494341274	0.999	1	8.72460574508395e-237	Effector Treg
MGAT4A	2.57478169568358e-15	-0.759457761400717	0.251	0.405	6.17973354781015e-11	Effector Treg
PRKCA	6.9871486778234e-11	-0.758378347357721	0.204	0.319	1.67698555416439e-06	Effector Treg
BLZF1	2.41059508418774e-10	0.756767782520277	0.225	0.13	5.78566926155899e-06	Effector Treg
PHTF2	2.43188529232828e-16	0.755407810767909	0.516	0.369	5.8367678901171e-12	Effector Treg
DAAM1	6.98799756782186e-08	0.753172015445561	0.228	0.148	0.00167718929625293	Effector Treg
PTER	4.57992240640563e-07	0.751864517277549	0.183	0.114	0.0109922717676142	Effector Treg
GDPD5	1.73398336006149e-06	0.750051401040375	0.17	0.106	0.0416173346248358	Effector Treg
MYO1G	8.34232278237866e-39	0.747219205473515	0.787	0.579	2.0022408909987e-34	Effector Treg
STK10	1.73588557329562e-34	0.746682493180406	0.764	0.548	4.16629896446682e-30	Effector Treg
GMDS-DT	2.06959824400708e-10	0.746151586135598	0.318	0.211	4.96724274544138e-06	Effector Treg
SCLT1	4.17985931634805e-18	0.746109498639659	0.423	0.258	1.0032080345167e-13	Effector Treg
PI16	1.30193242030681e-16	0.745152664106337	0.455	0.305	3.12476800197839e-12	Effector Treg
FAM110A	6.14516675751578e-18	0.743999561473027	0.41	0.246	1.47490147347136e-13	Effector Treg
LRRFIP2	1.14137520797198e-14	0.742297113744161	0.378	0.235	2.73941463665355e-10	Effector Treg
CPOX	8.50587777210606e-07	0.741223569848141	0.15	0.088	0.0204149572408317	Effector Treg
CHST12	2.78631872395078e-11	0.740665011098242	0.294	0.184	6.68744356935426e-07	Effector Treg
ELK3	3.86552138570909e-20	0.740258544043536	0.462	0.284	9.27763787784038e-16	Effector Treg
FAM104A	5.11478169132174e-14	0.740168716006732	0.343	0.21	1.22759875373413e-09	Effector Treg
FBH1	6.98642182608332e-13	0.739656527857303	0.351	0.223	1.67681110247826e-08	Effector Treg
JAML	4.25035381240204e-12	0.739582735766287	0.305	0.189	1.02012741851461e-07	Effector Treg
GLRX	3.02317065733384e-29	0.739461539687604	0.677	0.475	7.25591189466695e-25	Effector Treg
FKBP5	1.05750688390535e-08	-0.739165828840006	0.21	0.308	0.000253812227206123	Effector Treg
ANKIB1	7.72097659745713e-12	0.738723786686331	0.36	0.242	1.85311159315569e-07	Effector Treg
AGPS	6.03046973033383e-09	0.738149177388255	0.213	0.127	0.000144737303997742	Effector Treg
LIMA1	2.0175741450977e-09	0.737406316586028	0.265	0.169	4.84237970564899e-05	Effector Treg
PHACTR2	3.73794628995989e-29	0.736526651448681	0.736	0.533	8.97144489053274e-25	Effector Treg
OGT	2.2322119255774e-24	0.736503811307856	0.634	0.447	5.35753184257832e-20	Effector Treg
IFITM1	8.74891151578423e-60	-0.736485244005822	0.784	0.924	2.09982625290337e-55	Effector Treg
SPPL2A	2.82575906537636e-11	0.735314591002404	0.293	0.182	6.78210433280981e-07	Effector Treg
ACTN4	3.06930504247916e-25	0.735280841923311	0.625	0.426	7.36663903245423e-21	Effector Treg
CEP164	1.25738247803805e-08	0.73464362482687	0.215	0.131	0.000301784368553913	Effector Treg
CERS5	2.00948491778115e-09	0.734185748059221	0.219	0.13	4.82296475116654e-05	Effector Treg
CARHSP1	6.66423179191141e-18	0.734182645015682	0.41	0.246	1.59948227237666e-13	Effector Treg
HSPA1A	1.36280933508715e-21	0.732096716301213	0.606	0.437	3.27087868514267e-17	Effector Treg
NFAT5	4.32765209168582e-17	0.732017365647786	0.47	0.313	1.03867977852551e-12	Effector Treg
NRROS	2.64303737777353e-08	0.731413095199067	0.179	0.104	0.000634355401039426	Effector Treg
PLEKHA7	5.46138818480777e-10	-0.731028916521957	0.238	0.349	1.31078777823571e-05	Effector Treg
TRIM5	9.12121040553355e-07	0.730728431144549	0.174	0.108	0.0218918170943211	Effector Treg
LY96	3.20518273355926e-07	0.730452514695459	0.156	0.091	0.00769275907881559	Effector Treg
DOCK11	1.37853656474438e-15	0.730349659309729	0.525	0.384	3.30862560904298e-11	Effector Treg
GTF3C5	7.65868672860031e-09	0.729426866590575	0.225	0.138	0.000183816140173136	Effector Treg
OVCA2	4.13230890961626e-08	0.728964537677817	0.172	0.099	0.000991795461397	Effector Treg
ZNF75D	5.48808027048969e-09	0.728788642823784	0.209	0.123	0.000131719414572023	Effector Treg
RGS1	1.58556062886966e-17	0.7283334682743	0.478	0.317	3.80550406535008e-13	Effector Treg
LGALS9	7.11187346739942e-10	0.7281452077505	0.296	0.194	1.70692075091053e-05	Effector Treg
RDX	2.95631949700316e-11	0.72750296832891	0.273	0.163	7.09546242475729e-07	Effector Treg
HSPB1	1.06707360856401e-16	-0.727248214018077	0.414	0.543	2.56108336791448e-12	Effector Treg
PCK2	1.31427371170093e-07	0.726325133851922	0.183	0.111	0.0031543883354534	Effector Treg
PTBP2	7.68656644533433e-07	0.72609946645356	0.2	0.128	0.0184485281254469	Effector Treg
ACP5	2.42169467672918e-11	0.725509627259985	0.311	0.197	5.8123093936177e-07	Effector Treg
C11orf21	1.3908815519741e-07	0.725331033350741	0.161	0.093	0.00333825481289304	Effector Treg
PELI1	5.3795877798068e-19	0.723995334694861	0.543	0.372	1.29115486303143e-14	Effector Treg
COTL1	3.88208540029094e-44	0.723275973035243	0.894	0.779	9.31739316923828e-40	Effector Treg
IKZF2	1.24876705628174e-34	0.722844507026084	0.818	0.649	2.9971658117818e-30	Effector Treg
GXYLT1	9.66858416355151e-07	0.721843516629215	0.154	0.091	0.02320556885094	Effector Treg
YPEL2	1.48764799620795e-14	0.721493757520108	0.355	0.216	3.57050395569869e-10	Effector Treg
FAM53B	1.62636297015322e-10	0.720708216899211	0.283	0.179	3.90343376466473e-06	Effector Treg
MAF	2.67412263509389e-09	0.720424497548934	0.27	0.173	6.41816173648883e-05	Effector Treg
BTG3	6.70303430875071e-15	0.719350421304185	0.388	0.245	1.60879526444326e-10	Effector Treg
BAX	8.67945304114191e-17	0.719112845181666	0.679	0.541	2.08315552440447e-12	Effector Treg
TRANK1	2.96166144253899e-09	0.718502507159569	0.338	0.236	7.10828362823783e-05	Effector Treg
RPS6	1.0736241695323e-185	-0.717729296042429	0.999	1	2.57680536929446e-181	Effector Treg
CARD16	5.59741987440689e-37	0.716471195237124	0.813	0.618	1.3434367440564e-32	Effector Treg
NXT1	5.55963234541154e-07	-0.716229929450034	0.128	0.209	0.0133436735922222	Effector Treg
SCYL2	9.93369499182053e-08	0.715793371854307	0.21	0.132	0.00238418613498685	Effector Treg
WDR26	3.23792575617612e-11	0.715421988420856	0.335	0.222	7.7713456073983e-07	Effector Treg
RPL10A	6.32223234048403e-146	-0.715098487494077	0.994	0.999	1.51739898403957e-141	Effector Treg
SCML4	9.01938330252984e-08	-0.715024828702085	0.124	0.211	0.00216474218644019	Effector Treg
VPS54	2.02804451023236e-07	0.714123397099796	0.218	0.141	0.00486750962900868	Effector Treg
MYC	3.12233107275595e-11	-0.713190694249521	0.269	0.389	7.49390680772156e-07	Effector Treg
RPS18	5.24564579832152e-186	-0.712858358507602	0.999	1	1.25900744805515e-181	Effector Treg
CKAP2	7.13079269481395e-09	0.712279367732671	0.28	0.185	0.00017114615546823	Effector Treg
NUMB	1.0137611271151e-11	0.710691443840226	0.309	0.194	2.43312808118895e-07	Effector Treg
DIP2A	1.0011645746298e-12	0.709787974004286	0.371	0.246	2.40289509556898e-08	Effector Treg
LRRC37B	2.72776214939517e-07	0.70964311118132	0.159	0.091	0.00654690193476335	Effector Treg
CD59	6.02015840023303e-12	0.708658536627406	0.332	0.214	1.44489821763993e-07	Effector Treg
TCAF2	1.88583010028085e-11	0.708261858273965	0.356	0.238	4.52618082368408e-07	Effector Treg
PKIA	8.22430996693448e-15	0.70822106810395	0.408	0.264	1.97391663516395e-10	Effector Treg
PTPRE	2.39539613980635e-08	0.708053204619138	0.238	0.15	0.000574919027514922	Effector Treg
NSF	1.54242187924539e-10	0.707297853733536	0.365	0.257	3.70196675237687e-06	Effector Treg
SNHG29	2.04841933775517e-43	-0.70692876586292	0.743	0.857	4.91641125254619e-39	Effector Treg
H2AFJ	5.63578426747088e-12	0.706307740896874	0.328	0.209	1.35264458203569e-07	Effector Treg
GYG1	2.3913041109549e-10	0.70619151222142	0.262	0.158	5.73936899670286e-06	Effector Treg
GALM	4.70031259477976e-17	0.70516027195866	0.419	0.264	1.12812202587309e-12	Effector Treg
CHST7	2.9395141119221e-09	0.704903472465356	0.306	0.205	7.05512782002423e-05	Effector Treg
CALCOCO2	9.27939276754266e-22	0.70453911484215	0.592	0.421	2.22714705813791e-17	Effector Treg
HPRT1	2.37375350315721e-12	0.701858086383492	0.431	0.302	5.69724578292762e-08	Effector Treg
UPP1	3.96890063288363e-11	-0.701538732658717	0.242	0.362	9.52575840898399e-07	Effector Treg
AP001011.1	3.90865942745217e-13	0.701386686344211	0.383	0.249	9.38117349182794e-09	Effector Treg
AHR	1.76986160586912e-11	0.701352722948566	0.364	0.242	4.24784484024647e-07	Effector Treg
MBTD1	4.35811849056296e-07	0.700756334734339	0.184	0.114	0.0104599201892002	Effector Treg
C12orf57	5.70436511774226e-50	-0.699850463820268	0.808	0.912	1.36910467190932e-45	Effector Treg
ERC1	1.47616759683098e-08	0.699728008211804	0.305	0.211	0.000354294984915403	Effector Treg
USP12	3.25274039547189e-09	0.699601965932807	0.236	0.144	7.80690222317209e-05	Effector Treg
INPP5D	6.97980549460639e-18	0.699454961217755	0.556	0.398	1.67522311676048e-13	Effector Treg
GIMAP7	2.57068610278708e-41	-0.698296160136797	0.762	0.874	6.16990371529927e-37	Effector Treg
IMPDH2	3.40128191734814e-10	-0.698113915543393	0.237	0.35	8.16341672982728e-06	Effector Treg
SWAP70	9.41406149284297e-07	0.697428418349949	0.129	0.072	0.0225946889889724	Effector Treg
UBASH3B	6.59927055396541e-09	0.696823778845523	0.268	0.173	0.000158389092565724	Effector Treg
ATP6V0D1	2.35752589461482e-14	0.696527791571476	0.398	0.256	5.65829789966502e-10	Effector Treg
KDM7A	2.87313269130841e-11	0.696296133051774	0.318	0.203	6.89580577240932e-07	Effector Treg
IKZF3	7.56386075974849e-14	0.695087999208387	0.424	0.283	1.81540222094723e-09	Effector Treg
PPM1M	1.89068541344151e-15	0.694810174389484	0.419	0.271	4.53783406080097e-11	Effector Treg
SLC16A1-AS1	6.53660125750792e-07	0.694555562507064	0.188	0.117	0.0156884966781448	Effector Treg
PTRHD1	1.07303433735689e-12	0.692513614182718	0.367	0.238	2.57538971309026e-08	Effector Treg
AKIP1	3.31120311727198e-10	0.692051241069243	0.26	0.156	7.94721860176447e-06	Effector Treg
RPS21	4.22927666547267e-151	-0.691238837544074	0.995	0.999	1.0150686924801e-146	Effector Treg
ADAM17	5.74141592949314e-07	0.690868871326011	0.195	0.123	0.0137799723723765	Effector Treg
RPL3	8.58006879122402e-172	-0.690394116680352	0.999	1	2.05930231058168e-167	Effector Treg
RPS8	9.20461551584029e-202	-0.689533995688698	0.997	1	2.20919976995683e-197	Effector Treg
ATXN7L1	5.86464434163042e-16	0.689436264277331	0.466	0.313	1.40757328843472e-11	Effector Treg
RFX5	6.96693933246983e-09	0.688190239290744	0.214	0.127	0.000167213510918608	Effector Treg
VRK2	7.42150321000767e-08	0.687008988131013	0.254	0.169	0.00178123498543394	Effector Treg
HAPLN3	4.30574836541628e-11	0.686188762959531	0.419	0.302	1.03342266518356e-06	Effector Treg
MAP3K5	3.23275031609538e-19	0.685458202859141	0.563	0.383	7.75892403366053e-15	Effector Treg
UBE2H	1.12963334204223e-14	0.68536542405932	0.46	0.314	2.71123298423556e-10	Effector Treg
C4orf48	8.56294006125648e-13	0.685362954480718	0.391	0.264	2.05519124410217e-08	Effector Treg
TC2N	2.11645090608378e-11	-0.68531753054103	0.334	0.445	5.07969381969167e-07	Effector Treg
GPR89A	1.76191700149517e-06	0.685066226672299	0.181	0.115	0.0422877699528856	Effector Treg
MAST4	3.35733973248737e-09	0.684959652150596	0.311	0.214	8.05795109194294e-05	Effector Treg
OGDH	2.69181991598067e-25	0.684306719007206	0.667	0.454	6.46063698034521e-21	Effector Treg
SKAP2	5.19508444519281e-09	0.683695020876032	0.191	0.108	0.000124687221769073	Effector Treg
ATP6V1C1	8.01540898168094e-07	0.683278333308411	0.17	0.104	0.0192377830969324	Effector Treg
RPL13	7.22274510557776e-223	-0.681278193137168	0.999	1	1.73353105278972e-218	Effector Treg
TNIK	8.66264292576787e-23	0.679244495843071	0.681	0.503	2.07912092861355e-18	Effector Treg
TRAT1	7.78059789198038e-12	-0.679005004638126	0.329	0.45	1.86742130005421e-07	Effector Treg
MCM9	7.5844661947833e-08	0.678425585837005	0.279	0.19	0.00182034773140994	Effector Treg
PICALM	3.8993725274921e-16	0.678107929183533	0.461	0.307	9.35888400323379e-12	Effector Treg
RMND5A	1.10981130468456e-08	0.67798127745931	0.25	0.16	0.000266365811237341	Effector Treg
OXSR1	1.29142269818105e-09	0.677900464179344	0.282	0.184	3.09954361790433e-05	Effector Treg
MAN2A1	2.22816597210511e-10	0.677518103856379	0.32	0.208	5.34782114964947e-06	Effector Treg
TGFBR2	3.72863114696473e-07	-0.676714964077854	0.223	0.31	0.00894908761583006	Effector Treg
RPS27A	3.39843126118146e-214	-0.675853460020909	0.997	1	8.15657486996161e-210	Effector Treg
NNT	2.45726985370349e-09	0.675021284391026	0.294	0.194	5.89769337587376e-05	Effector Treg
LIME1	6.99161730355468e-53	0.674237871919098	0.955	0.879	1.67805806902616e-48	Effector Treg
MIS18BP1	3.07799725847398e-11	0.673669482486896	0.351	0.231	7.38750122006339e-07	Effector Treg
CASP8	2.80739751457896e-25	0.673253779980799	0.752	0.581	6.73803477474096e-21	Effector Treg
APOBEC3G	1.26754159024641e-10	0.6727012293747	0.319	0.207	3.04222657075042e-06	Effector Treg
KLHDC4	1.8725312943697e-07	0.672646665548448	0.163	0.094	0.00449426235961671	Effector Treg
ST8SIA4	2.70177907908657e-13	0.672569888238845	0.384	0.244	6.48453996771567e-09	Effector Treg
EPS15	2.90662235379568e-18	0.671215463739251	0.595	0.433	6.97618431134501e-14	Effector Treg
RPL30	8.74378274650543e-233	-0.670312679566195	0.999	1	2.09859529698877e-228	Effector Treg
FOXN3	4.18813857086639e-28	0.670187712677351	0.764	0.6	1.00519513839364e-23	Effector Treg
SLC25A5	1.61488939201917e-25	0.669842552787507	0.749	0.602	3.8758960297852e-21	Effector Treg
ARHGAP17	1.07541552809661e-09	0.669548414244792	0.312	0.207	2.58110480898468e-05	Effector Treg
PACS1	5.03417394872466e-29	0.669530861766633	0.795	0.634	1.20825208943341e-24	Effector Treg
AP3M1	7.76835839631704e-08	0.669094546640392	0.214	0.133	0.00186448369870005	Effector Treg
PREX1	5.01129450314113e-23	0.66901260931304	0.668	0.495	1.2027607936989e-18	Effector Treg
RPL21	1.73492604307631e-159	-0.668478664878115	0.996	0.999	4.16399599598746e-155	Effector Treg
RORA-AS1	3.39836320018931e-09	0.667716194799509	0.3	0.199	8.15641151677437e-05	Effector Treg
OAS2	5.15213368829601e-11	0.666699409472186	0.389	0.268	1.23656360652793e-06	Effector Treg
GLB1	2.30638928034539e-12	0.666249061176026	0.406	0.276	5.53556491175697e-08	Effector Treg
RAB8B	1.69235009722651e-18	0.666012081194048	0.53	0.361	4.06180946835335e-14	Effector Treg
RPS14	6.38409479275788e-200	-0.665942348360097	0.999	1	1.53224659120982e-195	Effector Treg
HAUS3	1.42199860280836e-07	0.665336773090779	0.287	0.203	0.00341293884660035	Effector Treg
CARS	2.6673539760329e-11	0.665077867080729	0.33	0.214	6.40191627787656e-07	Effector Treg
ACTG1	2.53096369205675e-41	0.664614257535127	0.999	0.993	6.07456595730541e-37	Effector Treg
CTSS	8.89710976752468e-18	0.664128178000445	0.571	0.411	2.1353953153036e-13	Effector Treg
IQGAP2	2.86829675395932e-34	0.663583387488779	0.855	0.694	6.88419903917776e-30	Effector Treg
IL32	4.85616210583057e-90	0.663460204750272	1	0.995	1.16552746702039e-85	Effector Treg
NCOA1	1.52660862474653e-15	0.662927637081109	0.465	0.312	3.66401336025415e-11	Effector Treg
EIF4E3	1.3116194830205e-15	0.662317192915989	0.522	0.369	3.1480179211975e-11	Effector Treg
RPL12	5.33409389856858e-154	-0.661848285135498	0.999	1	1.28023587659545e-149	Effector Treg
SLC1A5	1.51252610913357e-06	0.659221842443966	0.188	0.119	0.0363021391453149	Effector Treg
CAPN15	1.22299389709502e-06	0.65773927598585	0.197	0.127	0.0293530765241775	Effector Treg
TNFRSF1B	2.48897365253822e-29	0.657225866552667	0.766	0.586	5.97378566345698e-25	Effector Treg
ADAM10	7.52198712894839e-21	0.657028452058544	0.594	0.398	1.8053521308189e-16	Effector Treg
HECTD3	1.35070547639526e-06	0.656423722068124	0.159	0.095	0.0324182821389627	Effector Treg
KIAA0232	1.17802623799902e-06	0.655043951688558	0.211	0.14	0.0282738077382145	Effector Treg
ATP2C1	5.0406808204854e-08	0.654321597536787	0.245	0.158	0.0012098138037247	Effector Treg
ATP6V1D	1.48519469446395e-08	0.65427879834822	0.228	0.142	0.000356461578618293	Effector Treg
TBL1XR1	2.86338172622703e-10	0.654176278164818	0.403	0.287	6.87240248111749e-06	Effector Treg
LINC00649	1.34690938424932e-14	0.653341717772849	0.437	0.289	3.23271721313679e-10	Effector Treg
ELF4	4.18253488741199e-09	0.653271663412098	0.273	0.176	0.000100385019832775	Effector Treg
TFPT	1.00132789941674e-06	0.653030096954616	0.195	0.124	0.0240328709139013	Effector Treg
RPL5	8.3552467729492e-157	-0.653005424467366	0.997	1	2.00534277797554e-152	Effector Treg
SLC30A6	3.87461352186868e-07	0.652562712609665	0.197	0.123	0.00929945991383701	Effector Treg
DOCK2	3.25139184881768e-16	0.652285393128038	0.565	0.423	7.80366557634732e-12	Effector Treg
EGLN1	6.39997507401952e-07	0.651283145872947	0.277	0.194	0.0153605801751542	Effector Treg
LRRC8A	9.00753637424689e-08	0.650178112263845	0.219	0.138	0.002161898805183	Effector Treg
MYO9B	4.87200832755973e-10	0.65011767618565	0.389	0.279	1.16933071869761e-05	Effector Treg
PIGS	4.12336175828349e-08	0.64974028907253	0.252	0.165	0.00098964805560562	Effector Treg
CD82	1.62278013703411e-13	0.649399540853246	0.489	0.353	3.89483460689556e-09	Effector Treg
ZMAT3	1.92121250988735e-07	0.648984193047374	0.206	0.13	0.00461110214498062	Effector Treg
DCP2	7.51560683243774e-16	0.648804537856105	0.525	0.371	1.80382079585338e-11	Effector Treg
CAPN1	3.23022387168648e-14	0.648664351982248	0.48	0.337	7.75286031443471e-10	Effector Treg
LMCD1	7.85644328929275e-07	0.647728803886124	0.113	0.059	0.0188562495386315	Effector Treg
ANXA2	2.45540909892841e-40	0.647308744364271	0.89	0.722	5.89322737833807e-36	Effector Treg
HDAC4	1.06172009970564e-11	0.647227583713969	0.32	0.2	2.5482344113035e-07	Effector Treg
TTC13	1.83030711518165e-06	0.647112725710042	0.191	0.123	0.0439292010714748	Effector Treg
MAPKAPK2	6.87899327955595e-11	0.646902301668091	0.361	0.242	1.65102717702622e-06	Effector Treg
CEMIP2	1.06720858202543e-14	0.645485180532064	0.538	0.392	2.56140731771923e-10	Effector Treg
SNAP47	9.04058465120224e-08	0.645107135920472	0.237	0.154	0.00216983072213505	Effector Treg
SASH3	9.32360880426129e-21	0.64500089960777	0.629	0.452	2.23775934911075e-16	Effector Treg
RABGAP1L	4.91798591273955e-26	0.644667658111503	0.739	0.555	1.18036579891662e-21	Effector Treg
PPP1R18	1.51620553300461e-35	0.644210415783651	0.845	0.685	3.63904489976436e-31	Effector Treg
MAP4K4	9.90149880271135e-19	0.643824703477868	0.607	0.444	2.37645872763875e-14	Effector Treg
RPLP0	1.88912519003389e-112	-0.643466839996586	0.995	0.998	4.53408936860034e-108	Effector Treg
INO80B	1.53081608387594e-06	0.6433960282535	0.155	0.093	0.0367411168291065	Effector Treg
PITPNM1	4.40908496274644e-08	0.643318279795841	0.25	0.164	0.00105822448190877	Effector Treg
LDLRAD4	4.9234507571536e-16	0.642936708712971	0.579	0.431	1.18167741622443e-11	Effector Treg
RIOK3	1.25240572501317e-12	0.642383924971775	0.437	0.303	3.00589898060411e-08	Effector Treg
YWHAH	2.89367359468531e-19	0.642092904346325	0.59	0.411	6.94510599460421e-15	Effector Treg
DIAPH1	3.30315475696644e-22	0.641743348191002	0.657	0.477	7.92790173219514e-18	Effector Treg
RPL9	3.65940895226307e-139	-0.64166624002433	0.997	0.999	8.78294742632659e-135	Effector Treg
RPS13	3.56909420675229e-177	-0.640967169766026	0.997	1	8.56618300562617e-173	Effector Treg
SPTAN1	2.20765410926779e-29	0.639798356464742	0.822	0.664	5.29859062765363e-25	Effector Treg
WDR7	4.99975701850249e-07	0.639400170655173	0.297	0.215	0.0119999168201078	Effector Treg
CLINT1	8.03222561004139e-14	0.638840215233668	0.489	0.348	1.92781446866604e-09	Effector Treg
GPR155	6.91878067869761e-08	0.638020777036957	0.28	0.192	0.00166057655069421	Effector Treg
DIP2B	2.85302150786102e-10	0.637481292768177	0.314	0.205	6.84753692101724e-06	Effector Treg
SRGN	7.25406781201487e-40	0.63681763434798	0.919	0.808	1.74104881556169e-35	Effector Treg
ANXA4	4.78619778212832e-07	0.636308764661837	0.174	0.106	0.0114873532968862	Effector Treg
IL12RB1	2.88069735911491e-09	0.636052751433124	0.291	0.191	6.9139617316117e-05	Effector Treg
TMEM154	1.40947622097971e-11	0.634516804578865	0.403	0.278	3.38288387797339e-07	Effector Treg
BCAS3	1.15051391454353e-11	0.634159623955921	0.424	0.303	2.76134844629592e-07	Effector Treg
CALCOCO1	1.49694215788865e-12	0.63367572166204	0.44	0.306	3.59281087314856e-08	Effector Treg
PAG1	7.98075889378966e-19	0.633180544935569	0.64	0.481	1.91546194209846e-14	Effector Treg
OPTN	3.18990827549915e-30	0.633164375205815	0.793	0.65	7.65609885202551e-26	Effector Treg
BTN3A3	1.79059276257122e-12	0.631896730679854	0.414	0.281	4.29760168944718e-08	Effector Treg
ARMC9	1.97202014912814e-09	-0.6318064996592	0.262	0.371	4.73304555992244e-05	Effector Treg
ERBIN	3.98511549517183e-15	0.631574897790048	0.504	0.351	9.56467569996192e-11	Effector Treg
ALOX5AP	6.23395447221522e-20	0.630633058218664	0.682	0.532	1.49621141287637e-15	Effector Treg
CCR7	2.02981139328733e-12	-0.630287971608116	0.389	0.512	4.87175032502892e-08	Effector Treg
ZC3H12D	1.43647570350517e-06	0.62985448222031	0.252	0.175	0.0344768533598277	Effector Treg
C21orf91	1.46482188080907e-13	0.629644076892039	0.41	0.268	3.51571899612985e-09	Effector Treg
CHFR	6.51578981045898e-09	0.629535124033281	0.225	0.137	0.000156385471240826	Effector Treg
EIF3A	8.32232168743993e-32	0.6294829055789	0.839	0.684	1.99744042820246e-27	Effector Treg
CTSD	2.96000813367353e-19	0.629464664054589	0.571	0.383	7.10431552162983e-15	Effector Treg
CCM2	3.57298484257569e-33	0.629104755083955	0.85	0.68	8.57552092066591e-29	Effector Treg
GLRX3	2.68455329681244e-10	0.628840390788879	0.343	0.231	6.44319636767955e-06	Effector Treg
NCOA2	6.32152282917676e-13	0.628693103243558	0.421	0.285	1.51722869423071e-08	Effector Treg
IBTK	9.4214039365252e-11	0.628007579731911	0.408	0.293	2.26123115880541e-06	Effector Treg
TRPC4AP	3.92509340421357e-11	0.626320478428499	0.394	0.271	9.42061667945298e-07	Effector Treg
RPL34	1.07418551961861e-184	-0.626259650790344	0.999	1	2.57815266563663e-180	Effector Treg
TRIP12	4.81269430242362e-10	0.626128524304598	0.399	0.287	1.15509475952469e-05	Effector Treg
ELOVL5	2.68485811683938e-22	0.625983611619384	0.703	0.537	6.44392796622618e-18	Effector Treg
CCDC88C	6.00323792677292e-19	0.625788060988472	0.658	0.483	1.44083713480477e-14	Effector Treg
WNK1	1.61216799370539e-19	0.625642484033869	0.665	0.52	3.86936440169231e-15	Effector Treg
SNED1	1.31787062743969e-12	0.625340904468172	0.408	0.271	3.16302129291799e-08	Effector Treg
RPL36	2.65474661208377e-155	-0.624431761091148	0.996	0.998	6.37165734366226e-151	Effector Treg
ATP2B1	3.08405039808529e-20	0.624343702407412	0.711	0.539	7.4020293604445e-16	Effector Treg
ISOC1	8.49750480926533e-07	0.624251544385165	0.196	0.125	0.0203948612927177	Effector Treg
GCH1	2.43154342047986e-09	0.623658173567432	0.277	0.177	5.83594736349372e-05	Effector Treg
RPS3A	2.89773980823808e-76	-0.623042757720908	0.997	1	6.95486531375222e-72	Effector Treg
NIN	1.71001388725238e-11	0.621838014708312	0.438	0.313	4.10420433079444e-07	Effector Treg
UBE2L6	1.74947586608945e-17	0.621812251415924	0.652	0.503	4.19891702620129e-13	Effector Treg
SGTB	1.30527253814371e-12	0.621547357462702	0.44	0.308	3.13278461879872e-08	Effector Treg
MYH9	3.84585608458493e-39	0.621495989501511	0.933	0.823	9.2304391886123e-35	Effector Treg
EFHD2	1.26411913066721e-17	0.620144244040624	0.534	0.366	3.03401232551438e-13	Effector Treg
CERT1	8.59627275179571e-08	0.62011620040954	0.303	0.212	0.00206319142315849	Effector Treg
CASK	1.83084065073702e-24	0.619157507376807	0.798	0.65	4.39420064583392e-20	Effector Treg
MTMR1	3.35245437983931e-07	0.618987142803263	0.248	0.167	0.00804622575705233	Effector Treg
BCAP29	9.87307577257024e-07	0.61888025440735	0.204	0.131	0.0236963691617458	Effector Treg
ARHGEF6	1.61892948768407e-14	0.618306571447151	0.504	0.356	3.88559266339053e-10	Effector Treg
ARNTL	5.10357081286978e-09	0.61676608012388	0.273	0.176	0.000122490803079688	Effector Treg
RPL39	3.57424587026372e-131	-0.616505064066747	0.996	0.999	8.57854751321997e-127	Effector Treg
TPP1	8.89663327195096e-14	0.616301885185009	0.41	0.263	2.13528095160095e-09	Effector Treg
RARA	1.17366466474626e-10	0.61581244930789	0.403	0.283	2.81691256185749e-06	Effector Treg
DHFR	1.86690312915401e-06	0.615744820165061	0.245	0.168	0.0448075420028254	Effector Treg
UBE2F	3.61292985520161e-11	0.615506654002288	0.374	0.253	8.67139294546939e-07	Effector Treg
SPIDR	1.08453548767752e-09	0.615493146586159	0.423	0.309	2.60299362397481e-05	Effector Treg
MEMO1	2.98509861591834e-09	0.614521262181935	0.227	0.135	7.16453518806562e-05	Effector Treg
GPX4	1.8176108379151e-30	-0.614490930654977	0.648	0.781	4.36244777208003e-26	Effector Treg
NADSYN1	1.04145992579718e-12	0.614227129556854	0.375	0.236	2.4996079679058e-08	Effector Treg
ZEB1	1.52475930546379e-16	0.613731942629621	0.606	0.461	3.65957480904365e-12	Effector Treg
DPYD	3.77161174758058e-29	0.613213210381558	0.844	0.677	9.05224535536816e-25	Effector Treg
STRN	1.1349431925721e-08	0.612988118435861	0.3	0.201	0.000272397715649229	Effector Treg
PLEKHM1	8.57361484294295e-08	0.612293979924293	0.229	0.147	0.00205775329845474	Effector Treg
MT-ND2	2.2721184774032e-50	-0.612061799671255	0.927	0.963	5.45331155761543e-46	Effector Treg
SYNE2	9.44562898983758e-39	0.611816476986203	0.927	0.821	2.26704541385092e-34	Effector Treg
MCL1	1.17629993309594e-22	0.611546473839729	0.739	0.592	2.82323746942357e-18	Effector Treg
NCKAP1L	2.69113830340736e-14	0.611121077134144	0.504	0.356	6.45900104200802e-10	Effector Treg
BTN3A1	1.60831867105083e-12	0.610939385865913	0.476	0.341	3.8601256423891e-08	Effector Treg
SMC4	2.00747002089593e-11	0.610624493709166	0.403	0.275	4.81812879715233e-07	Effector Treg
RPS2	9.10972592956416e-146	-0.610465045809195	0.999	1	2.18642532035469e-141	Effector Treg
GBP4	5.51268006960994e-07	0.610129126586909	0.397	0.304	0.0132309834350708	Effector Treg
ABI1	1.58757022995791e-18	0.609606098288248	0.625	0.458	3.81032730892198e-14	Effector Treg
KIAA2013	3.99848516630447e-13	0.609585049419652	0.403	0.26	9.59676424764735e-09	Effector Treg
AKAP13	5.49395035979088e-27	0.609488274977165	0.795	0.622	1.31860302585341e-22	Effector Treg
EZR	6.18330430143905e-42	0.609258589116207	0.931	0.834	1.48405486538839e-37	Effector Treg
CD28	7.11225493868667e-22	0.60871506248109	0.684	0.514	1.70701230783419e-17	Effector Treg
PSME4	5.53287850150029e-09	0.60867260522281	0.288	0.19	0.000132794616914508	Effector Treg
SEL1L3	4.22516415292846e-09	0.60755724059894	0.343	0.237	0.000101408164834436	Effector Treg
UBR4	7.07728332929964e-08	0.607520676899236	0.327	0.235	0.00169861877186521	Effector Treg
MRPL28	1.19545946711089e-08	0.607497882202212	0.32	0.22	0.000286922226701286	Effector Treg
TRIB2	1.22981780758607e-10	0.60698802084364	0.407	0.286	2.95168571998733e-06	Effector Treg
GOLGB1	1.53072216853511e-09	0.606555602598362	0.417	0.315	3.67388627670112e-05	Effector Treg
EP300	1.51747391917611e-07	0.60629882595694	0.315	0.225	0.00364208915341457	Effector Treg
RPS25	2.2623613000933e-172	-0.605609185315776	0.999	1	5.42989335635392e-168	Effector Treg
CTSA	1.46009511941988e-14	0.605507546793777	0.538	0.389	3.50437429611966e-10	Effector Treg
DCP1B	1.26352850643013e-08	0.605171134700819	0.332	0.227	0.000303259476828296	Effector Treg
NF1	8.93883932270543e-10	0.604850484287646	0.355	0.243	2.14541082584253e-05	Effector Treg
CLPX	2.01079707597301e-08	0.603875226158938	0.271	0.177	0.000482611406204281	Effector Treg
HNRNPLL	1.33464933591966e-11	0.60370785457156	0.475	0.348	3.20329187114078e-07	Effector Treg
ICOS	7.53682305048303e-11	0.603011805364275	0.579	0.455	1.80891290034643e-06	Effector Treg
SGPP1	6.70304762279018e-07	0.602724004149464	0.207	0.132	0.0160879845994587	Effector Treg
NSD2	1.61980315466302e-08	0.602122502735667	0.28	0.186	0.00038876895515067	Effector Treg
RPL35	1.89378586650084e-119	-0.601901991872058	0.995	0.998	4.54527545818866e-115	Effector Treg
RPL10	2.42697765586083e-192	-0.601814206086378	1	1	5.82498907183157e-188	Effector Treg
PPP3CB	6.50035179292430e-11	0.601661203473848	0.416	0.296	1.56014943381976e-06	Effector Treg
SQOR	4.78137848262039e-12	0.601370792997455	0.408	0.275	1.14757864961372e-07	Effector Treg
EMB	1.94375156566669e-24	0.59970195286356	0.746	0.58	4.66519813275662e-20	Effector Treg
DGKH	2.05163605859892e-07	0.598796996233455	0.255	0.169	0.00492413170424327	Effector Treg
TCEAL4	1.99294560796902e-06	0.598768099249194	0.271	0.194	0.0478326875368644	Effector Treg
RPL11	2.1548108133666e-210	-0.598479563579242	0.999	1	5.17176143316118e-206	Effector Treg
SNHG16	2.94945352045625e-07	-0.598347749058073	0.209	0.298	0.00707898339444704	Effector Treg
XAF1	5.28727483322049e-08	0.5979038154069	0.405	0.306	0.00126899883272125	Effector Treg
NPC1	8.49212882101753e-07	0.597848723833083	0.215	0.142	0.0203819583833242	Effector Treg
APOO	5.46380078464092e-19	-0.597481772810688	0.57	0.683	1.31136682632167e-14	Effector Treg
FMNL1	9.1375284653319e-31	0.597337324308872	0.831	0.667	2.19309820696431e-26	Effector Treg
UGP2	4.20102503332336e-16	0.597197043709529	0.626	0.474	1.00828801824794e-11	Effector Treg
KIFAP3	1.19780568766922e-06	0.597121528841749	0.287	0.207	0.028748534309749	Effector Treg
FLNA	2.23399763225396e-33	0.596909495045101	0.891	0.748	5.36181771717273e-29	Effector Treg
BMT2	3.64780943904004e-07	0.596416309561236	0.211	0.136	0.00875510743464	Effector Treg
UBR2	2.48991537330388e-10	0.596075202936269	0.416	0.294	5.97604588746665e-06	Effector Treg
RNF111	2.87158793822909e-09	0.595812140224859	0.356	0.248	6.89209821054363e-05	Effector Treg
RPL22	4.41660892355761e-108	-0.595706372735268	0.995	0.998	1.06003030774306e-103	Effector Treg
PIM2	8.46594240420642e-18	0.595145377348076	0.739	0.605	2.03191083643358e-13	Effector Treg
ARHGAP25	3.55913459846141e-19	0.594806841636839	0.695	0.536	8.54227894976722e-15	Effector Treg
LAP3	2.02752481604787e-08	0.59473513204702	0.306	0.207	0.000486626231099649	Effector Treg
RPS10-NUDT3	5.22286929345959e-15	-0.594341468921954	0.508	0.603	1.25354085912324e-10	Effector Treg
CAMKMT	7.62019474811115e-07	0.59426209060854	0.344	0.261	0.0182892294149416	Effector Treg
PECR	2.92144824470801e-07	0.594217877570451	0.214	0.136	0.0070117679321237	Effector Treg
SELPLG	2.84872391943427e-50	0.594108934356567	0.939	0.839	6.83722227903419e-46	Effector Treg
ATE1	5.57098577981693e-08	0.593891012668521	0.284	0.191	0.00133709229701386	Effector Treg
RPS4X	2.09473703077493e-120	-0.592217893656554	0.999	1	5.02757834756291e-116	Effector Treg
TSPAN5	2.43112440535735e-09	0.592204411218378	0.376	0.269	5.83494168529818e-05	Effector Treg
CCDC186	3.76281717951278e-11	0.591949875085239	0.384	0.26	9.03113751254863e-07	Effector Treg
CLDND1	4.7231608373498e-24	0.591933454622386	0.787	0.622	1.13360583257232e-19	Effector Treg
RPS27	5.85479944954916e-164	-0.591873019936434	0.999	1	1.40521041588629e-159	Effector Treg
HACD4	8.02609372239023e-11	0.591427272696216	0.437	0.316	1.92634275431088e-06	Effector Treg
PYCARD	1.41649082634931e-11	0.591292246962389	0.425	0.299	3.39971963232099e-07	Effector Treg
PRKCQ-AS1	3.31406007091774e-11	-0.591194418474085	0.465	0.564	7.95407557620967e-07	Effector Treg
MRPS11	1.80869636939651e-08	0.591185932737843	0.234	0.145	0.000434105215618857	Effector Treg
MIB1	1.42058564218461e-06	0.590198309207716	0.265	0.187	0.0340954759980729	Effector Treg
STX7	9.62341763051291e-08	0.590195120950674	0.218	0.136	0.0023097164654994	Effector Treg
TAF1B	1.45406359270055e-06	0.588636472553303	0.205	0.134	0.0348989802884058	Effector Treg
SMCHD1	1.4746461853467e-44	0.588215500190199	0.976	0.894	3.53929830945061e-40	Effector Treg
AKIRIN2	1.37532527194064e-10	0.58794348122508	0.429	0.31	3.30091818518472e-06	Effector Treg
LAX1	1.97765461243273e-07	0.587692023979856	0.234	0.152	0.00474656883529979	Effector Treg
SPAG9	5.18479182391565e-07	0.587569248869185	0.293	0.209	0.0124440188565799	Effector Treg
CD58	8.19527543670213e-12	0.587497322625214	0.471	0.33	1.96694805756288e-07	Effector Treg
TYMP	1.97018181703495e-09	0.587397943753832	0.239	0.146	4.72863337906558e-05	Effector Treg
BIRC6	1.15788331838379e-17	0.585501050887723	0.618	0.457	2.77903575245294e-13	Effector Treg
SLA	6.52108140540109e-10	0.585188659109456	0.399	0.283	1.56512474811032e-05	Effector Treg
RPS9	7.24172827066368e-126	-0.58432296432357	0.997	0.998	1.73808720224199e-121	Effector Treg
RPL8	3.3280096032914e-147	-0.5842103068483	0.999	1	7.98755584885969e-143	Effector Treg
ASXL1	4.20049274636862e-17	0.5840101615595	0.644	0.477	1.00816026405593e-12	Effector Treg
FBXW11	2.30390235204416e-08	0.58398804121846	0.297	0.199	0.000552959603514119	Effector Treg
ARHGAP30	5.23951209618326e-19	0.583744632641669	0.706	0.574	1.25753529820495e-14	Effector Treg
GET3	5.67993132432896e-11	0.583269204200266	0.417	0.287	1.36324031715219e-06	Effector Treg
RPL19	6.95478444009411e-195	-0.583228994692044	1	1	1.66921781346699e-190	Effector Treg
PYHIN1	2.77507414230083e-23	0.582542356534792	0.752	0.571	6.66045544893621e-19	Effector Treg
PRR5	1.13871372757317e-07	0.581958080336915	0.306	0.213	0.00273302681754836	Effector Treg
ARID2	8.97640093100668e-10	0.581692959592456	0.378	0.264	2.15442598745091e-05	Effector Treg
UBR5	5.52312173773412e-11	0.580546397199851	0.417	0.296	1.32560444827357e-06	Effector Treg
AC138123.1	1.30899046101332e-28	-0.579722544026466	0.709	0.823	3.14170800547806e-24	Effector Treg
CAPN2	3.37067863296362e-19	0.579677982436764	0.7	0.538	8.08996578697599e-15	Effector Treg
PIK3R5	1.6645531854965e-15	0.578762441894492	0.649	0.503	3.99509410051015e-11	Effector Treg
VCP	6.45379092747893e-22	0.578312929427262	0.757	0.606	1.54897436050422e-17	Effector Treg
FNBP1	1.23623804244021e-25	0.578249439917567	0.836	0.685	2.96709492566075e-21	Effector Treg
PARP1	4.65456206444717e-23	0.578151564392599	0.727	0.534	1.11714144108796e-18	Effector Treg
RPS10	8.95221634608436e-57	-0.577788076240934	0.963	0.971	2.14862144522371e-52	Effector Treg
SKAP1	4.95457008721857e-50	0.577479986046788	0.967	0.888	1.18914636663333e-45	Effector Treg
SLC25A12	1.90919143542589e-06	0.577369717952453	0.206	0.134	0.0458225036416568	Effector Treg
PARVG	5.9533630673865e-09	0.576879116999111	0.375	0.267	0.000142886666980343	Effector Treg
NCOA3	1.52128583629936e-09	0.576552571846741	0.453	0.332	3.6512381357021e-05	Effector Treg
PPP1CA	9.60120961490361e-36	0.57615742331128	0.9	0.809	2.30438631967302e-31	Effector Treg
S100A4	2.2337471530849e-71	0.575836582419799	0.996	0.975	5.36121654211907e-67	Effector Treg
ITGA4	4.05286524704699e-11	-0.574637129932499	0.195	0.323	9.72728187943747e-07	Effector Treg
RFFL	4.4050778391546e-10	0.574484055260994	0.371	0.256	1.0572627321755e-05	Effector Treg
RPL18A	8.93610743913401e-173	-0.572995797201275	0.999	1	2.14475514646655e-168	Effector Treg
CST7	1.50097362472281e-13	0.572740828623562	0.387	0.242	3.60248679669722e-09	Effector Treg
CLIC1	6.27003402735774e-42	0.569456975732864	0.95	0.866	1.50487086690613e-37	Effector Treg
NLRC3	2.36482148217566e-10	0.569329008647912	0.369	0.25	5.6758080393698e-06	Effector Treg
PDE4B	4.60505773790912e-14	0.5692307679647	0.549	0.393	1.10525990767557e-09	Effector Treg
TCP11L2	8.74407124616117e-08	0.569167816754268	0.37	0.279	0.00209866453979114	Effector Treg
ZC3H18	1.2500778738517e-07	0.5688525330681	0.314	0.222	0.00300031190503145	Effector Treg
SFT2D1	1.24689548758015e-11	0.568444901935052	0.449	0.317	2.99267385974111e-07	Effector Treg
SURF4	1.78379994665455e-09	0.568315720780858	0.406	0.294	4.28129825196557e-05	Effector Treg
CASP4	2.01302059439526e-10	0.567951210981609	0.529	0.42	4.83145072860807e-06	Effector Treg
MFGE8	2.98391093862372e-07	0.567788379816737	0.239	0.156	0.00716168464379078	Effector Treg
IKBKE	1.72259481212675e-07	0.567716699504938	0.364	0.269	0.00413439980858542	Effector Treg
RB1	1.5242931233857e-11	0.567183084444511	0.485	0.353	3.65845592543803e-07	Effector Treg
RPS29	1.33608085108998e-65	-0.566525970240265	0.976	0.987	3.20672765070107e-61	Effector Treg
MINK1	1.90976539508478e-07	0.56636961206685	0.305	0.214	0.00458362792474298	Effector Treg
APOL6	5.62246964884779e-10	0.56624729990413	0.373	0.254	1.34944894041996e-05	Effector Treg
LCP1	5.75062388500832e-33	0.566065501678136	0.909	0.795	1.38020723864085e-28	Effector Treg
MTHFD2	1.5255979255451e-07	0.565786428224503	0.307	0.218	0.0036615875811008	Effector Treg
SMS	7.46197520447854e-10	0.563505610195889	0.448	0.323	1.79094866882689e-05	Effector Treg
PLCB2	4.27379117472894e-08	0.562714942675816	0.307	0.21	0.00102575261984669	Effector Treg
AL133415.1	2.00434090209308e-10	0.562373645623168	0.484	0.362	4.81061859911361e-06	Effector Treg
ATAD2	1.83508489091416e-06	0.561900491628291	0.207	0.136	0.0440438724668308	Effector Treg
GMDS	1.76589615541143e-08	0.56176861142333	0.332	0.229	0.000423832736260296	Effector Treg
RPS3	2.92433110419562e-181	-0.561437679173991	0.999	1	7.01868708317991e-177	Effector Treg
TRIM38	6.28094474815289e-09	0.561332359508346	0.383	0.275	0.000150748954900417	Effector Treg
RNASEH2B	7.49412219769564e-15	0.561328714649408	0.602	0.455	1.79866426866893e-10	Effector Treg
USO1	8.73148522322175e-09	0.561265811737941	0.324	0.222	0.000209564376842545	Effector Treg
UBR1	6.04397511175036e-07	0.560683840339901	0.307	0.221	0.014506144665712	Effector Treg
ACTR2	1.89218407638238e-26	0.560239508964164	0.794	0.642	4.54143100172535e-22	Effector Treg
SNX5	2.11784046847792e-08	0.560123966151619	0.397	0.298	0.000508302890839386	Effector Treg
RPS20	6.45725343832132e-50	-0.5600916242881	0.928	0.955	1.5498053977315e-45	Effector Treg
RORA	3.73569121710028e-23	0.560024561654384	0.8	0.631	8.96603249016239e-19	Effector Treg
IL10RB	1.54687991097043e-06	0.559252800802057	0.273	0.194	0.0371266647432013	Effector Treg
CLTB	7.04882569390093e-16	0.559008216280083	0.576	0.408	1.69178865479316e-11	Effector Treg
KIAA1109	2.56190883412315e-09	0.558954771937976	0.438	0.323	6.14883739277897e-05	Effector Treg
OGA	2.23955863623348e-13	0.558745754249517	0.58	0.436	5.37516468282397e-09	Effector Treg
RB1CC1	2.32130951283226e-14	0.558190256355054	0.499	0.348	5.57137496174871e-10	Effector Treg
ZDHHC20	2.13571844840591e-07	0.557953818668713	0.306	0.216	0.00512593784801903	Effector Treg
GPRIN3	6.29952167603885e-15	0.557561469853567	0.626	0.467	1.51194819746608e-10	Effector Treg
GLIPR2	7.31197719816624e-11	0.55597119535434	0.41	0.281	1.75494764733188e-06	Effector Treg
APBA3	6.44751264339156e-07	0.55556196761014	0.287	0.201	0.0154746750954041	Effector Treg
PAFAH1B1	7.32147981141055e-13	0.554813621279285	0.554	0.418	1.75722836953665e-08	Effector Treg
RPS23	2.366377200791e-168	-0.55469917727256	0.997	1	5.67954191961848e-164	Effector Treg
RPL35A	2.35464233517903e-145	-0.554434785342432	0.997	0.999	5.65137706866318e-141	Effector Treg
OOEP	1.36632865198609e-22	-0.553967326504394	0.649	0.753	3.27932539763182e-18	Effector Treg
GMIP	5.72570926897857e-09	0.553057400479873	0.382	0.268	0.000137422748164755	Effector Treg
PARP12	5.9150838470075e-07	0.552379515074505	0.323	0.233	0.0141967927412027	Effector Treg
DDX19B	5.66790019944604e-08	0.55215258508399	0.292	0.197	0.00136035272686904	Effector Treg
EEF1A1	2.83920716712735e-209	-0.552066959499202	1	1	6.81438112182236e-205	Effector Treg
RNF169	3.48183216221484e-08	0.551610340572177	0.342	0.242	0.000835674537253184	Effector Treg
SAP30L	3.7241374507025e-08	0.551588706247432	0.324	0.225	0.000893830229543108	Effector Treg
ZNF831	2.33205517313228e-09	0.551530465185936	0.471	0.362	5.59716562103479e-05	Effector Treg
TUT7	4.68710484157278e-08	0.551166066943551	0.339	0.241	0.00112495203302588	Effector Treg
ARPC5	3.69193265672151e-21	0.550551201727892	0.781	0.659	8.86100756939731e-17	Effector Treg
SAMSN1	3.27746279302063e-14	0.55040513112015	0.621	0.472	7.8662384495288e-10	Effector Treg
OSTF1	5.2595115607999e-16	0.550203389025033	0.598	0.443	1.26233536970758e-11	Effector Treg
SH2D1A	2.11468564354386e-08	0.550133041794441	0.342	0.24	0.000507545701306962	Effector Treg
BORCS5	1.5882358022742e-08	0.55000965350159	0.319	0.22	0.000381192474903832	Effector Treg
KIDINS220	9.71028060489569e-08	0.549723596757236	0.314	0.219	0.00233056444798101	Effector Treg
RPL38	2.65646524737416e-61	-0.547651894422571	0.971	0.979	6.37578224022271e-57	Effector Treg
AC008555.4	1.51565830784954e-13	0.547625124807644	0.512	0.361	3.63773150466967e-09	Effector Treg
ITCH	1.20194601421321e-06	0.546892822032402	0.334	0.247	0.0288479062871313	Effector Treg
TBK1	1.10879411101967e-07	0.546813140024848	0.287	0.194	0.00266121674585831	Effector Treg
CHCHD10	7.03534703202641e-08	-0.546811890008543	0.309	0.401	0.00168855364115666	Effector Treg
CD53	5.47478221417111e-38	0.546675081536537	0.907	0.791	1.31400247922321e-33	Effector Treg
YAF2	2.06322878602109e-06	0.54610400679219	0.252	0.174	0.0495195540932923	Effector Treg
PTPN18	1.32884030822045e-08	0.546010409946926	0.366	0.26	0.000318934962375991	Effector Treg
RAB4B	4.89318119402933e-07	0.545668955927892	0.327	0.241	0.0117441241837898	Effector Treg
PHKB	7.01744705085904e-08	0.545487225932828	0.37	0.272	0.00168425746667668	Effector Treg
PARP9	6.70451582142837e-08	0.545027220208025	0.288	0.195	0.00160915084230102	Effector Treg
CAT	4.29420292070726e-08	0.5448659860607	0.33	0.23	0.00103065164299895	Effector Treg
MFSD6	1.26948063828879e-09	0.544633057203189	0.389	0.274	3.04688047995693e-05	Effector Treg
ITPK1	1.40234798538335e-06	0.544624692438239	0.225	0.149	0.0336577539971857	Effector Treg
JUNB	2.90607543708594e-26	-0.542895413872294	0.958	0.976	6.97487165654998e-22	Effector Treg
TERF2IP	1.94032255889505e-22	0.542253729566462	0.78	0.64	4.65696817360401e-18	Effector Treg
MAP1LC3B	4.92141588769644e-20	0.542196820281439	0.73	0.559	1.18118902720602e-15	Effector Treg
VAV3	4.60153275635869e-07	0.542044997243836	0.378	0.283	0.0110441387685365	Effector Treg
CNN2	7.34662658041199e-27	0.542037293150548	0.881	0.82	1.76326384556468e-22	Effector Treg
ISG20	3.98301208630737e-34	0.541420032853238	0.928	0.85	9.55962730834632e-30	Effector Treg
LRBA	5.726991877891e-16	0.540567244494496	0.648	0.482	1.37453532061262e-11	Effector Treg
TMEM167A	1.2850041319402e-08	0.540433040088797	0.325	0.222	0.000308413841706968	Effector Treg
PLCG1	3.63653256765995e-10	0.539819726639771	0.442	0.323	8.72804181564065e-06	Effector Treg
GAK	7.71088599337438e-08	0.539776069705935	0.296	0.199	0.00185068974726978	Effector Treg
SVBP	9.72170148837102e-10	0.53934213758394	0.406	0.289	2.33330557422393e-05	Effector Treg
ACSL5	3.77586402123244e-09	0.539055703871381	0.352	0.243	9.06245123735998e-05	Effector Treg
TMEM173	3.74127451035091e-13	0.538832788922097	0.626	0.492	8.97943295229323e-09	Effector Treg
PSMB4	2.10575163357848e-10	0.538553336187132	0.493	0.364	5.05401449575172e-06	Effector Treg
WASHC3	3.51400227234929e-09	0.538331339278304	0.437	0.32	8.43395685386554e-05	Effector Treg
CD5	5.53497662747386e-18	0.538058148584527	0.738	0.599	1.32844974036e-13	Effector Treg
CYB5R4	2.1488957853181e-07	0.537998058892645	0.275	0.186	0.00515756477434198	Effector Treg
CASC4	3.34798155360215e-07	0.537678680934119	0.32	0.233	0.00803549052680052	Effector Treg
DHX8	1.87828623856645e-06	0.536884284288996	0.25	0.172	0.0450807480118334	Effector Treg
SMAP2	5.14794726198586e-32	0.536742856526068	0.887	0.764	1.23555882234923e-27	Effector Treg
SNHG6	5.84937881584151e-26	-0.536426319057682	0.77	0.849	1.40390940959012e-21	Effector Treg
OS9	1.02307753264693e-13	0.536116355690276	0.52	0.365	2.45548838610589e-09	Effector Treg
RAB27A	1.13281248290178e-07	0.535777172943404	0.296	0.204	0.00271886324021256	Effector Treg
RBFOX2	8.41867555418938e-45	-0.535670824697392	0.931	0.95	2.02056631976099e-40	Effector Treg
RPS28	1.1227850358211e-153	-0.535408218862542	0.996	1	2.69479636447423e-149	Effector Treg
PASK	7.43076871650317e-07	-0.5344664313773	0.273	0.362	0.0178345879964793	Effector Treg
VPS13B	2.63552264658961e-08	0.533949846528431	0.448	0.35	0.000632551790407971	Effector Treg
IL6R	2.38997975623896e-10	0.533782252360683	0.462	0.341	5.73619041294914e-06	Effector Treg
IFI27L2	5.31254878860728e-09	0.53306697677635	0.351	0.242	0.000127506483475363	Effector Treg
HSP90AB1	7.03667875062105e-36	-0.532960389477547	0.853	0.913	1.68887326693656e-31	Effector Treg
SCFD1	1.29068424311583e-08	0.532871783459893	0.374	0.265	0.00030977712519023	Effector Treg
ANKRD44	6.30250553667273e-27	0.532352574981501	0.873	0.709	1.51266435385682e-22	Effector Treg
CREBBP	9.69258741326769e-08	0.532322181383391	0.375	0.28	0.00232631790505838	Effector Treg
PQBP1	1.54760692320743e-11	0.532307715238184	0.461	0.33	3.71441137639015e-07	Effector Treg
CD2	2.73117695342944e-28	0.532130304756909	0.88	0.771	6.55509780592601e-24	Effector Treg
SAMM50	8.16428525293852e-07	0.532023807387926	0.305	0.218	0.0195951010355777	Effector Treg
USP48	6.72711470628438e-09	0.532023251203141	0.43	0.318	0.000161457480065531	Effector Treg
VAMP5	2.37815359922733e-10	0.530901274704589	0.479	0.359	5.7078064535055e-06	Effector Treg
RAP1GDS1	1.01373557012134e-11	0.530862344824795	0.558	0.425	2.43306674184823e-07	Effector Treg
LRRC8C	6.82754202411855e-14	0.530728549976141	0.594	0.441	1.63867836120869e-09	Effector Treg
ASCC3	5.11934808057821e-08	0.530523103222788	0.417	0.316	0.00122869473281958	Effector Treg
RUNX1	5.98731786091059e-12	0.529336491818602	0.551	0.423	1.43701615979715e-07	Effector Treg
PTPRCAP	3.1241061300945e-15	0.529223181852156	0.603	0.447	7.49816712283981e-11	Effector Treg
PLEKHA2	1.16825159428016e-07	0.528413193722666	0.28	0.19	0.0028039206514318	Effector Treg
TRIM22	7.0214228204201e-14	0.527688805865431	0.725	0.601	1.68521169112903e-09	Effector Treg
ITGAL	8.81052946407855e-10	0.527675527469064	0.47	0.35	2.11461517667349e-05	Effector Treg
RPLP2	1.47212152113844e-118	-0.527563729025377	0.997	1	3.53323886288437e-114	Effector Treg
RPL23A	3.724398572387e-119	-0.527532618845573	0.997	0.998	8.93892901358603e-115	Effector Treg
RCSD1	3.5118886588279e-33	0.527502070792877	0.9	0.768	8.42888397005285e-29	Effector Treg
STX8	2.95620662405476e-10	0.527249347177361	0.426	0.303	7.09519151839382e-06	Effector Treg
FBXO11	1.31600968387095e-06	0.526246643214781	0.319	0.235	0.0315855484225868	Effector Treg
CD52	7.24450762594356e-86	0.525644391235137	1	0.997	1.73875427530271e-81	Effector Treg
PAPSS1	1.20679274165861e-09	0.525487800969377	0.293	0.184	2.89642325925484e-05	Effector Treg
RNF213	1.75672795538363e-14	0.525427040844477	0.697	0.574	4.21632276571625e-10	Effector Treg
RPL6	1.51027345841359e-136	-0.52470570044138	0.996	1	3.62480732753846e-132	Effector Treg
ATP2A3	2.52859656016089e-08	0.523802614097434	0.414	0.309	0.000606888460404216	Effector Treg
SNHG8	1.74503177045177e-10	-0.523329131905822	0.451	0.546	4.1882507522613e-06	Effector Treg
RNPEPL1	1.1042579607746e-24	0.523142151064717	0.791	0.619	2.65032953165511e-20	Effector Treg
CAPZB	2.18962893159065e-40	0.521888211765908	0.939	0.834	5.25532839871071e-36	Effector Treg
HDAC7	2.93352560876841e-08	0.520972731102754	0.388	0.286	0.000704075481360506	Effector Treg
USP4	8.01811321317505e-08	0.520887311863626	0.36	0.258	0.00192442735229414	Effector Treg
TPST2	1.49737173275038e-07	0.519729423048589	0.325	0.229	0.00359384189577419	Effector Treg
TM9SF2	2.76867934723796e-13	0.51964254187388	0.579	0.438	6.64510730130583e-09	Effector Treg
DBI	8.9541723916281e-21	0.518748534830266	0.744	0.6	2.14909091571466e-16	Effector Treg
EFR3A	1.82162351454011e-09	0.518743075824136	0.426	0.311	4.37207859724773e-05	Effector Treg
SAMD9	1.45406747803055e-08	0.51835625539581	0.446	0.337	0.000348990735402112	Effector Treg
JPT1	2.68744305392125e-15	0.517958359789982	0.603	0.441	6.4501320737164e-11	Effector Treg
C1QBP	8.02242086312442e-11	-0.51790280739956	0.412	0.517	1.92546123135849e-06	Effector Treg
DCTN3	2.14089659559714e-13	0.517494501008959	0.544	0.404	5.1383659190927e-09	Effector Treg
CCR6	9.94452471559368e-10	0.517120895757863	0.385	0.266	2.38678537698964e-05	Effector Treg
SNHG32	1.70214237774052e-06	-0.516478498183115	0.339	0.415	0.0408531192081501	Effector Treg
PPP1R16B	3.3198195840831e-14	0.515973679728689	0.606	0.451	7.96789898375786e-10	Effector Treg
EMC3	3.75413030113248e-08	0.515412780770531	0.37	0.264	0.000901028813574806	Effector Treg
ELMO1	3.1259406554903e-12	0.514728331961373	0.569	0.43	7.50257016724226e-08	Effector Treg
LAT	3.40131216021871e-30	0.514516900406205	0.892	0.771	8.16348931574093e-26	Effector Treg
SNX2	3.31564185900065e-11	0.514203423413375	0.437	0.304	7.95787202578745e-07	Effector Treg
GRAP2	3.48048997791963e-08	0.513594372322447	0.41	0.309	0.000835352399600489	Effector Treg
REV3L	5.6199245022611e-09	0.512557707752597	0.412	0.296	0.000134883807978769	Effector Treg
PSMB8	9.4293858215234e-31	0.512147988448534	0.891	0.77	2.26314689102383e-26	Effector Treg
SLC9A3R1	1.45999484855173e-26	0.512090011267722	0.882	0.77	3.504133636009e-22	Effector Treg
ATP8B2	1.05292875677948e-08	0.511601412093173	0.471	0.354	0.000252713430914643	Effector Treg
SBF1	5.24308537338236e-07	0.511562526692166	0.294	0.209	0.012583929204655	Effector Treg
LGALS3	8.0857380889232e-13	0.509424645081683	0.508	0.359	1.94065799872246e-08	Effector Treg
CUL3	3.25722572959948e-11	0.509174936212804	0.562	0.435	7.8176674736117e-07	Effector Treg
GLG1	5.3949767964031e-15	0.508553768282724	0.684	0.554	1.29484838090471e-10	Effector Treg
LINC01138	5.74599702025127e-07	-0.508183247348886	0.278	0.361	0.0137909674483051	Effector Treg
VMP1	2.62269608058556e-07	0.508137747666978	0.373	0.279	0.0062947328630134	Effector Treg
OTUD5	1.02908737428126e-08	0.507721922119253	0.424	0.315	0.000246991260701245	Effector Treg
RFTN1	4.6928622764474e-12	0.506963466003696	0.562	0.418	1.12633387497014e-07	Effector Treg
RPL4	8.25904026603545e-71	-0.506821432592041	0.994	0.996	1.98225225425117e-66	Effector Treg
ARPC1B	7.11778812030522e-46	0.50670460221903	0.978	0.931	1.70834032675446e-41	Effector Treg
ACOT9	5.95793032096937e-07	0.506678707067704	0.259	0.174	0.0142996285633586	Effector Treg
TRIM26	3.2589039176435e-07	0.506452556568046	0.269	0.181	0.00782169529273617	Effector Treg
RPS16	2.40943310023654e-98	-0.505695580354339	0.994	0.998	5.78288038387773e-94	Effector Treg
MKRN1	8.10310739577966e-10	0.505638313593811	0.517	0.403	1.94482680606108e-05	Effector Treg
ITPR2	1.34002299470883e-07	0.505191339685018	0.362	0.262	0.00321618918960065	Effector Treg
RHBDD2	9.10613721860792e-11	0.504803741762388	0.461	0.329	2.18556399383809e-06	Effector Treg
AP3B1	1.85905759040555e-08	0.504736871855852	0.451	0.335	0.000446192412273236	Effector Treg
ZNF292	7.05782652810504e-15	0.504680245918186	0.667	0.534	1.69394894501049e-10	Effector Treg
B4GALT3	1.6632200976491e-09	0.504000051805537	0.412	0.291	3.99189455636759e-05	Effector Treg
PDP1	6.11306668448581e-07	0.50358491216106	0.356	0.259	0.0146719713494344	Effector Treg
COMT	1.53625264573276e-07	0.50349160631761	0.328	0.232	0.0036871599750232	Effector Treg
ARPC4	5.12739752759364e-18	0.503368773877973	0.731	0.594	1.23062668059775e-13	Effector Treg
ATF7IP2	9.09913163896683e-07	0.503324333271648	0.337	0.25	0.0218388258466843	Effector Treg
ITGB2	1.12772547184163e-25	0.503290072600973	0.882	0.743	2.7066539049671e-21	Effector Treg
RAD21	5.12060102298258e-23	0.502642542040174	0.854	0.714	1.22899545152605e-18	Effector Treg
NLRP1	2.04122729347424e-10	0.501443552737191	0.583	0.461	4.89914962706752e-06	Effector Treg
STIM1	2.38943591122172e-07	0.501432789580502	0.37	0.277	0.00573488513052325	Effector Treg
TRPV2	1.86695646393351e-07	0.501354243991671	0.373	0.27	0.00448088220908681	Effector Treg
IL2RB	1.52109706218398e-10	0.501184523993302	0.504	0.37	3.65078505894776e-06	Effector Treg
TMEM183A	5.66378386773676e-07	0.501047851567856	0.328	0.238	0.013593647660955	Effector Treg
RNF149	9.14461150704566e-13	0.500284984903943	0.65	0.54	2.19479820780603e-08	Effector Treg
AGTPBP1	3.63771797537978e-08	0.500128453113583	0.346	0.245	0.000873088691270902	Effector Treg
EEF1G	2.59126303782629e-66	-0.499701062618104	0.987	0.992	6.21929041708687e-62	Effector Treg
CRYBG1	3.11341628462776e-11	0.499626018124393	0.553	0.422	7.47251042473508e-07	Effector Treg
IFI16	1.12639444885502e-14	0.499410710617552	0.648	0.506	2.70345931669694e-10	Effector Treg
C5orf56	3.35422336750757e-08	0.499256812886697	0.496	0.388	0.000805047150435492	Effector Treg
CMTM6	3.6111793673549e-08	0.498702823308836	0.428	0.321	0.000866719159958849	Effector Treg
HLA-A	9.13352245769401e-129	0.49855987820572	1	1	2.19213672507114e-124	Effector Treg
DR1	3.95824772687506e-09	0.498282665580412	0.42	0.302	9.50019036927283e-05	Effector Treg
JAK3	3.54027246687876e-08	0.498072078475685	0.435	0.328	0.000849700794775571	Effector Treg
IRF1	6.4204157977212e-08	0.497486479333587	0.63	0.537	0.00154096399561107	Effector Treg
BATF	6.18243130619761e-11	0.497072769737156	0.474	0.338	1.48384533780049e-06	Effector Treg
RPSA	4.34957970994496e-95	-0.496919004292534	1	0.999	1.04394262618389e-90	Effector Treg
PRKCH	8.63271802530222e-22	0.496882592842654	0.831	0.691	2.07193865325278e-17	Effector Treg
RBM33	9.92514764892473e-10	0.49634058983527	0.429	0.307	2.38213468721842e-05	Effector Treg
ROCK1	3.6820537993817e-14	0.49594587596243	0.666	0.523	8.83729732389603e-10	Effector Treg
TAP2	3.64437577292811e-15	0.4952998950521	0.659	0.495	8.74686629260476e-11	Effector Treg
AHNAK	5.88693308317706e-25	0.494539774931584	0.913	0.832	1.41292280929332e-20	Effector Treg
CTNNB1	1.92917535386411e-09	0.494472579502629	0.434	0.314	4.63021376680925e-05	Effector Treg
INPP5K	6.2948397949537e-09	0.49391876886065	0.387	0.273	0.000151082449918684	Effector Treg
TLN1	1.50699259636543e-12	0.493879308243197	0.645	0.524	3.61693293053666e-08	Effector Treg
ACTR1A	1.91935372912128e-07	0.493223247604675	0.333	0.233	0.00460664088526397	Effector Treg
ACAP2	4.45858410884304e-15	0.493191986996068	0.699	0.558	1.07010477196342e-10	Effector Treg
CFLAR	6.55367262719999e-16	0.492985240889116	0.723	0.549	1.57294696725427e-11	Effector Treg
N4BP1	1.61937994331345e-08	0.492785319345637	0.428	0.317	0.00038866738019466	Effector Treg
TGFB1	8.29882773220267e-34	0.491783153868844	0.939	0.827	1.99180164400596e-29	Effector Treg
MPG	1.12293471296198e-08	0.491674134230375	0.438	0.329	0.000269515560458005	Effector Treg
CMC2	1.48925874100975e-09	0.490979548360123	0.449	0.331	3.57436990429749e-05	Effector Treg
PRKD2	1.36442108123022e-06	0.490947545028091	0.394	0.302	0.0327474703706064	Effector Treg
IMMP2L	6.74503012176716e-08	-0.49064113299332	0.219	0.325	0.00161887467952534	Effector Treg
AP2S1	5.60491236291138e-10	0.490639745559748	0.502	0.375	1.34523501622236e-05	Effector Treg
GNA13	3.12064819267705e-08	0.490443930334029	0.382	0.278	0.00074898677272442	Effector Treg
TNIP1	5.47621770218777e-12	0.490157152311734	0.618	0.484	1.31434701070209e-07	Effector Treg
SHMT2	8.8835946895779e-13	0.489864900708595	0.671	0.549	2.13215156144559e-08	Effector Treg
TTC39C	5.39139151659753e-22	0.48858699113979	0.85	0.76	1.29398787789857e-17	Effector Treg
RPL29	1.0364104761865e-139	-0.488537721339513	0.997	1	2.48748878389521e-135	Effector Treg
ST6GAL1	1.23256188623297e-08	0.488211248510882	0.466	0.362	0.000295827178314776	Effector Treg
ARL4C	2.48017016150715e-28	0.487870680096395	0.942	0.857	5.95265640463332e-24	Effector Treg
UTRN	3.62388427863077e-15	0.487600499388768	0.727	0.581	8.6976846571417e-11	Effector Treg
TXNDC11	1.76121705208011e-07	0.487170293346424	0.316	0.222	0.00422709704669748	Effector Treg
DYNLL1	3.62937900034484e-16	0.486401198175381	0.77	0.634	8.71087253872765e-12	Effector Treg
NRDC	3.39860511413378e-07	0.486067079402704	0.419	0.321	0.00815699213443249	Effector Treg
BIN1	2.22976018868049e-19	0.485438227776299	0.817	0.703	5.35164742885204e-15	Effector Treg
DCAF11	2.10154568798868e-08	0.484694022561649	0.355	0.249	0.000504391980574162	Effector Treg
IQGAP1	2.94884473919552e-17	0.484296033237928	0.736	0.596	7.07752225854316e-13	Effector Treg
PPP1R12A	1.05489634310444e-17	0.483997377002772	0.79	0.644	2.53185671308496e-13	Effector Treg
RHOF	2.30567458239862e-13	0.483669255537969	0.635	0.488	5.53384956521493e-09	Effector Treg
CDV3	6.28387787414086e-15	0.483316619100321	0.723	0.61	1.50819352857255e-10	Effector Treg
SH3GLB1	3.71693198609097e-08	0.483237981795035	0.433	0.327	0.000892100845981693	Effector Treg
CALHM2	3.01038559746662e-07	0.481355493298029	0.325	0.23	0.00722522647247963	Effector Treg
TRAF5	7.17633905391494e-07	0.481268457724692	0.352	0.264	0.0172239313633012	Effector Treg
PBXIP1	7.85334675593349e-22	0.481027929682158	0.863	0.73	1.8848817548916e-17	Effector Treg
OSBPL8	9.1306892955672e-16	0.479975740143341	0.776	0.646	2.19145673782908e-11	Effector Treg
C16orf87	1.78866724783711e-07	0.479868194306423	0.268	0.178	0.00429298026153385	Effector Treg
AC010894.3	3.66100476594907e-09	0.479090999854672	0.423	0.304	8.78677753875436e-05	Effector Treg
GMFG	3.9104556038747e-43	0.478791883130651	0.958	0.916	9.38548449485967e-39	Effector Treg
SLAMF1	1.12955100374336e-06	0.477718923991472	0.343	0.25	0.0271103536408443	Effector Treg
RPL17	1.81810375016876e-107	-0.477604567318649	0.999	1	4.36363081078004e-103	Effector Treg
CLEC2B	1.70651849540807e-08	0.477406168860662	0.493	0.382	0.00040958150408289	Effector Treg
PPP4C	3.43300657613259e-14	0.477066767513898	0.685	0.533	8.23955908337582e-10	Effector Treg
UBE2K	5.71864394086807e-09	0.477063202094154	0.425	0.307	0.000137253173224774	Effector Treg
EHD1	9.98234421720096e-09	0.476920507148106	0.456	0.345	0.00023958624355704	Effector Treg
VPS37B	3.53473084988773e-07	0.476919403060934	0.274	0.186	0.00848370751281554	Effector Treg
MMADHC	9.82703434275529e-10	0.476871101291065	0.503	0.388	2.3585865126047e-05	Effector Treg
NCOR1	2.8615341448515e-16	0.4766257763971	0.755	0.633	6.86796810105809e-12	Effector Treg
EVI2B	4.57091522189944e-14	0.475792225333996	0.746	0.649	1.09706536240809e-09	Effector Treg
GAS5	1.34209918609335e-20	-0.475363046573551	0.808	0.836	3.22117225654264e-16	Effector Treg
ARID5B	2.26144178422735e-17	0.474231611172012	0.836	0.734	5.42768642632407e-13	Effector Treg
BTN3A2	5.63084987231169e-14	0.473712592712069	0.663	0.521	1.35146027785353e-09	Effector Treg
NABP1	1.84790305449873e-06	0.473430004249503	0.31	0.225	0.0443515212110241	Effector Treg
BICRAL	9.36394898720748e-07	0.473228102518408	0.379	0.285	0.0224744139641967	Effector Treg
SMARCE1	2.01282957350438e-10	0.473110734717791	0.516	0.389	4.83099225936786e-06	Effector Treg
RPL27	1.13223475685796e-64	-0.472308929682001	0.995	0.994	2.71747663993479e-60	Effector Treg
ANKH	6.62169021734298e-07	0.471093865602268	0.371	0.276	0.0158927186906449	Effector Treg
TWF2	7.43126677163093e-14	0.470740403208544	0.64	0.502	1.78357833785914e-09	Effector Treg
DECR1	4.34674480162096e-09	0.469298383563861	0.545	0.438	0.000104326221983705	Effector Treg
RAC2	5.83838030468819e-49	0.468684915285209	0.988	0.97	1.40126965692821e-44	Effector Treg
BNIP3L	1.57606172178369e-09	0.468647721157151	0.442	0.32	3.78270573845303e-05	Effector Treg
HCP5	1.37164839668277e-06	0.46839557012068	0.343	0.254	0.0329209331687831	Effector Treg
NUDT5	2.83304784292077e-10	0.467898212463672	0.457	0.327	6.79959812779414e-06	Effector Treg
FCHSD2	2.56333658155493e-07	0.467781102701803	0.367	0.274	0.00615226412938998	Effector Treg
REEP5	1.28980710398238e-10	0.467759126744751	0.567	0.433	3.09566603026812e-06	Effector Treg
RIN3	4.12592378705078e-09	0.467753234653447	0.492	0.375	9.90262968130057e-05	Effector Treg
CORO1A	1.13780570812284e-51	0.467586051772646	0.999	0.987	2.73084748006563e-47	Effector Treg
USP15	1.61633316975769e-21	0.467432525260298	0.922	0.834	3.87936124073543e-17	Effector Treg
TXNDC17	6.64677783071677e-08	0.467070668099831	0.353	0.249	0.00159529314715033	Effector Treg
PTPN2	1.25349796819794e-08	0.466951041871104	0.455	0.341	0.000300852047347188	Effector Treg
RPL27A	1.82111285150343e-37	-0.46676471997545	0.96	0.964	4.37085295489339e-33	Effector Treg
WSB1	1.43993141864151e-09	0.466398317155232	0.566	0.447	3.45597939788149e-05	Effector Treg
TCF12	5.31926604884828e-09	0.466043946127737	0.49	0.379	0.000127667704438408	Effector Treg
DGLUCY	1.61020800594523e-06	0.465832579302247	0.33	0.241	0.0386466023506915	Effector Treg
CAP1	1.85161279177412e-20	0.465751130365299	0.862	0.758	4.44405586153706e-16	Effector Treg
TMSB10	1.98425159701531e-93	0.465270512969949	1	1	4.76240225799644e-89	Effector Treg
SUPT6H	2.7914837633425e-07	0.465035369235466	0.384	0.287	0.00669984018039833	Effector Treg
UHRF2	1.71732755602581e-07	0.464928817333535	0.334	0.235	0.00412175786721754	Effector Treg
SETX	1.3489390492846e-09	0.464513755546842	0.511	0.393	3.23758861218797e-05	Effector Treg
SYTL1	1.16408658318021e-10	0.464499349994327	0.699	0.581	2.79392420829083e-06	Effector Treg
CAMK2D	1.98890083169232e-07	0.464296773057616	0.426	0.324	0.00477356088614473	Effector Treg
RPS27L	8.97581522209695e-14	0.463299870179359	0.796	0.674	2.15428541145549e-09	Effector Treg
NTAN1	1.50511371653307e-07	0.463219788513111	0.332	0.232	0.00361242343105101	Effector Treg
DOCK8	1.45954528511463e-14	0.463039098154228	0.726	0.594	3.50305463880363e-10	Effector Treg
MSN	2.02274312025347e-13	0.463001398344131	0.713	0.606	4.85478576292036e-09	Effector Treg
RICTOR	2.66194525863376e-08	0.462597443289461	0.472	0.367	0.00063889348152469	Effector Treg
PCSK7	1.74109292365531e-10	0.462002443662944	0.542	0.419	4.17879712606511e-06	Effector Treg
TSPAN14	2.19946143512287e-09	0.461778172891511	0.496	0.378	5.2789273904384e-05	Effector Treg
TRAPPC5	5.7807015879763e-13	0.461097869808285	0.665	0.534	1.38742618813019e-08	Effector Treg
RPS7	1.90997360826399e-125	-0.460738941860006	0.999	1	4.58412765719439e-121	Effector Treg
FBXO33	9.3833256755766e-09	0.46047237571891	0.366	0.259	0.000225209199539514	Effector Treg
MAD1L1	1.18743600336559e-09	0.46043544321551	0.548	0.438	2.84996515167774e-05	Effector Treg
MIIP	4.97654369099377e-07	0.46012777834156	0.337	0.242	0.0119442025127541	Effector Treg
CORO1B	8.24351573098619e-25	0.460101551182757	0.91	0.845	1.97852621059399e-20	Effector Treg
RPL7A	7.17474457773773e-121	-0.459840099338487	0.997	1	1.72201044610283e-116	Effector Treg
PTBP3	1.53255127442792e-08	0.459635783580623	0.524	0.422	0.000367827631375445	Effector Treg
EXOC4	2.40229736647302e-08	0.45952946177812	0.513	0.41	0.00057657539092719	Effector Treg
RPL41	1.654107465636e-70	-0.458881604832051	0.996	0.998	3.97002332827297e-66	Effector Treg
MORC3	1.20109441520366e-08	0.458862659793286	0.512	0.395	0.00028827467059303	Effector Treg
SUB1	6.48593939562608e-30	0.458708953978449	0.923	0.841	1.55669031434422e-25	Effector Treg
MED13L	1.20045847834374e-06	0.458570622375357	0.369	0.282	0.0288122039387282	Effector Treg
NLRC5	6.66878609017701e-08	0.458484243723228	0.49	0.389	0.00160057534950339	Effector Treg
ETFA	1.8621836557073e-07	0.458348084027317	0.401	0.298	0.00446942699206309	Effector Treg
PSMD11	4.21694994559079e-07	0.45799583984689	0.388	0.292	0.0101211015644125	Effector Treg
TRBC2	5.01956381346355e-14	0.45780019035801	0.878	0.792	1.20474551086939e-09	Effector Treg
RUNX3	9.65422442809861e-11	0.457718934944098	0.59	0.459	2.31711040498795e-06	Effector Treg
USF2	7.29984040565744e-07	0.457405874751649	0.353	0.258	0.0175203469576184	Effector Treg
PRNP	3.98534750049893e-09	0.456953829618493	0.493	0.372	9.56523253594748e-05	Effector Treg
CD247	4.09894834850566e-23	0.455786973903547	0.913	0.849	9.83788593124843e-19	Effector Treg
HELZ	1.19096868923146e-08	0.455365899050339	0.41	0.295	0.000285844395102443	Effector Treg
FAM107B	4.89142932439819e-19	0.45534449302725	0.844	0.709	1.17399195214881e-14	Effector Treg
ATRX	6.40147114360868e-18	0.455131157842732	0.808	0.664	1.53641708917752e-13	Effector Treg
PRDX3	5.28558624195825e-07	0.454997042574687	0.399	0.305	0.012685935539324	Effector Treg
ACTR3	2.36190026532191e-17	0.454915826629056	0.826	0.743	5.66879682679911e-13	Effector Treg
TRG-AS1	1.06655992921978e-06	0.454386961238326	0.346	0.253	0.0255985048612039	Effector Treg
PHYKPL	1.71844649223612e-08	0.454386948349347	0.484	0.373	0.00041244434260159	Effector Treg
PSMC1	4.86040543801093e-07	0.454320474600399	0.388	0.289	0.01166545909177	Effector Treg
SPEN	1.50694305179723e-06	0.454237777982826	0.401	0.311	0.0361681401861853	Effector Treg
ARL6IP1	8.91214330839771e-15	0.45416082657256	0.766	0.641	2.13900351544853e-10	Effector Treg
BLOC1S1	4.91045373742928e-13	0.454052485105988	0.659	0.507	1.1785580015204e-08	Effector Treg
TOMM7	1.95204113423104e-37	-0.453763792723282	0.951	0.961	4.68509392626792e-33	Effector Treg
ETS1	8.95765068146863e-30	0.453267833516983	0.96	0.909	2.14992574005928e-25	Effector Treg
LDB1	3.88494567462665e-08	0.452915785217708	0.351	0.245	0.000932425811367143	Effector Treg
FLI1	2.53546955666919e-13	0.452522318659495	0.647	0.505	6.08538048296172e-09	Effector Treg
KIF21B	1.3454242849111e-06	0.452514168844363	0.271	0.185	0.0322915282621514	Effector Treg
AKNA	1.42894707669933e-09	0.452482854777476	0.571	0.458	3.42961587878607e-05	Effector Treg
TUBA1B	5.78206404951745e-17	-0.451196780044178	0.624	0.738	1.38775319252468e-12	Effector Treg
EIF4EBP2	9.04121761924727e-09	0.451002885833947	0.472	0.356	0.000216998264079554	Effector Treg
AMD1	6.00675451970072e-08	0.450958370334593	0.383	0.279	0.00144168115227337	Effector Treg
RPL14	2.26145576229436e-118	-0.450232726496556	0.997	1	5.42771997508268e-114	Effector Treg
UBL3	6.97244882070225e-09	0.449698561513019	0.586	0.471	0.000167345744145675	Effector Treg
TAX1BP1	5.17574971930818e-14	0.448757515127228	0.786	0.653	1.24223169013116e-09	Effector Treg
ABHD3	2.66652435526965e-08	0.448162067781292	0.369	0.257	0.000639992510508268	Effector Treg
MAP4	1.49656231360934e-09	0.448147695555368	0.497	0.373	3.59189920889378e-05	Effector Treg
GTF3C6	7.51112312112848e-11	0.447850761751802	0.501	0.364	1.80274466030205e-06	Effector Treg
DNM2	5.55756097082347e-07	0.44764703793809	0.452	0.355	0.0133387020860734	Effector Treg
KIF5B	4.13306373452456e-11	0.447371994922325	0.608	0.474	9.91976626923241e-07	Effector Treg
PRKAR1A	6.52057123895176e-08	0.447124575663026	0.472	0.367	0.00156500230306081	Effector Treg
ADD1	2.52052422360512e-09	0.446686627258013	0.574	0.46	6.04951018907464e-05	Effector Treg
TBC1D5	9.64846624577562e-08	0.445496751375367	0.539	0.424	0.00231572838364861	Effector Treg
RPS15	4.22090090179571e-135	-0.444629930635329	1	1	1.01305842543999e-130	Effector Treg
USP25	5.41269091828021e-08	0.44426468804585	0.435	0.326	0.00129909994729643	Effector Treg
GLUD1	2.0709189371954e-08	0.444154862770011	0.501	0.389	0.000497041254116269	Effector Treg
RPL26	2.15111359014716e-135	-0.444039536145962	0.997	1	5.1628877277122e-131	Effector Treg
ARHGDIB	3.71081892604321e-73	0.443484381966346	1	0.996	8.90633650439632e-69	Effector Treg
DYNLRB1	2.2665210282459e-15	0.443129513395952	0.75	0.602	5.43987711989298e-11	Effector Treg
YY1AP1	7.44118212117831e-07	0.442941859753166	0.332	0.237	0.0178595812090401	Effector Treg
R3HDM1	2.41451710530759e-07	0.442599935232021	0.341	0.241	0.00579508250444874	Effector Treg
ESYT1	1.23059545835099e-08	0.441878086935551	0.496	0.379	0.000295355215958821	Effector Treg
SLAIN2	2.71559728480245e-07	0.441795078721569	0.364	0.264	0.00651770504325436	Effector Treg
PAK2	6.9592342219227e-14	0.441394556404722	0.745	0.617	1.67028580560367e-09	Effector Treg
STXBP2	3.36040900467008e-10	0.441038370483373	0.53	0.393	8.06531765210865e-06	Effector Treg
RPL37A	8.70165139936646e-62	-0.440926667363319	0.995	0.998	2.08848335236194e-57	Effector Treg
XRN1	2.70510564796934e-12	0.440732322673007	0.656	0.522	6.49252406569121e-08	Effector Treg
PPM1B	4.76128481070455e-07	0.440546040438754	0.384	0.288	0.011427559674172	Effector Treg
EIF4E2	2.5573832576952e-07	0.440059443301009	0.402	0.301	0.00613797555679424	Effector Treg
EVL	1.9076912585446e-48	0.439728100765553	0.992	0.958	4.57864978963289e-44	Effector Treg
MT2A	9.59567216010887e-11	0.438790954997057	0.708	0.597	2.30305727514773e-06	Effector Treg
ARSA	7.28508215611345e-07	0.438416311398568	0.264	0.178	0.0174849256828879	Effector Treg
ERP44	1.61687897724515e-08	0.43764597273817	0.458	0.342	0.00038806712332861	Effector Treg
AP1S2	5.99573050270579e-07	0.437354738054203	0.389	0.295	0.0143903527795442	Effector Treg
MACF1	1.90755385984426e-08	0.437032201930705	0.593	0.491	0.000457832001901222	Effector Treg
PSMB9	2.20795309095943e-23	0.436727069974324	0.913	0.809	5.29930821361174e-19	Effector Treg
CLIP1	2.04806103307746e-07	0.436619715102656	0.396	0.293	0.00491555128548921	Effector Treg
TRAPPC3	3.89057766110098e-08	0.43633707599095	0.42	0.305	0.000933777544440846	Effector Treg
S100A10	5.34521091054704e-36	0.436234344008569	0.988	0.971	1.28290407064039e-31	Effector Treg
DNAJC15	9.91394303618266e-08	0.436220966903296	0.466	0.36	0.0023794454681142	Effector Treg
SHKBP1	1.22627954369241e-09	0.436113016304587	0.569	0.445	2.94319353281615e-05	Effector Treg
BAZ2A	2.11300229151819e-10	0.4353812547903	0.526	0.39	5.07141679987281e-06	Effector Treg
TNFSF10	7.81518226864102e-08	0.435349230459938	0.431	0.326	0.00187572189629653	Effector Treg
SSH2	2.98428812582859e-09	0.434618512717581	0.569	0.451	7.16258993080121e-05	Effector Treg
WDR45	1.53799767090589e-06	0.434223322191047	0.325	0.233	0.0369134820994124	Effector Treg
RPS6KA1	1.82581784981823e-06	0.434099687197379	0.417	0.327	0.0438214542134872	Effector Treg
S100A6	4.17211235628762e-34	0.43405196888252	0.991	0.974	1.00134868663259e-29	Effector Treg
SYNE1	1.77108616677147e-09	0.433807211646356	0.584	0.473	4.25078390886821e-05	Effector Treg
CD99	2.4005362191216e-22	0.433802731599505	0.932	0.821	5.76152697951376e-18	Effector Treg
SMG1	1.07360558687345e-07	0.432489568134685	0.507	0.399	0.00257676076905496	Effector Treg
RPS19	3.66296194745329e-80	-0.432070979268018	0.997	1	8.79147497008264e-76	Effector Treg
H3F3A	3.18100222806942e-41	0.431584176638788	0.987	0.963	7.63472344758942e-37	Effector Treg
LPXN	1.04843144562351e-10	0.431173504085173	0.625	0.515	2.51634031264099e-06	Effector Treg
PPM1K	1.24999329279825e-06	0.430403708961106	0.394	0.305	0.0300010890204509	Effector Treg
CSK	8.3504784615355e-22	0.430220602496679	0.869	0.77	2.00419833555314e-17	Effector Treg
MAP2K2	2.50930262850124e-10	0.429832151207206	0.615	0.495	6.02257723866582e-06	Effector Treg
EPB41	1.83297490728647e-23	0.429829911393667	0.909	0.786	4.39932307497825e-19	Effector Treg
MYL6	2.62818267776866e-44	0.429087127268385	0.994	0.969	6.30790124491257e-40	Effector Treg
ZBTB38	4.75550333888443e-09	0.427676511022947	0.558	0.447	0.000114136835636565	Effector Treg
RPL18	1.04664549412767e-107	-0.427614968563516	0.997	1	2.51205385045582e-103	Effector Treg
MON2	4.48713868763145e-07	0.427213082369784	0.382	0.281	0.0107695815641842	Effector Treg
STMN3	1.48741897029287e-06	-0.427048330650893	0.401	0.48	0.0356995427059992	Effector Treg
GSK3B	1.984724695782e-06	0.426875298799282	0.406	0.309	0.0476353774234638	Effector Treg
SH3BP1	6.15526459280035e-11	0.425671347053998	0.622	0.505	1.47732505491801e-06	Effector Treg
PFDN4	4.79862881931346e-07	0.424739017913554	0.396	0.294	0.0115171890292342	Effector Treg
TMEM63A	8.96554824729532e-07	0.424621255935669	0.442	0.346	0.0215182123483335	Effector Treg
TLE5	1.91699904171738e-55	0.424478917563558	0.999	0.993	4.60098940002588e-51	Effector Treg
TCIRG1	3.98388516383004e-07	0.424344139695069	0.461	0.357	0.00956172278170848	Effector Treg
RNF10	1.27471971570236e-06	0.423609834878781	0.456	0.363	0.0305945478965724	Effector Treg
GNG2	1.52156459686668e-11	0.42193066497495	0.657	0.529	3.65190718893973e-07	Effector Treg
NDRG1	4.05025718791266e-07	0.421499863704843	0.329	0.231	0.00972102227670917	Effector Treg
PSMG2	4.28771722961181e-09	0.42142745675083	0.535	0.415	0.000102909501227913	Effector Treg
IDH3G	5.11099563210801e-07	0.421015384841972	0.447	0.341	0.0122669006166224	Effector Treg
UQCRC2	8.41734517268695e-08	0.420039063900871	0.558	0.461	0.00202024701489659	Effector Treg
RPL37	4.54856500243346e-95	-0.419838099124791	0.997	1	1.09170108623406e-90	Effector Treg
PSMA4	8.69236368528242e-09	0.419498123641225	0.431	0.315	0.000208625420810463	Effector Treg
ZFAND3	4.76302286428978e-07	0.419027161818211	0.448	0.343	0.0114317311765819	Effector Treg
HSPE1	4.01985639465251e-08	-0.418574445565026	0.472	0.555	0.000964805733280549	Effector Treg
ARPC2	5.80302267227843e-32	0.41819799273213	0.967	0.927	1.39278347157355e-27	Effector Treg
RPL13A	4.73222033185044e-53	-0.418009314830608	0.999	0.997	1.13578020184742e-48	Effector Treg
MBP	9.86845594606461e-15	0.417874340065673	0.772	0.652	2.36852811161497e-10	Effector Treg
TNFRSF14	1.15027754922668e-11	0.417860937142808	0.743	0.622	2.76078114589895e-07	Effector Treg
PFN1	1.48344718504756e-66	0.417561497274472	1	0.999	3.56042158883266e-62	Effector Treg
DUSP16	2.39151944934788e-07	0.416422206770251	0.476	0.371	0.00573988583037985	Effector Treg
FBXO7	3.66116706453652e-08	0.416252234674525	0.496	0.391	0.000878716707159411	Effector Treg
CHIC2	1.79014163176367e-07	0.415824231516633	0.433	0.323	0.00429651893039598	Effector Treg
SMARCA2	4.59832403370631e-08	0.415147887029095	0.598	0.496	0.00110364375132985	Effector Treg
CALM3	2.23609066327349e-14	0.414400820808142	0.825	0.698	5.36684120092271e-10	Effector Treg
LBR	2.75606433434333e-09	0.413583000092911	0.575	0.452	6.61483000885743e-05	Effector Treg
PSMC4	4.60533865330199e-08	0.413381783487626	0.471	0.354	0.00110532733017901	Effector Treg
HSP90B1	2.09211694245942e-12	-0.413329363600555	0.635	0.711	5.02128987359686e-08	Effector Treg
CDK13	3.45938467804941e-10	0.412797094939807	0.607	0.476	8.30286916578638e-06	Effector Treg
STK24	5.5475115906036e-10	0.412562420511052	0.607	0.49	1.33145825686077e-05	Effector Treg
SP100	1.15350057765404e-14	0.412360408924159	0.85	0.734	2.76851673642747e-10	Effector Treg
PPP2R5A	1.70247314086651e-06	0.411672592277124	0.426	0.331	0.0408610578539371	Effector Treg
RPS15A	2.38831498729459e-129	-0.411659182298397	1	1	5.73219480100574e-125	Effector Treg
PPP1R7	1.53403097289368e-09	0.410897786709167	0.522	0.389	3.68182773804211e-05	Effector Treg
MEI1	1.66814151193945e-06	0.410730698248957	0.397	0.298	0.0400370644280588	Effector Treg
SH3KBP1	1.74390259944532e-14	0.410629925620613	0.794	0.69	4.18554062892872e-10	Effector Treg
ARHGEF1	1.19016573653229e-19	0.410253820569085	0.895	0.818	2.85651678425114e-15	Effector Treg
GYPC	2.8458472706527e-10	0.409956746957073	0.732	0.637	6.83031803429355e-06	Effector Treg
FAM49B	2.08527373227498e-09	0.408853434559369	0.609	0.49	5.00486548483318e-05	Effector Treg
NDUFA6	1.32304502556394e-09	0.407784149115945	0.567	0.442	3.17544036585601e-05	Effector Treg
ACTB	1.82492184422162e-45	0.407754833223905	1	1	4.37999491831632e-41	Effector Treg
VPS13C	3.43805285630073e-12	0.407625867122708	0.689	0.544	8.25167066040739e-08	Effector Treg
WIPF1	1.44267154775741e-13	0.407264983350425	0.798	0.678	3.46255598177257e-09	Effector Treg
TLK1	9.96552858526492e-09	0.40711213108748	0.608	0.481	0.000239182651574943	Effector Treg
PRDX1	1.19401230451008e-15	0.406945731712965	0.825	0.704	2.86574893205464e-11	Effector Treg
TESPA1	1.09158645024803e-06	-0.405278871063923	0.428	0.502	0.0261991663924029	Effector Treg
YPEL3	3.03995113787185e-23	0.404072247214568	0.91	0.836	7.29618672600622e-19	Effector Treg
TMX4	1.73825266966776e-09	0.403759071148874	0.529	0.396	4.17198023246958e-05	Effector Treg
RPS6KA5	4.42147176920593e-07	0.403426977442127	0.428	0.323	0.0106119743932712	Effector Treg
PGAM1	1.61891174380023e-12	0.402632425412805	0.738	0.612	3.88555007629494e-08	Effector Treg
SDHA	8.94721563928204e-10	0.402568989302845	0.629	0.5	2.14742122558408e-05	Effector Treg
STK38	1.61285908608515e-08	0.401685431883674	0.665	0.555	0.000387102309251298	Effector Treg
TTC17	6.44049003099122e-08	0.401296037134029	0.557	0.451	0.0015457820123382	Effector Treg
LRRFIP1	5.82426080437966e-16	0.40107865136051	0.831	0.697	1.39788083565916e-11	Effector Treg
MAP4K1	1.16357522748559e-09	0.399967982686676	0.496	0.361	2.79269690348817e-05	Effector Treg
PIH1D1	1.09430152018379e-07	0.398720915529101	0.478	0.366	0.00262643307859311	Effector Treg
SPN	7.59709220574237e-08	0.398660329953949	0.547	0.437	0.00182337810030023	Effector Treg
GNB2	3.59989357591957e-17	0.396973083221901	0.853	0.748	8.64010457156457e-13	Effector Treg
RPLP1	5.52037178039219e-74	-0.396899053349154	0.999	1	1.32494443101193e-69	Effector Treg
FAM50A	5.56052039558387e-07	0.396790040479582	0.429	0.331	0.0133458050014409	Effector Treg
COX5A	1.29833657324157e-11	0.396528657450975	0.761	0.634	3.1161376094371e-07	Effector Treg
ZMAT2	1.24578617076716e-07	0.395994748779964	0.478	0.37	0.00299001138845825	Effector Treg
IL10RA	2.58353547784924e-21	0.395614114610955	0.948	0.845	6.20074350038596e-17	Effector Treg
BAZ1A	3.43112315579247e-07	0.394955734960396	0.543	0.443	0.00823503868621752	Effector Treg
SYNRG	2.58584041664098e-07	0.394344741402064	0.589	0.482	0.00620627558398001	Effector Treg
FLOT2	1.73831489006092e-08	0.393532123677105	0.575	0.45	0.000417212956763521	Effector Treg
SEPTIN6	7.77262800907099e-19	0.393418873309685	0.892	0.792	1.86550844845713e-14	Effector Treg
CMTM7	9.38809268255493e-10	0.393289482014413	0.656	0.53	2.25323612474001e-05	Effector Treg
MKNK2	2.24574238139513e-09	0.393052983593459	0.661	0.546	5.39000628958645e-05	Effector Treg
WDR1	1.07710593149838e-12	0.39282383223627	0.755	0.674	2.58516194618926e-08	Effector Treg
TAOK3	4.64870576271138e-07	0.392594407640713	0.574	0.469	0.0111573587010836	Effector Treg
CCND3	2.24146814939696e-12	-0.39249646128414	0.694	0.731	5.37974770536763e-08	Effector Treg
MT-ND1	4.08162845368303e-36	-0.392456843415354	0.983	0.983	9.79631645168463e-32	Effector Treg
HERC4	6.69880225842946e-08	0.392414406003132	0.461	0.351	0.00160777953004566	Effector Treg
CLTA	3.55263241202258e-10	0.391423545428749	0.618	0.484	8.5266730520954e-06	Effector Treg
CD27	2.18559231207582e-13	0.391071402722419	0.858	0.783	5.24564010821318e-09	Effector Treg
PFDN5	1.22163471799396e-43	-0.390943247062562	0.988	0.993	2.93204548665729e-39	Effector Treg
GLS	7.9631841798502e-08	0.390449425627338	0.613	0.524	0.00191124383500585	Effector Treg
AQP3	8.24642966415071e-09	0.390412370220568	0.706	0.62	0.000197922558369281	Effector Treg
ETFB	5.88585834425719e-08	0.390406894357661	0.479	0.358	0.00141266486120517	Effector Treg
PFKL	4.6176683830598e-08	0.390385547998044	0.579	0.457	0.00110828658861818	Effector Treg
RPL31	1.73818812464405e-38	-0.38990362262909	0.988	0.981	4.17182531795817e-34	Effector Treg
TANK	4.94131093169515e-07	0.389724067742931	0.488	0.392	0.0118596403671615	Effector Treg
COX16	1.38367055708434e-07	0.389443071236765	0.481	0.368	0.00332094770405812	Effector Treg
HEBP2	1.63606606188384e-11	0.389292355323833	0.712	0.586	3.9267221551274e-07	Effector Treg
ADK	1.81027805906206e-08	0.389249292715924	0.64	0.529	0.000434484836955484	Effector Treg
TOX4	1.43112962548696e-06	0.389126491121289	0.428	0.322	0.0343485421413126	Effector Treg
ITGB7	5.6023634455231e-11	0.389085512155979	0.73	0.625	1.34462325056e-06	Effector Treg
TXN	1.24364039774085e-10	0.388966260454749	0.694	0.576	2.98486131861781e-06	Effector Treg
TBC1D10C	1.39722425869772e-17	0.3886811062372	0.896	0.802	3.3534779433004e-13	Effector Treg
ATXN1	1.30121778834106e-07	0.388003801785824	0.56	0.444	0.00312305281379739	Effector Treg
SCP2	3.3297745770667e-08	0.387839993110631	0.522	0.405	0.000799179196241779	Effector Treg
CEP350	2.53983257165116e-07	0.387800575177774	0.545	0.427	0.00609585215521996	Effector Treg
PTEN	5.22280082534368e-07	0.38755039633766	0.458	0.358	0.0125352442609074	Effector Treg
RSL1D1	7.19429097896994e-08	-0.387097146670392	0.583	0.623	0.00172670177786257	Effector Treg
REX1BD	1.20424223025593e-08	-0.386717253695887	0.489	0.577	0.000289030177683727	Effector Treg
C9orf16	2.96810560374417e-16	0.386685758168232	0.805	0.682	7.12375025954639e-12	Effector Treg
STAU1	2.81528211953654e-07	0.386623539648832	0.46	0.35	0.00675695861509966	Effector Treg
LNPEP	6.90532201890249e-10	0.386601711331745	0.602	0.474	1.65734633775679e-05	Effector Treg
CCNDBP1	1.14781856452472e-10	0.386464117813068	0.681	0.561	2.75487933671578e-06	Effector Treg
PSMB6	2.88895203267562e-11	0.386310455013984	0.641	0.534	6.93377377362475e-07	Effector Treg
MOB1A	5.37035222609729e-09	0.385496218899037	0.502	0.37	0.000128893823778561	Effector Treg
MYCBP2	2.18111978537212e-09	0.385246487845734	0.714	0.608	5.23490559687162e-05	Effector Treg
CYBC1	1.55068146569853e-06	0.384208237652091	0.519	0.421	0.0372179058582304	Effector Treg
CEP57	1.39615073854382e-06	0.383739203511188	0.499	0.41	0.0335090138757901	Effector Treg
NIPBL	2.71270501796883e-09	0.383466146808499	0.627	0.51	6.510763313627e-05	Effector Treg
TMOD3	2.81958389343156e-08	0.383240381647825	0.556	0.437	0.000676728330262508	Effector Treg
TPP2	5.55697715065055e-07	0.383164215643399	0.524	0.414	0.0133373008592764	Effector Treg
SLC38A2	1.53235734864095e-06	0.382359393421632	0.405	0.302	0.0367781087247315	Effector Treg
MPRIP	1.16216623514258e-06	0.382356819607083	0.516	0.415	0.027893151809657	Effector Treg
JUN	5.79250568396516e-07	-0.382346350890241	0.608	0.65	0.0139025928920848	Effector Treg
NOP53	4.92372367366904e-26	-0.382290342838474	0.922	0.947	1.18174291891731e-21	Effector Treg
RSRP1	1.40604104161831e-14	0.381755361410644	0.837	0.73	3.37463910398811e-10	Effector Treg
RPL7	1.46816783218772e-37	-0.380767704734851	0.983	0.989	3.52374961403375e-33	Effector Treg
IFNAR2	1.9842317439988e-07	0.380765389668787	0.574	0.471	0.00476235460877153	Effector Treg
KLF13	1.33558561473318e-10	0.379899169790049	0.702	0.582	3.20553903392111e-06	Effector Treg
RHOG	6.22595931622296e-15	0.379664453117039	0.826	0.695	1.49429249548667e-10	Effector Treg
MVP	2.17532343704473e-08	0.379385892671843	0.57	0.453	0.000522099378125105	Effector Treg
RASA3	2.97508021866605e-12	0.378760194126663	0.819	0.7	7.14049003282038e-08	Effector Treg
SH3BGRL3	8.92581568487405e-50	0.378330409370218	1	0.993	2.14228502252662e-45	Effector Treg
PPM1G	3.46779350907238e-09	0.377748243815031	0.684	0.559	8.32305120112462e-05	Effector Treg
PDLIM2	3.04001082227388e-07	0.377510040617589	0.503	0.4	0.00729632997453953	Effector Treg
CCDC107	1.74902314675304e-06	0.37735909250093	0.488	0.388	0.0419783045452198	Effector Treg
PRKCSH	8.07219795991838e-07	0.376723410072402	0.44	0.336	0.0193740823236001	Effector Treg
USP34	1.91348593648936e-07	0.376444478264775	0.657	0.551	0.00459255759616812	Effector Treg
ARHGAP9	2.09132982158519e-07	0.373622058084495	0.599	0.501	0.00501940070478662	Effector Treg
SUSD3	8.52676515607699e-08	0.372936818051768	0.593	0.481	0.00204650890511004	Effector Treg
FAU	5.77722341350768e-83	-0.372461782341764	0.997	1	1.38659139147598e-78	Effector Treg
RNF181	2.87180900991391e-07	0.372213228352531	0.521	0.418	0.00689262880469439	Effector Treg
ZFAS1	7.83678095202582e-12	-0.371445546982267	0.745	0.78	1.88090579629572e-07	Effector Treg
CD3D	9.25658881006877e-28	0.371112334188284	0.983	0.949	2.22167388030461e-23	Effector Treg
IRF2	8.24832409789728e-08	0.371045757329569	0.562	0.446	0.00197968026673633	Effector Treg
HBS1L	2.00196854068217e-06	0.370910277513813	0.332	0.24	0.0480492469449129	Effector Treg
GIMAP4	8.28922076909092e-13	-0.3708772976328	0.706	0.771	1.98949587678951e-08	Effector Treg
MAPK1IP1L	2.12686966400809e-08	0.370441491672977	0.624	0.52	0.000510469988058583	Effector Treg
CAST	1.24947554352537e-12	0.368494384531855	0.813	0.698	2.99886625201525e-08	Effector Treg
HCLS1	1.66218194269667e-23	0.368113230860537	0.948	0.87	3.98940288066628e-19	Effector Treg
CMTM3	9.81386163377047e-08	0.367963800940948	0.556	0.439	0.00235542493072125	Effector Treg
CTCF	1.92784081044355e-06	0.367400150248385	0.481	0.38	0.0462701072914556	Effector Treg
ANAPC5	1.27613488376952e-07	0.367059192262559	0.603	0.49	0.00306285133453524	Effector Treg
ARPC3	2.96190615599354e-29	0.366827730699834	0.98	0.918	7.10887096500009e-25	Effector Treg
BPTF	1.33976411027405e-09	0.366104612332269	0.69	0.566	3.21556784106874e-05	Effector Treg
FYB1	8.69785343536562e-21	0.365686747694745	0.962	0.923	2.0875718030221e-16	Effector Treg
FBL	2.22893708548015e-07	-0.365361917824948	0.461	0.551	0.00534967189886092	Effector Treg
TRAC	7.97582872464838e-10	0.365334622685759	0.656	0.534	1.91427865220286e-05	Effector Treg
ACIN1	1.23573743339294e-06	0.36520235364982	0.501	0.395	0.029658934138864	Effector Treg
HNRNPDL	3.20329933633539e-18	-0.364881924672469	0.836	0.896	7.68823873713857e-14	Effector Treg
POMP	1.37954337987867e-07	0.364531143685019	0.563	0.455	0.00331104206604678	Effector Treg
GABARAP	6.4006352891151e-20	0.363055483414042	0.93	0.87	1.53621647574052e-15	Effector Treg
EML4	1.96666753096258e-10	0.362973432736308	0.767	0.67	4.72019874106329e-06	Effector Treg
BRK1	2.23233078723599e-13	0.362794637516467	0.8	0.689	5.35781712244509e-09	Effector Treg
CNTRL	8.01143370252962e-08	0.361653754639581	0.603	0.508	0.00192282420294413	Effector Treg
MT-ND4	6.66351619974631e-21	-0.361443956231475	0.93	0.947	1.59931052310111e-16	Effector Treg
KCNAB2	1.96597079533079e-06	0.361393459889945	0.492	0.391	0.0471852650587343	Effector Treg
IFITM2	4.76649485113166e-11	-0.360489176711246	0.72	0.752	1.14400642922011e-06	Effector Treg
R3HDM4	1.16191872681493e-12	0.360203437572619	0.791	0.672	2.78872113622851e-08	Effector Treg
RAB2A	3.13360318451628e-08	0.359048684757763	0.634	0.52	0.000752096100315752	Effector Treg
BIN2	3.96200902880498e-16	0.358628130284083	0.889	0.791	9.50921787003483e-12	Effector Treg
TMCO1	5.16668656055017e-07	0.358210839921241	0.451	0.343	0.0124005644139765	Effector Treg
ADAR	3.1434918349159e-07	0.35769311555368	0.62	0.517	0.00754469475298165	Effector Treg
ATP11B	4.49994885580796e-07	0.357185718352934	0.453	0.342	0.0108003272488247	Effector Treg
DRAP1	4.182373411801e-08	0.356585929355906	0.677	0.579	0.00100381144256636	Effector Treg
AAK1	2.41951091931887e-08	0.356305693505638	0.668	0.564	0.000580706815745722	Effector Treg
TAPBP	4.97107009234702e-09	0.356205792354828	0.68	0.572	0.000119310653286421	Effector Treg
PCNX1	3.1564755183609e-08	0.355952618428056	0.652	0.538	0.0007575856891618	Effector Treg
CDC25B	2.47737242808479e-12	0.355520677006284	0.808	0.723	5.94594156464631e-08	Effector Treg
LRP10	4.40709197427341e-08	0.354654207148495	0.661	0.562	0.00105774614474536	Effector Treg
SLC25A3	3.91055067675719e-14	0.354139782473019	0.86	0.775	9.38571267928494e-10	Effector Treg
SEPTIN9	1.71211247527465e-18	0.353455115107181	0.919	0.85	4.10924115190668e-14	Effector Treg
SRSF4	1.05311458171168e-07	0.353255602192999	0.624	0.51	0.00252758030756621	Effector Treg
FCMR	9.82948372327581e-17	0.353241723695662	0.926	0.868	2.35917438842343e-12	Effector Treg
FGFR1OP2	2.23386529939986e-07	0.352073975895023	0.624	0.519	0.00536150010508961	Effector Treg
TOP1	6.70927301538344e-07	0.352009732424036	0.513	0.402	0.0161029261642218	Effector Treg
PSMB2	7.29539068605109e-07	0.351874105802508	0.494	0.382	0.0175096671855912	Effector Treg
FUS	9.10947811813534e-11	-0.351231536602334	0.654	0.725	2.18636584313366e-06	Effector Treg
IL2RG	9.4636151882563e-23	0.351225981142407	0.974	0.949	2.27136228133339e-18	Effector Treg
JAK1	1.24857955662247e-21	0.350904933818903	0.974	0.905	2.9967157938496e-17	Effector Treg
LAPTM5	1.5074900998876e-21	0.350605771084743	0.965	0.927	3.61812698874023e-17	Effector Treg
ZFP36L1	2.57751932138052e-08	0.35042253330796	0.834	0.767	0.000618630412324538	Effector Treg
HLA-C	3.85427128416722e-71	0.350177956456128	1	1	9.25063650912975e-67	Effector Treg
MT-ND3	2.83976073105834e-22	-0.350139064398629	0.977	0.985	6.81570973061313e-18	Effector Treg
EHMT1	1.89723291585121e-06	0.349752007075978	0.416	0.318	0.0455354872133448	Effector Treg
PIP4K2A	4.97885424127581e-09	0.348484128774625	0.613	0.492	0.000119497480644861	Effector Treg
MIEN1	2.08172124926444e-06	0.346648907645848	0.466	0.367	0.0499633917035958	Effector Treg
CRIP1	5.92303481296166e-15	0.346138806319643	0.965	0.933	1.42158758545893e-10	Effector Treg
ZFP36L2	1.42139939141101e-14	-0.345415137873616	0.912	0.916	3.41150067932557e-10	Effector Treg
MGAT1	9.63322241740259e-07	0.345264167291992	0.501	0.393	0.023120697124008	Effector Treg
CD44	1.15104417270889e-17	0.344122090162473	0.918	0.845	2.76262111891861e-13	Effector Treg
TMEM50A	6.23369228330947e-10	0.343627504646945	0.775	0.66	1.49614848491711e-05	Effector Treg
UBE2N	2.11363790925054e-07	0.343434134068488	0.601	0.493	0.00507294234599222	Effector Treg
DEF6	6.11043120706578e-09	0.342879277866588	0.68	0.577	0.000146656459400786	Effector Treg
POLD4	2.96454111631727e-07	0.342393027073154	0.615	0.523	0.00711519513327308	Effector Treg
SF3B1	6.45995019264094e-13	0.342105751577463	0.805	0.708	1.55045264573575e-08	Effector Treg
PSMC5	6.91063376197462e-08	0.341904977641997	0.681	0.57	0.00165862120921153	Effector Treg
SP110	1.8027612633861e-08	0.341888372870357	0.682	0.579	0.000432680730825299	Effector Treg
PTPRC	9.65681614090385e-35	0.341850969297628	0.999	0.992	2.31773244197833e-30	Effector Treg
MTPN	9.8939980443992e-09	0.341832200448477	0.603	0.488	0.000237465847063625	Effector Treg
CCDC69	9.81958068130925e-07	0.341435645107038	0.446	0.335	0.0235679755932103	Effector Treg
LYPLA1	1.7601883449646e-06	0.341391715735284	0.456	0.35	0.0422462804674953	Effector Treg
H2AFV	2.37110948543366e-09	0.341173532412853	0.738	0.636	5.69089987598934e-05	Effector Treg
ZAP70	3.53455179808227e-10	0.339330829245176	0.812	0.683	8.48327777057725e-06	Effector Treg
PSMD8	1.0232877466458e-08	0.339115197908316	0.675	0.556	0.000245599292072458	Effector Treg
MIF	1.86163183934082e-21	-0.338690665158278	0.941	0.96	4.46810257760191e-17	Effector Treg
RPL28	8.72137535148061e-92	-0.338515161353343	0.999	1	2.09321729810886e-87	Effector Treg
LIMD2	1.62138666004177e-19	0.338381387141692	0.976	0.955	3.89149012276625e-15	Effector Treg
CAPZA1	7.35468279442355e-07	0.338014815756733	0.593	0.492	0.017651974174896	Effector Treg
NCF4	1.5619814381086e-06	0.337694854070961	0.488	0.38	0.0374891164960446	Effector Treg
HIGD2A	1.49229700133882e-10	0.336603216489221	0.832	0.737	3.58166203291329e-06	Effector Treg
ARF5	4.7158137990134e-11	0.336525077002453	0.743	0.602	1.13184246990121e-06	Effector Treg
TSPO	1.00904574758528e-10	0.336087764813482	0.798	0.706	2.42181069877943e-06	Effector Treg
RESF1	2.84774454049085e-10	0.33499673953354	0.873	0.789	6.83487167163209e-06	Effector Treg
CDC42SE1	3.2824044338139e-09	0.333495219956682	0.753	0.64	7.87809888159675e-05	Effector Treg
ANXA11	1.20391890755585e-15	0.333224823399955	0.889	0.779	2.88952577002478e-11	Effector Treg
GNAI2	1.340194882517e-16	0.332338411662305	0.921	0.854	3.21660173752906e-12	Effector Treg
RABL6	9.02167432746362e-07	0.331512610334733	0.419	0.315	0.0216529205533454	Effector Treg
YWHAB	1.286293442819e-27	0.331285288672226	0.982	0.946	3.08723289210988e-23	Effector Treg
ANXA6	5.1680373641314e-12	0.330213003208677	0.826	0.733	1.24038064776518e-07	Effector Treg
TKT	1.25567069185467e-06	0.329602689095456	0.572	0.481	0.0301373522752039	Effector Treg
CAPNS1	9.5909749403167e-08	0.327733069737594	0.667	0.557	0.00230192989542541	Effector Treg
ELF1	3.82754425510416e-09	0.32761936151161	0.773	0.668	9.18648896667549e-05	Effector Treg
ZNF207	1.95918648764356e-07	0.327395875730167	0.611	0.504	0.0047022434889933	Effector Treg
ARL6IP5	1.60411076364917e-18	0.326756938298963	0.948	0.868	3.85002624383438e-14	Effector Treg
SEC11C	6.51185156753185e-07	0.32631159205418	0.52	0.416	0.0156290949472332	Effector Treg
ZNHIT1	1.6790243002335e-06	0.326250404088688	0.538	0.435	0.0402982622299042	Effector Treg
LBH	1.03707552193097e-08	0.325933042600925	0.718	0.637	0.000248908496018652	Effector Treg
SH3BGRL	1.17924123601633e-11	0.325918018641381	0.79	0.705	2.83029689056279e-07	Effector Treg
YWHAZ	5.05168095057769e-21	0.325279397052187	0.968	0.929	1.21245394494815e-16	Effector Treg
ATP5F1C	7.509716748877e-08	0.325199801136732	0.673	0.583	0.00180240711689797	Effector Treg
GAPDH	4.22843833568637e-16	0.32399610377195	0.995	0.99	1.01486748494809e-11	Effector Treg
SERINC3	1.55149733995961e-07	0.323470973094457	0.521	0.403	0.00372374876563707	Effector Treg
PTP4A2	1.56074177019772e-09	0.323244089340864	0.821	0.721	3.74593632265154e-05	Effector Treg
LIMS1	5.23174487177045e-07	0.32323831992461	0.535	0.428	0.0125567108667362	Effector Treg
CDC42SE2	2.9026182557026e-09	0.32264822417975	0.787	0.682	6.96657407551182e-05	Effector Treg
PSMB3	5.80605772635701e-09	0.322595165212325	0.744	0.62	0.000139351191490295	Effector Treg
NDUFS6	5.94766958541211e-07	0.322548968307022	0.583	0.475	0.0142750017719476	Effector Treg
PARK7	6.31797994202952e-12	0.321786445801929	0.84	0.749	1.51637836588651e-07	Effector Treg
SCAND1	1.98686240025187e-07	0.32108042388387	0.69	0.587	0.00476866844684451	Effector Treg
RAB11B	1.12700486122761e-06	0.320942612367633	0.616	0.503	0.0270492436743238	Effector Treg
MBNL1	1.78070149742653e-14	0.320237185659897	0.96	0.895	4.27386166397341e-10	Effector Treg
SPOCK2	9.98908346862096e-13	0.31945140252753	0.898	0.841	2.39747992330372e-08	Effector Treg
VSIR	6.54633804863144e-07	0.318261321126841	0.69	0.592	0.0157118659505203	Effector Treg
PSMB10	1.41148422204722e-10	0.317652440928775	0.796	0.669	3.38770328133554e-06	Effector Treg
GABARAPL2	4.13713576579119e-09	0.316416056331005	0.734	0.637	9.92953955147543e-05	Effector Treg
PRKCQ	1.12973323200387e-06	0.315206164045982	0.595	0.498	0.0271147273013249	Effector Treg
APRT	2.55688271331172e-12	-0.314832447307015	0.787	0.827	6.13677420021946e-08	Effector Treg
NAP1L4	5.41329196841722e-08	0.31475056041485	0.746	0.644	0.00129924420533982	Effector Treg
CD69	2.65473034060862e-08	-0.314237362075909	0.736	0.781	0.000637161829049475	Effector Treg
PPP1CC	4.79617546558606e-07	0.313830144208838	0.663	0.575	0.0115113007349531	Effector Treg
CELF2	3.31312487990314e-09	0.312787290485505	0.803	0.707	7.95183102425554e-05	Effector Treg
MT-ND4L	2.77555453580471e-25	-0.312584104213038	0.987	0.991	6.66160844138488e-21	Effector Treg
FIS1	2.01209152218552e-06	0.312500519654581	0.633	0.516	0.0482922086239746	Effector Treg
MT-CYB	7.96845106121552e-31	-0.312270446977729	0.996	0.997	1.91250793920234e-26	Effector Treg
RPS11	5.35073350568579e-23	-0.312018109156519	0.958	0.968	1.28422954869965e-18	Effector Treg
STK17B	2.02393202512001e-08	0.311502831248176	0.828	0.724	0.000485763925349054	Effector Treg
RGS10	7.82406777798607e-08	0.310404330960983	0.681	0.59	0.00187785450739444	Effector Treg
NOP10	6.90953883910986e-07	0.309579823646269	0.616	0.512	0.0165835841677476	Effector Treg
TMC6	6.22511214243295e-07	0.309401124572101	0.679	0.586	0.0149408916530533	Effector Treg
APBB1IP	1.66167310431258e-10	0.308119984678838	0.864	0.773	3.98818161766062e-06	Effector Treg
TCEA1	4.2637350059676e-08	0.306545816429354	0.74	0.652	0.00102333903878228	Effector Treg
ECH1	4.10977612601229e-08	0.305884414592786	0.69	0.58	0.00098638736800421	Effector Treg
LITAF	3.6946453000219e-08	0.305653309263047	0.773	0.709	0.000886751818458257	Effector Treg
ATP5F1A	2.78439483721025e-07	0.305225161856231	0.75	0.685	0.00668282604878831	Effector Treg
RASA2	2.69066113274638e-08	0.304671260055736	0.758	0.654	0.000645785578470459	Effector Treg
OAZ1	6.87671530209999e-22	0.303789321671562	0.99	0.965	1.65048043965702e-17	Effector Treg
COPE	6.0178141870083e-09	0.303599538891672	0.736	0.634	0.000144433558302386	Effector Treg
EIF3L	1.91007937622323e-11	-0.303150778646767	0.837	0.863	4.58438151087339e-07	Effector Treg
TPT1	2.88455315352391e-61	-0.30221134505909	0.999	1	6.92321602377274e-57	Effector Treg
PHIP	1.4001580582158e-06	0.301056609661417	0.597	0.493	0.0336051935552375	Effector Treg
ATP5MF	4.48891893856565e-09	0.301033115431374	0.782	0.68	0.000107738543444514	Effector Treg
KMT2E	2.72286814987942e-08	0.301017271739026	0.812	0.726	0.00065351558465256	Effector Treg
SIT1	7.67686479325663e-07	0.300489638406445	0.681	0.578	0.0184252431902952	Effector Treg
IGBP1	1.55839192344035e-07	0.298819303829081	0.635	0.532	0.00374029645544917	Effector Treg
SUMO2	1.3388941088962e-19	0.297595640896664	0.968	0.925	3.21347975076177e-15	Effector Treg
CORO7	9.61930111998819e-08	0.29733632020778	0.663	0.544	0.00230872846180837	Effector Treg
SCAMP2	6.67834033972954e-08	0.297023000039792	0.667	0.546	0.00160286846493849	Effector Treg
RALY	2.29077590820205e-07	0.296761126969184	0.739	0.662	0.00549809125727574	Effector Treg
YY1	8.72320379516544e-07	0.296367724974549	0.668	0.562	0.0209365614287766	Effector Treg
PABPC1	1.42958900831989e-24	-0.296008208995687	0.994	0.991	3.43115657886857e-20	Effector Treg
EMP3	4.36402650132406e-19	0.295670485599516	0.987	0.952	1.04741000058279e-14	Effector Treg
TRAPPC1	2.0355583457843e-09	0.294608582436145	0.791	0.703	4.8855435857169e-05	Effector Treg
DDX17	2.43420069117731e-10	0.294361780841234	0.858	0.742	5.84232507889466e-06	Effector Treg
RAP1A	1.69151642856816e-09	0.293512198832536	0.808	0.724	4.05980858020645e-05	Effector Treg
ARGLU1	6.3630885784929e-10	0.292618316226271	0.871	0.778	1.52720488972408e-05	Effector Treg
CKLF	1.75414830230872e-07	0.292228874670043	0.649	0.528	0.00421013134037117	Effector Treg
MAL	1.14060450875012e-09	-0.291796876035354	0.497	0.637	2.73756488145116e-05	Effector Treg
NACA	1.03396583788563e-40	-0.290681997339242	0.996	0.999	2.4816214075093e-36	Effector Treg
TRAF3IP3	1.90118649698321e-17	0.290533533485468	0.965	0.917	4.56303771140941e-13	Effector Treg
SERBP1	2.26672752223424e-09	0.290224297959282	0.799	0.69	5.44037272611441e-05	Effector Treg
CD3G	1.40216667768093e-11	0.289844204464696	0.914	0.843	3.36534024310201e-07	Effector Treg
PSMA5	7.72349338410198e-07	0.28970766779811	0.668	0.554	0.0185371564711832	Effector Treg
UBA52	1.5516762225545e-34	-0.287501786338058	0.994	0.997	3.72417810175305e-30	Effector Treg
GATA3	7.48921443930774e-07	0.286888445295146	0.69	0.57	0.0179748635757825	Effector Treg
COX6B1	2.4268728783822e-13	0.284592353412012	0.904	0.844	5.82473759540513e-09	Effector Treg
WASF2	1.58141499099499e-06	0.284486830057728	0.675	0.585	0.0379555411988707	Effector Treg
OTUB1	1.45984990603098e-08	0.284375693710827	0.708	0.582	0.000350378575946496	Effector Treg
GNG5	6.11449906871345e-08	0.283530722737063	0.727	0.643	0.00146754092148192	Effector Treg
LCK	1.00546355715401e-15	0.282944668540424	0.971	0.917	2.41321308352533e-11	Effector Treg
ARHGAP15	1.6656265748125e-11	0.279824672990965	0.94	0.854	3.99767034220748e-07	Effector Treg
PLSCR3	1.05930873790201e-06	0.279542008142737	0.746	0.624	0.0254244690183862	Effector Treg
CXCR4	5.98803981734646e-10	-0.27906852245463	0.825	0.873	1.43718943656132e-05	Effector Treg
CYBA	1.15152373651178e-17	0.278781850224024	0.974	0.942	2.76377212000193e-13	Effector Treg
GUK1	9.09973152165925e-09	0.277317728645384	0.796	0.698	0.000218402656251344	Effector Treg
RNASEK	6.58431258090231e-11	0.276593905675975	0.909	0.861	1.58030086254236e-06	Effector Treg
UBB	1.08429611479963e-10	0.276028839960037	0.876	0.826	2.60241910513059e-06	Effector Treg
HLA-F	4.21821558765665e-08	0.273683336891811	0.851	0.762	0.00101241392319347	Effector Treg
UQCRFS1	1.43380091967519e-06	0.272597208085787	0.684	0.576	0.0344126558731243	Effector Treg
RPS24	1.32487005197924e-36	-0.271291251646915	0.999	1	3.17982061175538e-32	Effector Treg
RPL15	5.86901229623613e-38	-0.270508883125895	0.996	0.999	1.40862164121963e-33	Effector Treg
LCP2	5.5093884668766e-08	0.269451025395285	0.857	0.765	0.00132230832593505	Effector Treg
DEK	1.71207239901256e-06	0.269123149288128	0.736	0.624	0.0410914496487005	Effector Treg
RPL24	3.26161916891892e-33	-0.268803641935955	0.995	1	7.82821216732229e-29	Effector Treg
UXT	4.57239955953184e-07	-0.268675985803663	0.722	0.763	0.0109742161828324	Effector Treg
HNRNPU	2.15893802602366e-09	0.267827872177244	0.876	0.773	5.18166715625938e-05	Effector Treg
WAS	2.21858030334123e-08	0.26765264422132	0.771	0.66	0.000532481458604928	Effector Treg
EEF1D	9.0112082646628e-26	-0.26680841617876	0.997	0.996	2.16278009560172e-21	Effector Treg
ATP5PB	1.31163804164904e-07	0.263112173691465	0.708	0.606	0.00314806246376187	Effector Treg
ARHGAP45	4.57754183327877e-07	0.261819057408702	0.775	0.683	0.0109865581540524	Effector Treg
PEBP1	1.28894318352466e-06	-0.261498923752523	0.671	0.694	0.0309359253477753	Effector Treg
CD47	3.72039661184912e-08	0.259716477657216	0.772	0.704	0.000892932390809908	Effector Treg
CDC42	6.22674263907053e-07	0.259502122152643	0.843	0.746	0.0149448050080332	Effector Treg
ARF6	1.03208689059271e-06	0.258833305639519	0.74	0.64	0.0247711174611155	Effector Treg
ARHGDIA	4.32860312757932e-07	0.257883401392827	0.812	0.723	0.0103890803665031	Effector Treg
UBC	1.83360637316812e-20	0.257141351386036	0.999	0.995	4.40083865624082e-16	Effector Treg
HLA-B	7.22271934093568e-34	0.256078160023111	1	1	1.73352486901797e-29	Effector Treg
STK4	5.41574948458642e-08	0.255146916277134	0.915	0.855	0.00129983403379559	Effector Treg
OCIAD2	2.41998548736655e-07	0.251704156369593	0.726	0.617	0.00580820716822846	Effector Treg
RPL23	4.47708995914887e-09	-0.250941675399192	0.878	0.885	0.000107454636109532	Effector Treg
CFL1	3.15599577782857e-19	0.250578899439508	0.999	0.995	7.57470546636635e-15	Effector Treg
RBX1	1.81925045152968e-06	0.249753095686012	0.704	0.604	0.0436638300871639	Effector Treg
UBXN1	3.61424446361598e-08	0.248783803074056	0.837	0.778	0.000867454813712472	Effector Treg
FOXP1	1.2682334486258e-06	0.248202289937526	0.882	0.831	0.0304388710004678	Effector Treg
BCL11B	4.83123765754974e-07	0.247269027017393	0.804	0.715	0.0115954535018851	Effector Treg
ATP5IF1	1.17755112706892e-06	0.246720318611118	0.789	0.727	0.0282624046007812	Effector Treg
RACK1	3.27711939289158e-37	-0.246555674429448	0.997	1	7.86541425487908e-33	Effector Treg
HCST	5.00796647699297e-08	0.245312818131684	0.891	0.812	0.00120196203414308	Effector Treg
IKZF1	4.42432961054282e-07	0.244258448975811	0.821	0.72	0.0106188334982638	Effector Treg
RAC1	6.16273200026701e-07	0.244131590535752	0.746	0.659	0.0147911730738408	Effector Treg
UBE2D2	2.38617934355579e-10	0.243852183107665	0.892	0.832	5.72706904246826e-06	Effector Treg
ATP5MG	8.2692049556654e-12	0.24308038659481	0.968	0.929	1.98469188140925e-07	Effector Treg
ATP5F1B	2.43691212830509e-08	0.238965815962601	0.862	0.808	0.000584883279914504	Effector Treg
GLIPR1	1.19691867765668e-06	0.238486601989595	0.604	0.495	0.028727245182438	Effector Treg
TMSB4X	3.16815219071823e-41	0.23699846999617	1	1	7.60388207294282e-37	Effector Treg
RHOA	5.34268422400934e-10	0.235607094319632	0.922	0.882	1.28229764060448e-05	Effector Treg
TRIR	1.38589073881293e-08	0.235596898764563	0.913	0.865	0.000332627636222492	Effector Treg
HLA-E	1.93196051606048e-23	0.234390519861717	1	0.997	4.63689843459675e-19	Effector Treg
MT-ND5	1.02726715102561e-13	-0.231056127653924	0.99	0.985	2.46554388917656e-09	Effector Treg
RIPOR2	1.74812814621827e-06	0.227767137744298	0.924	0.866	0.0419568236373846	Effector Treg
SNRPD2	8.14963594921925e-08	-0.225797464855942	0.891	0.903	0.00195599412417211	Effector Treg
CD48	9.54563240835959e-07	-0.22456247309855	0.837	0.844	0.0229104723433039	Effector Treg
SERF2	2.49645749261789e-16	0.222893408192287	0.995	0.98	5.99174762803219e-12	Effector Treg
UQCR10	1.33916193368575e-06	0.220053517216956	0.821	0.732	0.0321412255703918	Effector Treg
HNRNPK	1.04843463510931e-09	0.217017120685844	0.923	0.898	2.51634796772586e-05	Effector Treg
TPM3	1.85612996278301e-08	0.210618846132455	0.951	0.896	0.000445489752367551	Effector Treg
CALM1	3.95483554136728e-13	0.205851654812383	0.996	0.987	9.49200078283561e-09	Effector Treg
NDUFA13	3.61307762137356e-07	0.204706076609227	0.887	0.819	0.00867174759905868	Effector Treg
SRP14	5.38505312444336e-10	0.199311579105662	0.962	0.924	1.29246660039765e-05	Effector Treg
FTL	7.27881973534114e-12	-0.199109970974946	0.992	0.996	1.74698952467923e-07	Effector Treg
RPS17	1.43126576758865e-06	-0.197891996923433	0.894	0.901	0.0343518096878953	Effector Treg
UBE2D3	1.91971972840413e-06	0.197558957294635	0.854	0.799	0.0460751932014276	Effector Treg
COMMD6	2.61759687362443e-07	-0.190909645705137	0.96	0.954	0.006282494256386	Effector Treg
PCBP1	4.99907837689039e-11	0.187208712265916	0.992	0.965	1.19982880123746e-06	Effector Treg
LDHB	1.02076900562299e-08	-0.185886335866446	0.98	0.983	0.000244994769039573	Effector Treg
ATP5F1E	2.67200596446806e-09	0.17997087244217	0.988	0.976	6.4130815153198e-05	Effector Treg
PTMA	2.76985391931476e-15	-0.17965206570398	1	1	6.64792639174736e-11	Effector Treg
B2M	1.18554811832924e-36	0.177431728259585	1	1	2.845434038802e-32	Effector Treg
NPM1	4.13697806825849e-08	-0.176580211137376	0.967	0.967	0.00099291610616272	Effector Treg
HSPA8	9.56843134224703e-09	0.174583483469156	0.999	0.986	0.000229651920645271	Effector Treg
CHCHD2	1.8842566797442e-07	0.159802764892646	0.946	0.918	0.00452240445705405	Effector Treg
LTB	4.30941267488773e-11	-0.156986274163931	0.974	0.986	1.0343021360998e-06	Effector Treg
MT-CO3	7.39558350399685e-13	-0.151907768481409	0.997	0.998	1.77501399679428e-08	Effector Treg
CD3E	7.45468323134837e-11	0.146172351993179	0.994	0.992	1.78919852235592e-06	Effector Treg
MT-CO2	8.97605430320371e-10	-0.123401756862815	0.996	0.998	2.15434279331192e-05	Effector Treg
PIK3R3	3.70143993954798e-10	-5.95905495387979	0	0.045	8.88382599890911e-06	Naive Treg
TPX2	2.16470684757119e-08	-5.55546654014142	0	0.036	0.000519551290485562	Naive Treg
AC017002.3	7.12137997863885e-07	-5.43996352291406	0	0.029	0.0170920240867311	Naive Treg
HLA-DQA1	8.95700506103025e-62	-4.27948447543365	0.018	0.299	2.14977078469787e-57	Naive Treg
CXCR6	1.8241801509628e-11	-4.20864547514699	0.002	0.057	4.37821478032581e-07	Naive Treg
LINC02694	8.60723325782171e-127	-4.01024047428768	0.058	0.541	2.06582205420979e-122	Naive Treg
AC013652.1	3.75933881899018e-40	-3.89283338514931	0.014	0.21	9.02278909945834e-36	Naive Treg
AL137025.1	1.36308497442443e-06	-3.87031072102129	0.001	0.03	0.0327154024711607	Naive Treg
HLA-DRA	2.38496955603032e-74	-3.86286624547421	0.026	0.355	5.72416543142837e-70	Naive Treg
ZNF667-AS1	2.84256735303567e-07	3.85741556881141	0.018	0.002	0.0068224459040209	Naive Treg
CCR3	6.62653329410998e-10	-3.7989630211147	0.002	0.049	1.59043425591934e-05	Naive Treg
GALNT3	1.05737478433317e-13	-3.60690001560834	0.004	0.071	2.53780521987803e-09	Naive Treg
LINC02195	5.37742965138078e-10	-3.56144512137867	0.002	0.05	1.2906368906279e-05	Naive Treg
MSC-AS1	1.18278386759975e-16	-3.43362216995153	0.005	0.088	2.83879956062617e-12	Naive Treg
HLA-DOA	2.92928026537611e-10	-3.41363850436321	0.005	0.056	7.0305655649292e-06	Naive Treg
CNTNAP1	1.23427083379841e-08	-3.37797274817742	0.004	0.045	0.000296237342819957	Naive Treg
SLC1A4	3.86109182004337e-11	-3.24754411464901	0.006	0.063	9.26700647728609e-07	Naive Treg
HLA-DRB5	5.60826072656645e-123	-3.23902121515346	0.112	0.592	1.34603865698321e-118	Naive Treg
CD70	2.43101202227096e-20	-3.21165823417198	0.015	0.125	5.83467195465254e-16	Naive Treg
SPINK2	2.50582844647034e-07	3.11109590506423	0.026	0.005	0.00601423885437346	Naive Treg
CCR10	2.71723198943667e-45	-3.03287802931781	0.031	0.26	6.52162849784695e-41	Naive Treg
NOG	3.45346245664787e-21	2.94040008474997	0.086	0.017	8.28865524220055e-17	Naive Treg
HPGD	2.29424434048048e-39	-2.75677999914384	0.054	0.268	5.50641584158721e-35	Naive Treg
BCAS1	4.73684081917452e-12	-2.74963376236857	0.014	0.082	1.13688916501008e-07	Naive Treg
CIITA	6.42802890793832e-09	-2.74389854638873	0.005	0.049	0.000154279121819428	Naive Treg
HLA-DRB1	6.1356980379026e-110	-2.71947808949015	0.138	0.589	1.472628886077e-105	Naive Treg
SCML1	4.66637657794112e-09	2.67390461846217	0.057	0.019	0.000111997704247165	Naive Treg
SERPINB6	1.59564244478615e-42	2.64727965613219	0.202	0.052	3.82970143173123e-38	Naive Treg
AF165147.1	4.5293858013512e-18	-2.64628422145874	0.015	0.115	1.0870978861823e-13	Naive Treg
MIR181A1HG	3.27910725972281e-22	-2.60386691692642	0.025	0.151	7.87018533406071e-18	Naive Treg
DUSP4	1.46704997842806e-44	-2.5693229107216	0.056	0.295	3.52106665322519e-40	Naive Treg
KRT18	2.45748779846608e-09	2.55250503621874	0.044	0.011	5.89821646509844e-05	Naive Treg
IGF1R	3.93854337870354e-10	2.51579519468622	0.058	0.018	9.45289796322636e-06	Naive Treg
CDKN2A	5.31789600242772e-13	-2.50271091808152	0.013	0.086	1.27634821954268e-08	Naive Treg
MSC	1.83502010302346e-12	-2.48669632170273	0.012	0.08	4.40423174926661e-08	Naive Treg
SLC2A8	1.70244305077234e-07	-2.46826505739812	0.005	0.042	0.00408603356615869	Naive Treg
TSHR	5.67916613043864e-27	-2.40903607332205	0.033	0.187	1.36305666296658e-22	Naive Treg
AC100793.2	5.38683477836395e-15	-2.4020238595087	0.02	0.108	1.29289421515513e-10	Naive Treg
TJP2	1.18377317327546e-07	-2.37403671575424	0.007	0.047	0.00284117399317843	Naive Treg
MID2	8.07897203804276e-07	2.36989556717791	0.039	0.013	0.0193903407885064	Naive Treg
RNF144A	3.26274377008608e-19	2.35445992611884	0.127	0.043	7.83091132258359e-15	Naive Treg
CCR8	6.51351821686837e-17	-2.34945889233618	0.025	0.126	1.56330950723058e-12	Naive Treg
TLE2	2.09873171036166e-09	2.34535847366461	0.054	0.016	5.03716597803902e-05	Naive Treg
DHRS3	1.59198425653751e-09	2.33322089546691	0.073	0.027	3.82092141411568e-05	Naive Treg
NEDD4	1.24906157286897e-07	-2.30732192919474	0.011	0.053	0.00299787268104281	Naive Treg
AP000820.2	2.24610369189828e-10	2.30652622210579	0.055	0.015	5.39087347092507e-06	Naive Treg
AC011997.1	7.72363181276574e-20	-2.29230653054481	0.037	0.159	1.8537488713819e-15	Naive Treg
IER3	1.94620798232241e-08	2.26019390501237	0.05	0.016	0.000467109377837202	Naive Treg
TNFRSF9	1.65481962529471e-11	-2.25935881207642	0.017	0.084	3.97173258266984e-07	Naive Treg
RBMS3	9.59309299371799e-35	2.24345076987203	0.174	0.045	2.30243824942225e-30	Naive Treg
APBA2	2.11908251974666e-15	2.24149604344885	0.114	0.042	5.08600995564395e-11	Naive Treg
TCEA3	2.84644802527582e-14	2.23475811242415	0.118	0.047	6.8317599054645e-10	Naive Treg
HLA-DQA2	4.16354410037968e-17	-2.23473314059889	0.023	0.123	9.99292219532127e-13	Naive Treg
SLC29A2	2.08072570703467e-06	2.23047130532938	0.038	0.013	0.0499394976945391	Naive Treg
ANKS1B	2.93961652051494e-08	-2.17102665561299	0.01	0.055	0.000705537361088792	Naive Treg
HLA-DPA1	8.48949344597263e-125	-2.16624556837982	0.238	0.719	2.03756332196789e-120	Naive Treg
PCSK1N	1.81307208188885e-07	2.15860632409174	0.052	0.019	0.00435155430374142	Naive Treg
FANK1	1.75495608063726e-56	-2.15745445099314	0.086	0.386	4.21207008913749e-52	Naive Treg
HLA-DMB	2.72860833069476e-12	-2.15009980238496	0.019	0.092	6.5489328545005e-08	Naive Treg
CAMK2N1	1.82866390065803e-06	2.14607294696801	0.045	0.017	0.0438897622796933	Naive Treg
FXYD2	7.12088358490769e-13	2.13039350666669	0.062	0.015	1.70908326921369e-08	Naive Treg
PLAC8	1.85708485967057e-22	2.1271278649353	0.17	0.064	4.45718937169533e-18	Naive Treg
BCL2A1	1.92454903691747e-24	2.12590548531321	0.158	0.052	4.61911014350561e-20	Naive Treg
GNA15	7.61685866225348e-10	-2.12401636152842	0.013	0.069	1.82812224752746e-05	Naive Treg
PMAIP1	9.30210078001771e-66	-2.08133782471544	0.16	0.494	2.23259720821205e-61	Naive Treg
GTDC1	3.17612952280891e-19	-2.0593828959423	0.035	0.154	7.62302846769367e-15	Naive Treg
HLA-DMA	3.54328696856216e-36	-2.05272445273837	0.071	0.285	8.50424305324604e-32	Naive Treg
CXCR5	6.84797685102053e-08	2.03900937661445	0.069	0.029	0.00164358292401344	Naive Treg
TRIB1	5.27548887617877e-18	-2.0162818395279	0.025	0.132	1.26617008517167e-13	Naive Treg
RIMKLB	1.28351023536724e-06	1.9914387822026	0.042	0.014	0.0308055291590492	Naive Treg
CAPG	9.15777083418417e-18	-1.96329557780959	0.033	0.144	2.19795657791254e-13	Naive Treg
GZMA	5.55879461855337e-09	-1.95626040332099	0.025	0.084	0.000133416629639899	Naive Treg
HIP1	1.56013707891422e-09	-1.94963905364257	0.014	0.07	3.74448500310201e-05	Naive Treg
FUT7	7.65416730201152e-43	-1.93986736431866	0.1	0.355	1.83707669415579e-38	Naive Treg
TLR5	2.02776211062532e-08	1.93631763620456	0.064	0.024	0.000486683184171183	Naive Treg
LAPTM4B	1.23512079753166e-07	1.92958060402103	0.058	0.022	0.00296441342615574	Naive Treg
LINC02256	2.29928483965048e-07	1.89999470321587	0.068	0.029	0.00551851354364512	Naive Treg
LMNA	4.22180124507496e-50	-1.89847348342653	0.119	0.407	1.01327451683044e-45	Naive Treg
ST8SIA6	3.51844622856161e-25	-1.88706903856442	0.063	0.225	8.44462279317072e-21	Naive Treg
MT1E	1.79608350835925e-16	-1.88260910902857	0.04	0.149	4.31078002841304e-12	Naive Treg
NEK6	1.79980037733955e-06	-1.86010849706289	0.008	0.043	0.0431970088565264	Naive Treg
ARHGEF12	1.2174329445091e-15	-1.85478020791412	0.03	0.128	2.9219608101163e-11	Naive Treg
AK5	2.88982806209308e-09	1.84468906524936	0.101	0.047	6.93587633182961e-05	Naive Treg
SESN2	6.41962703482474e-08	-1.83706627723087	0.012	0.057	0.00154077468462829	Naive Treg
SEMA3G	6.99219939969191e-08	-1.82684517737164	0.011	0.055	0.00167819777792006	Naive Treg
IL7	5.48977518464305e-20	-1.82503614887432	0.052	0.186	1.31760094206618e-15	Naive Treg
ENTPD1	7.99460171133965e-30	-1.8241357961784	0.083	0.276	1.91878435673863e-25	Naive Treg
SPSB1	1.1147608655497e-12	-1.80247711904638	0.029	0.111	2.67553755340583e-08	Naive Treg
LGALS1	9.97581396920958e-70	-1.79281849389289	0.255	0.61	2.39429511074999e-65	Naive Treg
PI4K2A	2.33619928463072e-08	-1.77755884389338	0.023	0.077	0.00056071119030422	Naive Treg
TNFSF14	1.84203157796131e-09	-1.77165129219301	0.019	0.078	4.42105999026494e-05	Naive Treg
AL353660.1	1.495606528574e-10	1.76449946681174	0.101	0.044	3.58960522923047e-06	Naive Treg
AFF3	3.75951251755061e-13	1.76377744671319	0.102	0.038	9.02320599337322e-09	Naive Treg
EZH2	1.45414399700461e-18	-1.75215418233241	0.045	0.167	3.49009100721076e-14	Naive Treg
NEDD4L	2.82967451850449e-10	-1.75035793741855	0.025	0.092	6.79150181186263e-06	Naive Treg
TRIM16	7.5269294150737e-20	-1.74892899429189	0.051	0.182	1.80653832891184e-15	Naive Treg
FLOT1	5.70008784835669e-41	1.74432505104578	0.338	0.147	1.36807808448409e-36	Naive Treg
HLA-DPB1	4.30671277168576e-99	-1.73682561508255	0.308	0.729	1.0336541323323e-94	Naive Treg
RNF130	1.0988696575441e-07	1.73272903024851	0.087	0.042	0.00263739706507158	Naive Treg
BARD1	6.53880275818399e-20	-1.72566067839505	0.052	0.186	1.56937804999174e-15	Naive Treg
LINC00402	2.00743484587238e-42	1.72492899367884	0.345	0.149	4.81804437357829e-38	Naive Treg
ZSCAN18	2.96750722998154e-09	1.72337997670599	0.111	0.054	7.1223141026787e-05	Naive Treg
PPP2R2B	2.1516127174967e-15	-1.71535914899364	0.033	0.133	5.16408568326383e-11	Naive Treg
ZNRF1	1.61455699117601e-14	-1.70914721145245	0.036	0.132	3.87509823452155e-10	Naive Treg
BX284668.5	2.54011804731289e-12	1.70905916946656	0.113	0.047	6.09653732535567e-08	Naive Treg
LGALS3	1.32839344257779e-51	-1.70144569461498	0.165	0.472	3.18827710153096e-47	Naive Treg
NRIP1	5.96774783372374e-09	1.68097992925563	0.096	0.044	0.000143231915757203	Naive Treg
CARD17	7.70515588127216e-12	-1.67229990487754	0.025	0.101	1.84931446306413e-07	Naive Treg
PHLDA1	6.20746545663198e-08	-1.66079868403442	0.014	0.062	0.00148985378424624	Naive Treg
LINC01281	2.10697229158025e-09	1.65088555153649	0.062	0.021	5.05694419702176e-05	Naive Treg
AL365295.1	1.15883417798524e-09	-1.64981241543056	0.029	0.094	2.78131791058237e-05	Naive Treg
TOP1MT	1.54059091500894e-06	1.64933299269304	0.068	0.031	0.0369757225511296	Naive Treg
PI16	1.73958040348548e-43	-1.63808204863251	0.142	0.407	4.1751669264055e-39	Naive Treg
CDHR3	7.65810923301859e-32	-1.63787090488414	0.123	0.334	1.83802279701679e-27	Naive Treg
CITED4	2.90986949367812e-19	1.63265935682856	0.202	0.093	6.98397777177685e-15	Naive Treg
HLA-DQB1	6.75943040014218e-55	-1.62281462714315	0.21	0.525	1.62233089033813e-50	Naive Treg
LINC01943	1.85333589368697e-17	-1.60859857748837	0.04	0.156	4.4481914784381e-13	Naive Treg
CDCA7	3.91857014896373e-14	-1.60278851336313	0.04	0.137	9.40496021452785e-10	Naive Treg
ZC2HC1A	3.89725826847443e-30	-1.59272512507701	0.121	0.325	9.35380957016549e-26	Naive Treg
CD74	1.3080702663022e-131	-1.59262026756252	0.787	0.956	3.1394994461519e-127	Naive Treg
KIAA0825	5.77160747310697e-09	-1.58055853791433	0.02	0.077	0.00013852435096204	Naive Treg
BFSP2	2.04199150693323e-09	-1.56984182457588	0.019	0.078	4.90098381579046e-05	Naive Treg
CORO2A	8.88711910070522e-20	-1.56813981837248	0.07	0.211	2.13299745536026e-15	Naive Treg
SPINT2	7.97943292660478e-22	1.54818649020772	0.255	0.129	1.91514369671441e-17	Naive Treg
RBBP8	1.80158464819536e-06	-1.54210132295182	0.015	0.055	0.0432398331413369	Naive Treg
ADAM12	5.22802133428976e-07	-1.54153724553547	0.018	0.062	0.0125477740044288	Naive Treg
THSD4-AS1	1.91054359928219e-07	-1.53789830753263	0.017	0.063	0.00458549569263719	Naive Treg
PDE9A	1.25739767371804e-06	1.52541768568192	0.068	0.031	0.0301788015669066	Naive Treg
TOX2	8.69772345264385e-07	-1.52180171695952	0.019	0.063	0.0208754060586905	Naive Treg
JAKMIP1	5.70138970457279e-13	-1.52039781078371	0.038	0.128	1.36839054299452e-08	Naive Treg
CCDC141	2.5406400505229e-32	-1.51507905785175	0.112	0.329	6.09779018526002e-28	Naive Treg
INTS7	1.6419798371538e-09	-1.51113601440966	0.036	0.104	3.94091580715284e-05	Naive Treg
FAR2	6.76315887837166e-12	-1.51081046963411	0.039	0.123	1.62322576239798e-07	Naive Treg
AC139720.1	5.23438966232365e-22	1.50653739718544	0.263	0.132	1.2563058628543e-17	Naive Treg
CPNE2	5.53279475218061e-22	-1.50190470681217	0.102	0.264	1.32792606847087e-17	Naive Treg
DLG3	1.65417255545358e-07	-1.49667668967523	0.019	0.067	0.00397017955034414	Naive Treg
HIST1H2BK	3.22303668897338e-08	-1.49245299543238	0.024	0.079	0.000773561035720501	Naive Treg
SORBS3	7.38556706295727e-10	1.48976984556473	0.143	0.076	1.77260995078038e-05	Naive Treg
IRF5	1.47559082990885e-12	-1.47710371076602	0.031	0.115	3.54156555086423e-08	Naive Treg
CKAP4	1.08410144230523e-06	1.46820935188802	0.096	0.052	0.0260195187167678	Naive Treg
TYMP	4.6248360607632e-19	-1.46781410317868	0.067	0.203	1.11000690294378e-14	Naive Treg
FHL1	1.88464269707901e-08	1.46295644917973	0.119	0.063	0.000452333093725933	Naive Treg
MAF	2.24349541508681e-23	-1.45161076310857	0.074	0.238	5.38461334574985e-19	Naive Treg
SMAD7	6.59364312416364e-09	-1.44622983145615	0.032	0.095	0.000158254028623052	Naive Treg
CSGALNACT1	2.18632216742149e-51	-1.44213972421408	0.248	0.546	5.24739183402833e-47	Naive Treg
CENPE	1.63260327251799e-06	-1.44166964665929	0.019	0.061	0.0391841111437043	Naive Treg
ARHGAP26	4.57720822534294e-11	-1.42639211834765	0.036	0.113	1.09857574616456e-06	Naive Treg
ST7	7.14836899543661e-07	-1.42114313101879	0.021	0.067	0.0171568004259474	Naive Treg
AIM2	4.53338377570775e-10	-1.42108446686638	0.02	0.084	1.08805744000762e-05	Naive Treg
GPR68	6.46814339042544e-11	-1.41774157663507	0.044	0.124	1.55241909513601e-06	Naive Treg
FCRL1	1.06971344789467e-07	1.41132360501781	0.08	0.036	0.002567419246292	Naive Treg
CYTOR	2.72509872670777e-88	-1.41116718552022	0.394	0.77	6.54050945397131e-84	Naive Treg
INPP1	2.27710102194282e-07	-1.40408824013212	0.017	0.063	0.00546527016276496	Naive Treg
CMTM8	2.5883990445147e-08	1.40385598039367	0.14	0.081	0.000621241654673973	Naive Treg
CTSC	6.09431683960234e-56	-1.40359844223262	0.257	0.578	1.46269698467296e-51	Naive Treg
ACTN1	7.35187685213706e-27	1.39989054126915	0.301	0.149	1.76452396328142e-22	Naive Treg
LINC02725	7.96131353931876e-07	-1.39637566022946	0.026	0.074	0.019107948625719	Naive Treg
HSBP1L1	5.43187976766643e-12	1.39393829041781	0.144	0.069	1.30370546303762e-07	Naive Treg
SGMS1	6.60484984786058e-38	-1.38348741914038	0.199	0.457	1.58523001198502e-33	Naive Treg
LINC00426	1.09909547858489e-29	-1.37976879376971	0.137	0.349	2.6379390581516e-25	Naive Treg
NETO2	7.27372373177661e-07	-1.37379070370548	0.015	0.058	0.017457664328637	Naive Treg
NINJ2	1.88041553223738e-26	-1.37005068901951	0.121	0.312	4.51318531892294e-22	Naive Treg
AC092640.1	8.78287059149349e-08	-1.36927314397947	0.026	0.08	0.00210797677066435	Naive Treg
SOS2	4.8282328043053e-10	1.36349795194943	0.156	0.087	1.15882415536131e-05	Naive Treg
CCR4	8.06589695033101e-41	-1.36138015359731	0.194	0.467	1.93589592704895e-36	Naive Treg
TTN	4.56690478725454e-48	-1.35517761603511	0.271	0.567	1.09610281798896e-43	Naive Treg
TTL	1.08980808968182e-09	-1.35063735405036	0.038	0.109	2.61564839604534e-05	Naive Treg
FAM126A	4.08819759599524e-14	-1.33889686568332	0.048	0.149	9.81208305014817e-10	Naive Treg
GBP5	1.29814261302776e-69	-1.33652997622815	0.461	0.776	3.11567208552793e-65	Naive Treg
FRY	1.14511895555366e-07	-1.33450544792436	0.015	0.062	0.00274840000522434	Naive Treg
TCF7	2.2048750097526e-97	1.33027451511319	0.786	0.441	5.29192051090721e-93	Naive Treg
ZBP1	2.48423799855223e-17	-1.32774609330535	0.083	0.217	5.9624196203252e-13	Naive Treg
SLC9A9	7.96676572824855e-34	-1.32684827814269	0.167	0.409	1.91210344243693e-29	Naive Treg
C12orf75	8.50708963996481e-44	-1.32660705551497	0.223	0.507	2.04178658448795e-39	Naive Treg
UTS2	4.92859987972272e-11	-1.32485116102477	0.044	0.126	1.18291325713225e-06	Naive Treg
TET1	6.24755015064656e-07	-1.32427159035091	0.02	0.066	0.0149947451165668	Naive Treg
APP	5.11059140500534e-09	1.31892411658245	0.163	0.096	0.000122659304311533	Naive Treg
NCALD	2.81843721266862e-14	-1.31608885429457	0.065	0.175	6.76453115412596e-10	Naive Treg
NIBAN1	9.89578166272683e-64	-1.31416242334903	0.357	0.683	2.37508655687107e-59	Naive Treg
FGL2	3.07594425808725e-08	-1.31309153828499	0.029	0.086	0.00073825738138352	Naive Treg
AC004889.1	3.99464195711271e-10	-1.29911760503147	0.032	0.103	9.58754016126622e-06	Naive Treg
AC090152.1	2.56756508919624e-13	-1.29138611423998	0.06	0.162	6.16241297057991e-09	Naive Treg
BTN2A2	8.30876442466393e-07	-1.29025222298222	0.024	0.071	0.0199418654956359	Naive Treg
MYO1F	1.44565665036943e-41	-1.28861208354661	0.212	0.492	3.46972052655166e-37	Naive Treg
TOX	4.64695934221257e-45	-1.28856675051943	0.248	0.543	1.11531671172444e-40	Naive Treg
CD58	3.40163272787765e-34	-1.28561551715647	0.181	0.425	8.16425871017916e-30	Naive Treg
RAB11FIP5	1.07507345334251e-08	-1.28494444305796	0.039	0.105	0.000258028379536737	Naive Treg
NME4	1.98529696371144e-08	1.28430923135491	0.13	0.071	0.000476491124260382	Naive Treg
MXD4	3.17179207275834e-31	-1.28031135978033	0.19	0.417	7.6126181538273e-27	Naive Treg
UBE2E3	3.37306902442419e-10	1.27745915404327	0.181	0.106	8.09570296552051e-06	Naive Treg
MAN1A1	2.5956620501989e-12	-1.27405668139941	0.054	0.147	6.22984848668239e-08	Naive Treg
ANXA2	1.13268644427975e-96	-1.27229527148429	0.511	0.846	2.71856073491582e-92	Naive Treg
CEP128	1.53195806805747e-31	-1.26747429381491	0.162	0.395	3.67685255914473e-27	Naive Treg
ARMH1	2.5126741376473e-07	1.26611788125101	0.132	0.077	0.00603066919776728	Naive Treg
SAMD3	2.3550711219376e-25	-1.26469120311632	0.119	0.307	5.65240619976242e-21	Naive Treg
DPYSL2	2.96571060819757e-07	-1.26230367207173	0.029	0.08	0.00711800203073499	Naive Treg
TPM4	1.06073115230063e-43	-1.26210339632883	0.28	0.562	2.54586083863674e-39	Naive Treg
CCNG2	3.98259757554043e-18	-1.26162204832594	0.08	0.217	9.55863244105459e-14	Naive Treg
PSAT1	3.34297868581477e-07	-1.25849266586399	0.032	0.085	0.00802348314382403	Naive Treg
MYL6B	2.34051405161312e-08	-1.25691485235781	0.029	0.088	0.000561746777527666	Naive Treg
MPND	4.2085537754772e-08	-1.25558143087919	0.036	0.096	0.00101009499165228	Naive Treg
FAS	5.18246234557882e-41	-1.25181785063282	0.251	0.529	1.24384278756237e-36	Naive Treg
MEAK7	1.34907706208724e-07	-1.2495849149043	0.027	0.081	0.00323791985671559	Naive Treg
ANTXR2	4.40317959526031e-31	-1.23082240692777	0.161	0.388	1.05680713465843e-26	Naive Treg
GDPD5	4.02873859840824e-11	-1.23069448620411	0.056	0.144	9.66937551003963e-07	Naive Treg
SNX24	4.2147358072411e-09	-1.22898782081018	0.037	0.105	0.000101157874109594	Naive Treg
PHTF1	1.09523470299093e-11	-1.22500089792025	0.05	0.138	2.62867281064854e-07	Naive Treg
PLEC	1.39730967974327e-26	-1.22047819272472	0.152	0.355	3.35368296235183e-22	Naive Treg
KIF3B	3.4673296293943e-09	-1.21912257476807	0.035	0.102	8.32193784350925e-05	Naive Treg
SMC6	1.10992438866123e-31	-1.21412412125375	0.15	0.38	2.66392952522581e-27	Naive Treg
GADD45A	1.18418841209223e-14	-1.21323448436322	0.083	0.202	2.84217060786255e-10	Naive Treg
CTNNAL1	9.60500370762614e-07	-1.20905034932151	0.033	0.084	0.0230529693986735	Naive Treg
ACTN4	2.26864190857168e-42	-1.20901229735653	0.257	0.546	5.44496744476289e-38	Naive Treg
KAT2B	1.23687348532539e-19	-1.20554400092653	0.107	0.266	2.96862005212946e-15	Naive Treg
JAZF1	1.55496058157981e-18	-1.20405508355414	0.117	0.267	3.73206089184971e-14	Naive Treg
JAK2	3.44520312970422e-14	-1.19601798702079	0.099	0.22	8.2688320316031e-10	Naive Treg
AL133268.4	2.89874393931358e-07	-1.1941769915721	0.031	0.084	0.00695727532874652	Naive Treg
FYCO1	8.79546392275579e-11	-1.18830418483657	0.051	0.136	2.11099929610062e-06	Naive Treg
SRGAP2	6.36516121181956e-11	-1.17430908447083	0.056	0.143	1.52770234244881e-06	Naive Treg
JAKMIP2	3.20905720825048e-07	-1.17276193815898	0.036	0.091	0.00770205820552197	Naive Treg
CHP1	8.64900660695236e-09	-1.17160374433519	0.039	0.106	0.000207584807573464	Naive Treg
TNFRSF18	4.0565749686735e-16	-1.17144319986244	0.095	0.228	9.73618558231327e-12	Naive Treg
BACH2	3.03755071788034e-15	1.16489663925913	0.296	0.188	7.29042547798459e-11	Naive Treg
FAM160B1	1.52995354837011e-28	-1.16394844133434	0.173	0.394	3.6720415114431e-24	Naive Treg
FAM241A	4.64321198261043e-16	-1.16381552345119	0.094	0.226	1.11441730794633e-11	Naive Treg
ANXA5	6.06868026182534e-49	-1.16084290724841	0.344	0.64	1.4565439496407e-44	Naive Treg
CHRM3-AS2	5.30884302278281e-08	1.15592369196236	0.174	0.11	0.0012741754138981	Naive Treg
IL2RA	2.59997303169888e-29	-1.15458775604896	0.28	0.5	6.24019527338047e-25	Naive Treg
KLF10	2.58151697207434e-09	-1.14552638913126	0.049	0.123	6.19589888467562e-05	Naive Treg
OASL	1.86650821070307e-06	-1.14491643663224	0.03	0.077	0.0447980635650845	Naive Treg
CD84	8.59679186684423e-20	-1.14384164087896	0.123	0.286	2.06331601596128e-15	Naive Treg
MICAL2	1.28161417505971e-07	-1.14182901784965	0.036	0.094	0.00307600218156082	Naive Treg
ARHGAP31	1.15644521217128e-06	-1.13921017656772	0.035	0.086	0.0277558415373229	Naive Treg
FRMD4B	2.54310472929941e-09	-1.13864793212794	0.05	0.124	6.10370566079152e-05	Naive Treg
CD82	6.54090856809775e-29	-1.13614467668363	0.218	0.441	1.56988346542914e-24	Naive Treg
RTP4	3.82274138211131e-11	-1.13391325351845	0.049	0.135	9.17496159120535e-07	Naive Treg
IKZF3	7.66603736176679e-24	-1.1333436833687	0.169	0.366	1.83992562719765e-19	Naive Treg
EPSTI1	3.31709462598598e-21	-1.12915761146041	0.183	0.361	7.96135881182896e-17	Naive Treg
ADTRP	4.57428168216338e-09	1.12889874513856	0.15	0.083	0.000109787334653603	Naive Treg
CTLA4	9.91822321608404e-40	-1.1266267231515	0.401	0.649	2.38047275409233e-35	Naive Treg
WAKMAR2	3.65943280402373e-13	-1.12484825914031	0.08	0.188	8.78300467293736e-09	Naive Treg
ADA	3.05759998504708e-12	-1.12393580490629	0.061	0.158	7.33854572411149e-08	Naive Treg
WEE1	5.75825635420068e-09	-1.12326732170186	0.042	0.111	0.000138203910757171	Naive Treg
MIR4435-2HG	9.01521130022824e-48	-1.12252753056504	0.389	0.674	2.16374086416778e-43	Naive Treg
ARHGAP10	1.64005727455685e-08	-1.12182227152313	0.055	0.126	0.000393630146466391	Naive Treg
FOXP3	1.10370172956484e-39	-1.12089815788972	0.481	0.701	2.64899452112858e-35	Naive Treg
RASSF2	1.17290003354058e-08	-1.11746624698335	0.054	0.125	0.000281507737050074	Naive Treg
NDC80	4.57489078176606e-11	-1.11370135300147	0.068	0.16	1.09801953653167e-06	Naive Treg
SAP30	6.65115543253191e-09	-1.11260921710409	0.055	0.129	0.000159634381536198	Naive Treg
F5	8.60281964066607e-20	-1.11071696559735	0.135	0.303	2.06476274195626e-15	Naive Treg
KIAA1841	2.43641461042637e-08	-1.10343839131626	0.024	0.08	0.000584763870648432	Naive Treg
FCER1G	1.83481954699947e-07	1.10082593225496	0.094	0.046	0.00440375039475343	Naive Treg
DUSP10	1.18328869791355e-16	-1.09449203534382	0.11	0.252	2.84001120386231e-12	Naive Treg
C20orf194	4.63033997964212e-10	-1.09265751411416	0.051	0.131	1.11132789851391e-05	Naive Treg
PDE4A	5.34728782149641e-10	-1.09138144234653	0.073	0.161	1.28340255003735e-05	Naive Treg
CTNNA1	5.58551664831757e-09	-1.09118858572578	0.045	0.115	0.00013405798507627	Naive Treg
ALCAM	7.50183425568667e-09	-1.09094071591232	0.055	0.128	0.000180051523970736	Naive Treg
PPP4R1	1.47474558054648e-08	-1.09090872827498	0.055	0.126	0.000353953686786961	Naive Treg
PRDM1	8.23448796366788e-43	-1.08578115015025	0.306	0.594	1.97635945615993e-38	Naive Treg
PRF1	4.24044684266348e-20	-1.08330083861224	0.163	0.34	1.01774964670766e-15	Naive Treg
SATB1	2.09240317479804e-07	1.08234700829073	0.192	0.13	0.00502197685983277	Naive Treg
CTSH	4.84161690452057e-07	-1.07984237637237	0.035	0.088	0.0116203647325398	Naive Treg
ZNF318	7.77528425277292e-10	-1.07912584796102	0.075	0.161	1.86614597350803e-05	Naive Treg
SLC7A5	5.84069106616701e-09	-1.06869276632846	0.055	0.129	0.000140182426279074	Naive Treg
DLEU2	1.33814074904793e-24	-1.06592375452867	0.187	0.393	3.21167161178994e-20	Naive Treg
LIMD1	1.71801545822473e-08	-1.06119902581587	0.043	0.11	0.000412340890128517	Naive Treg
MBOAT1	1.00660037975784e-09	-1.06092870859466	0.055	0.135	2.41594157145678e-05	Naive Treg
RCBTB1	1.40209931077523e-08	-1.05817580750302	0.049	0.119	0.000336517855579162	Naive Treg
GALNT10	1.7897908988055e-11	-1.05589807320817	0.081	0.182	4.29567713622308e-07	Naive Treg
ALOX5AP	1.62569914943269e-41	-1.05521002239815	0.37	0.634	3.90184052855339e-37	Naive Treg
NR3C2	1.88909261547603e-08	1.05513781545021	0.207	0.137	0.000453401118640401	Naive Treg
SPATS2L	2.276329892268e-10	-1.05414182481518	0.057	0.141	5.46341937443242e-06	Naive Treg
AC103563.7	1.13742246718455e-07	1.05373563766602	0.139	0.08	0.00272992766348965	Naive Treg
LSR	1.28632104389242e-19	1.05261264390949	0.373	0.242	3.0872991374462e-15	Naive Treg
RAB37	2.23574931043002e-19	-1.05239380141242	0.16	0.331	5.36602191996309e-15	Naive Treg
ACSL4	6.28544967885607e-15	-1.04897651366658	0.099	0.229	1.50857077742225e-10	Naive Treg
CCR6	1.3363414032706e-21	-1.04870036743834	0.156	0.341	3.20735300198976e-17	Naive Treg
HS3ST3B1	1.18333922746592e-13	-1.04703609338429	0.096	0.215	2.84013247984096e-09	Naive Treg
NPC1	1.866106578741e-13	-1.04401363190281	0.075	0.187	4.47884239963628e-09	Naive Treg
EEPD1	2.79608119852275e-07	-1.03778840780631	0.036	0.092	0.00671087448457445	Naive Treg
SEPTIN11	9.15918355174692e-10	-1.03739449864253	0.069	0.154	2.19829564425478e-05	Naive Treg
SLC16A1-AS1	1.61575232035941e-11	-1.03580582655452	0.063	0.158	3.87796714409462e-07	Naive Treg
SLC1A5	9.87636968815827e-10	-1.03176065788415	0.071	0.157	2.37042748885487e-05	Naive Treg
GLB1	3.77242944181841e-20	-1.02962118843023	0.176	0.351	9.05420790330837e-16	Naive Treg
TIPARP	8.76413848880987e-10	-1.02552270318518	0.061	0.144	2.10348087869926e-05	Naive Treg
ISYNA1	2.38242253552231e-07	1.02347751233278	0.156	0.096	0.00571805232750711	Naive Treg
ST8SIA4	4.54783038612177e-19	-1.02131110486012	0.151	0.32	1.09152477097309e-14	Naive Treg
TRAF3	5.39745048062462e-17	-1.01943708813104	0.124	0.272	1.29544208985472e-12	Naive Treg
PLEKHF1	3.62638601727897e-14	-1.01191343959494	0.101	0.228	8.70368908007124e-10	Naive Treg
STX11	1.64785224759226e-07	-1.01165011752166	0.069	0.137	0.00395501017944618	Naive Treg
MIAT	4.29448115814995e-08	-1.0115840373011	0.056	0.126	0.00103071842276757	Naive Treg
OGFRL1	4.38867567951336e-08	-1.01154426215493	0.029	0.086	0.00105332604984	Naive Treg
KIF20B	1.02725504825641e-14	-1.01107065088969	0.112	0.244	2.4655148413202e-10	Naive Treg
DOK2	6.40747768605392e-56	-1.01000188038307	0.498	0.783	1.5378587194298e-51	Naive Treg
TIGAR	5.17213994147269e-12	-1.00900887500311	0.08	0.184	1.24136530735286e-07	Naive Treg
NAMPT	4.33489141290973e-12	-1.00891927193905	0.093	0.201	1.04041728801246e-07	Naive Treg
NUBP1	9.87656884752844e-11	-1.00874932062535	0.07	0.163	2.3704752890953e-06	Naive Treg
HSPA1A	1.56024334311018e-30	-1.00854472870053	0.302	0.536	3.74474004779875e-26	Naive Treg
IL32	7.55954135513149e-149	-1.00809657689619	0.988	0.999	1.81436552064511e-144	Naive Treg
SEL1L3	5.95926123373075e-18	-1.00608683680152	0.144	0.302	1.43028228870772e-13	Naive Treg
HERPUD1	2.59080332349875e-29	-1.00445299695024	0.289	0.523	6.21818705672934e-25	Naive Treg
ELK3	8.52171626706683e-23	-1.00380792194312	0.18	0.375	2.04529712125871e-18	Naive Treg
AGPAT4	1.99301194610348e-07	-1.00206354591425	0.044	0.105	0.00478342797184297	Naive Treg
ARHGAP19	8.13313146968616e-08	-1.00131232498093	0.043	0.105	0.00195203288403937	Naive Treg
KLRB1	6.05509603416329e-09	-1.00112298939579	0.077	0.159	0.000145328359915953	Naive Treg
ATP2B4	9.81593186025112e-28	-1.00106255547385	0.235	0.46	2.35592180577887e-23	Naive Treg
RAP2A	1.67763004340794e-09	-1.00088912302651	0.065	0.148	4.02647986718339e-05	Naive Treg
MFGE8	2.67292140046759e-12	-0.996136034728486	0.094	0.204	6.41527865326227e-08	Naive Treg
CEP78	1.62977889630749e-14	-0.99553890224523	0.114	0.247	3.9116323290276e-10	Naive Treg
NRROS	4.79672170997359e-10	-0.992259048241274	0.06	0.143	1.15126117761076e-05	Naive Treg
DAPP1	6.37142067747238e-12	-0.991993827534483	0.086	0.192	1.52920467680015e-07	Naive Treg
COTL1	3.07726246772784e-67	-0.986563654403985	0.642	0.862	7.38573764879358e-63	Naive Treg
MAGEF1	5.32134437498513e-07	0.982800768514492	0.171	0.111	0.0127717586344018	Naive Treg
LFNG	1.65235425536557e-30	-0.982447810673693	0.329	0.569	3.96581544830291e-26	Naive Treg
NBEAL2	2.82218139333071e-14	-0.982206692040135	0.113	0.241	6.77351756213303e-10	Naive Treg
ATP6V0D1	8.60849832083703e-19	-0.977527635468061	0.164	0.332	2.06612568198409e-14	Naive Treg
ACOT9	6.53465722187642e-14	-0.977511131776541	0.101	0.225	1.56838307982256e-09	Naive Treg
KPNA2	4.04850834724812e-08	-0.974666858954064	0.067	0.14	0.000971682488423021	Naive Treg
GLIPR2	1.10589085247456e-18	-0.973894978512206	0.185	0.354	2.65424863502419e-14	Naive Treg
MGST2	1.22121356637832e-06	-0.973486167720311	0.04	0.094	0.0293103468066461	Naive Treg
HACD1	1.29022839507658e-11	-0.969872724131609	0.104	0.211	3.0966771710233e-07	Naive Treg
[truncated: 1,583 more rows]

## Sheet: Effector Treg, log2FC>1.5
spliced gene, SANSARA	avg_log2FC_aware		gene, conventional	avg_log2FC_unaware		gene, both methods	avg_log2FC_aware	avg_log2FC_unaware
ITGAL	9.14185		AC017002-3	3.61232		CDT1	7.64023	2.15955
MYO1G	6.70009		TYMS	2.96776		DUSP4	4.61391	1.66537
CENPF	5.89622		PCLAF	2.6443		TRIB1	4.58966	1.9823
PLD1	5.57973		MKI67	2.60154		LINC01943	3.32371	1.62017
PTTG1	4.84586		CCR3	2.57709		ENTPD1	3.03051	1.52505
ADPRH	4.77433		GREB1	2.56241		HLA-DMB	2.96117	1.69788
CCR7	4.66152		AC090709-1	2.42357		GALNT3	2.94325	1.62312
KIF11	4.14169		CXCR6	2.40495		HLA-DRA	2.90062	2.20166
FRY	4.04736		RRM2	2.38394		TOX2	2.85533	1.55062
TBC1D4	3.10538		TNFRSF13B	2.31448		HLA-DQA1	2.36749	2.10937
METTL27	3.07528		TNFRSF19	2.28704		INPP1	2.31374	1.63526
ZEB2	3.03652		SOX4	2.27976		MIR181A1HG	2.24059	1.83872
CDCA7	3.00356		PIK3R3	2.15174		CD70	2.06197	1.73547
CD38	2.96688		HLA-DOA	2.11328		TSHR	2.05456	2.1264
LEF1	2.90954		AC013652-1	2.07315
METTL7A	2.86237		HLA-DQA2	2.03594
CLIC1	2.78713		CCR5	2.0186
AC090152-1	2.77337		XXYLT1-AS2	2.01488
SNED1	2.66405		TPX2	1.96981
PRF1	2.64585		AHRR	1.96606
CARD16	2.63743		AC017002-6	1.94373
ITGAM	2.54066		AC007262-2	1.9329
ATP1B1	2.44209		LINC02694	1.90393
SYTL2	2.4022		C20orf197	1.89285
PI16	2.29674		SLC2A8	1.81629
HPGD	2.23373		TOGARAM2	1.80513
CTSH	2.22578		PLEKHH3	1.80288
HLA-DRB1	2.16112		GSN	1.79325
TRG-AS1	2.16007		PMCH	1.77636
SAMD3	2.05336		ARHGEF12	1.76101
LGALS3	1.97933		XYLB	1.75078
LGALS1	1.97564		HLA-DRB5	1.74661
GBP5	1.96272		TJP2	1.74428
CTSC	1.95653		ANKS1B	1.74196
S100A6	1.80635		AC011997-1	1.71557
ADAM19	1.79941		NEK10	1.70048
GADD45A	1.77185		RASGRP4	1.68184
TBXAS1	1.7357		SESN2	1.66583
NCALD	1.72372		AL096794-1	1.66396
CST7	1.61511		CDKN2A	1.64327
HLA-DPB1	1.54493		STAC	1.63738
PARP8	1.54287		SLC1A4	1.6244
ATM	1.53751		ABAT	1.59305
FNDC3B	1.52648		TNFRSF9	1.58678
			LAYN	1.56505
			CCR10	1.56449
			APOBEC3H	1.5575
			AL133480-1	1.55364
			AC092650-1	1.55065
			HIST1H2BK	1.54865
			MYL6B	1.54034
			AC092640-1	1.52955
			CNTNAP1	1.51595
			AF165147-1	1.51528
			HLA-DMA	1.50751
			TESC	1.50428
